# Supplementary material for: Crystal structure of (4-meth­oxy­phen­yl)[(4-meth­oxy­phen­yl)phospho­nato]dioxidophosphate(1−) 2-amino-6-benzyl-3-eth­oxy­carbon­yl-4,5,6,7-tetra­hydro­thieno[2,3-c]pyridin-6-ium
Source: Acta Crystallogr E Crystallogr Commun. 2015 Nov 28;71(Pt 12):o997–8. doi: 10.1107/S2056989015022331 (PMC4719942; doi:10.1107/S2056989015022331)
Supplement: Supplementary file 1 [file e-71-0o997-sup1.cif]

##############################################################################
#                                                                            #
# This CIF contains the data in a paper accepted for publication in          #
# Acta Crystallographica Section E. It conforms to the requirements of       #
# Notes for Authors for Acta Crystallographica Section E, and has been       #
# peer reviewed under the auspices of the IUCr Commission on Journals.       #
#                                                                            #
# Full details of the Crystallographic Information File format               #
# are given in the paper "The Crystallographic Information File (CIF):       #
# a New Standard Archive File for Crystallography" by S. R. Hall, F. H.      #
# Allen and I. D. Brown [Acta Cryst. (1991), A47, 655-685].                  #
#                                                                            #
# The current version of the core CIF dictionary is obtainable from          #
# ftp://ftp.iucr.org/pub/cif_core.dic.                                       #
#                                                                            #
# Software is freely available for graphical display of the structure(s)     #
# in this CIF. For information consult the CIF software page                 #
# http://www.iucr.org/resources/cif/software.                                #
#                                                                            #
# This file may be used for bona fide research purposes within the           #
# scientific community so long as proper attribution is given to the journal # 
# article from which it was obtained.                                        #
#                                                                            #
##############################################################################
data_global
_audit_creation_method     'APEX2 v2014.11-0'
_journal_date_recd_electronic     2015-11-22
_journal_date_accepted     2015-11-22
_journal_name_full     'Acta Crystallographica, Section E'
_journal_year     2015
_journal_volume     71
_journal_issue     12
_journal_page_first     o997
_journal_page_last     o998
_journal_paper_category     HO
_journal_paper_doi     10.1107/S2056989015022331
_journal_coeditor_code     HB7549
_publ_contact_author_name
;
Mustafa R. Albayati
;
_publ_contact_author_address
;
Kirkuk University,
College of Science,
Department of Chemistry,
Kirkuk,
Iraq
;
_publ_contact_author_email     'shaabankamel@yahoo.com'
_publ_contact_author_fax     ?
_publ_contact_author_phone     ?
_publ_section_title
;\
Crystal structure of
(4-methoxyphenyl)[(4-methoxyphenyl)phosphonato]dioxidophosphate(1-)
2-amino-6-benzyl-3-ethoxycarbonyl-4,5,6,7-tetrahydrothieno[2,3-<i>c</i>]\
pyridin-6-ium
;
_publ_section_title_footnote     .
loop_
    _publ_author_name
    _publ_author_address
    'Joel T. Mague'
;
Department of Chemistry,
Tulane University,
New Orleans,
LA 70118,
USA
;
    'Mohamed, Shaaban K.'
;
Chemistry and Environmental Division,
Manchester Metropolitan University,
Manchester,
M1 5GD,
England
Chemistry Department,
Faculty of Science,
Minia University,
61519 El-Minia,
Egypt
;
    'Akkurt, Mehmet'
;
Department of Physics,
Faculty of Sciences,
Erciyes University,
38039 Kayseri,
Turkey
;
    'Sabry H. H. Younes'
;
Chemistry Department,
Faculty of Science,
Sohag University,
82524 Sohag,
Egypt
;
    'Essam K. Ahmed'
;
Chemistry Department,
Faculty of Science,
Minia University,
61519 El-Minia,
Egypt
;
    'Mustafa R. Albayati'
;
Kirkuk University,
College of Science,
Department of Chemistry,
Kirkuk,
Iraq
;
data_I
_database_code_depnum_ccdc_archive 'CCDC 1438194'
_audit_creation_method     'SHELXL-2014/7'
_chemical_name_systematic
;\
(4-Methoxyphenyl)[(4-methoxyphenyl)phosphonato]dioxidophosphate(1-)
2-amino-6-benzyl-3-ethoxycarbonyl-4,5,6,7-tetrahydrothieno[2,3-<i>c</i>]\
pyridin-6-ium
;
_chemical_name_common     ?
_chemical_formula_moiety     'C17 H21 N2 O2 S, C14 H15 O7 P2'
_chemical_formula_sum     'C31 H36 N2 O9 P2 S'
_chemical_formula_iupac     'C17 H21 N2 O2 S +, C14 H15 O7 P2 -'
_chemical_formula_weight     674.62
_chemical_melting_point     ?
_shelx_space_group_comment
;
The symmetry employed for this shelxl refinement is uniquely defined
by the following loop, which should always be used as a source of
symmetry information in preference to the above space-group names.
They are only intended as comments.
;
_space_group_crystal_system     triclinic
_space_group_name_H-M_alt     'P -1'
_space_group_name_Hall     '-P 1'
loop_
    _space_group_symop_operation_xyz
    'x, y, z'
    '-x, -y, -z'
_cell_length_a     12.443(2)
_cell_length_b     15.194(3)
_cell_length_c     17.856(3)
_cell_angle_alpha     107.099(2)
_cell_angle_beta     90.376(2)
_cell_angle_gamma     96.899(2)
_cell_volume     3200.4(10)
_cell_formula_units_Z     4
_cell_measurement_reflns_used     4184
_cell_measurement_theta_min     2.1735
_cell_measurement_theta_max     23.1193
_cell_measurement_temperature     150.(2)
_exptl_crystal_description     'thick plate'
_exptl_crystal_colour     'pale yellow'
_exptl_crystal_size_max     0.220
_exptl_crystal_size_mid     0.180
_exptl_crystal_size_min     0.091
_exptl_crystal_density_diffrn     1.400
_exptl_crystal_density_meas     ?
_exptl_crystal_density_method     'not measured'
_exptl_crystal_F_000     1416
_exptl_absorpt_coefficient_mu     0.258
_exptl_absorpt_correction_type     multi-scan
_exptl_absorpt_process_details
;
(<i>SADABS</i>; Bruker, 2015)
;
_shelx_estimated_absorpt_T_min     0.945
_shelx_estimated_absorpt_T_max     0.977
_exptl_absorpt_correction_T_min     0.72
_exptl_absorpt_correction_T_max     0.98
_exptl_special_details
;
The diffraction data were collected in three sets of
363 frames (0.5\% width in \w) at \f = 0, 120
and 240\%. A scan time of 40 sec/frame was used.
;
_diffrn_ambient_temperature     150(2)
_diffrn_radiation_type     MoK\a
_diffrn_radiation_wavelength     0.71073
_diffrn_radiation_monochromator     graphite
_diffrn_measurement_device_type     'Bruker SMART APEX CCD'
_diffrn_measurement_method     '\f and \w scans'
_diffrn_detector_area_resol_mean     8.3333
_diffrn_reflns_number     27878
_diffrn_reflns_av_R_equivalents     0.0657
_diffrn_reflns_theta_min     1.194
_diffrn_reflns_theta_max     26.862
_diffrn_reflns_theta_full     26.500
_diffrn_measured_fraction_theta_max     0.986
_diffrn_measured_fraction_theta_full     0.992
_diffrn_reflns_limit_h_min     -15
_diffrn_reflns_limit_h_max     15
_diffrn_reflns_limit_k_min     -19
_diffrn_reflns_limit_k_max     19
_diffrn_reflns_limit_l_min     -22
_diffrn_reflns_limit_l_max     22
_refine_special_details
;
Refinement of F^2^ against ALL reflections.  The weighted R-factor wR and
goodness of fit S are based on F^2^, conventional R-factors R are based
on F, with F set to zero for negative F^2^. The threshold expression of
F^2^ > 2sigma(F^2^) is used only for calculating R-factors(gt) etc. and is
not relevant to the choice of reflections for refinement.  R-factors based
on F^2^ are statistically about twice as large as those based on F, and R-
factors based on ALL data will be even larger. H-atoms attached to carbon
were placed in calculated positions (C---H = 0.95 - 0.98 \%A) while those
attached to nitrogen were placed in locations derived from a difference
map and their coordinates adjusted to give N---H = 0.91 %A. Those attached
to oxygen in the anion were initially refined to validate their presence
and then fixed in the refined position to give O---H = 0.98. All were
included as riding contributions with isotropic displacement parameters
1.2 - 1.5 times those of the attached atoms. The ethyl group in one cation
and a methoxy group in one anion are disordered over two resolved sites.
The components of each disorder were refined subject to restraints that
their geometries be comparable.
;
_reflns_number_total     13602
_reflns_number_gt     6997
_reflns_threshold_expression     'I > 2\s(I)'
_refine_ls_structure_factor_coef     Fsqd
_refine_ls_matrix_type     full
_refine_ls_R_factor_all     0.1392
_refine_ls_R_factor_gt     0.0644
_refine_ls_wR_factor_gt     0.1532
_refine_ls_wR_factor_ref     0.1825
_refine_ls_goodness_of_fit_ref     0.990
_refine_ls_restrained_S_all     0.990
_refine_ls_number_reflns     13602
_refine_ls_number_parameters     829
_refine_ls_number_restraints     41
_refine_ls_hydrogen_treatment     constr
_refine_ls_weighting_scheme     calc
_refine_ls_weighting_details
                      'w=1/[\s^2^(Fo^2^)+(0.0581P)^2^] where P=(Fo^2^+2Fc^2^)/3'
_atom_sites_solution_hydrogens     mixed
_atom_sites_solution_primary     direct
_atom_sites_solution_secondary     difmap
_refine_ls_shift/su_max     0.001
_refine_ls_shift/su_mean     0.000
_refine_diff_density_max     0.788
_refine_diff_density_min     -0.370
_refine_ls_extinction_method     none
_refine_ls_extinction_coef     .
loop_
    _atom_type_symbol
    _atom_type_description
    _atom_type_scat_dispersion_real
    _atom_type_scat_dispersion_imag
    _atom_type_scat_source
    'C' 'C' 0.0033 0.0016
                         'International Tables Vol C Tables 4.2.6.8 and 6.1.1.4'
    'H' 'H' 0.0000 0.0000
                         'International Tables Vol C Tables 4.2.6.8 and 6.1.1.4'
    'N' 'N' 0.0061 0.0033
                         'International Tables Vol C Tables 4.2.6.8 and 6.1.1.4'
    'O' 'O' 0.0106 0.0060
                         'International Tables Vol C Tables 4.2.6.8 and 6.1.1.4'
    'S' 'S' 0.1246 0.1234
                         'International Tables Vol C Tables 4.2.6.8 and 6.1.1.4'
    'P' 'P' 0.1023 0.0942
                         'International Tables Vol C Tables 4.2.6.8 and 6.1.1.4'
_computing_data_collection
;
<i>APEX2</i> (Bruker, 2015)
;
_computing_cell_refinement
;
<i>SAINT</i> (Bruker, 2015)
;
_computing_data_reduction
;
<i>SAINT</i> (Bruker, 2015)
;
_computing_structure_solution
;
<i>SHELXT</i> (Sheldrick, 2015a)
;
_computing_structure_refinement
;
<i>SHELXL2014/7</i> (Sheldrick, 2015b)
;
_computing_molecular_graphics
;
<i>DIAMOND</i> (Brandenburg & Putz, 2012)
;
_computing_publication_material
;
<i>SHELXTL</i> (Sheldrick, 2008)
;
loop_
    _atom_site_type_symbol
    _atom_site_label
    _atom_site_fract_x
    _atom_site_fract_y
    _atom_site_fract_z
    _atom_site_U_iso_or_equiv
    _atom_site_adp_type
    _atom_site_calc_flag
    _atom_site_occupancy
    _atom_site_disorder_assembly
    _atom_site_disorder_group
    S S1 1.07706(7) 0.50558(7) 0.08459(6) 0.0360(3) Uani d 1 . .
    O O1 1.0854(2) 0.19358(19) 0.02015(16) 0.0465(7) Uani d 1 . .
    O O2 0.9462(2) 0.19527(18) 0.10000(16) 0.0439(7) Uani d 1 . .
    N N1 0.8015(2) 0.51635(19) 0.20406(16) 0.0300(7) Uani d 1 . .
    H H1N 0.7643 0.4944 0.1569 0.036 Uiso d 1 . .
    N N2 1.1666(2) 0.3609(2) -0.00291(19) 0.0437(9) Uani d 1 . .
    H H2N 1.1736 0.2997 -0.0127 0.052 Uiso d 1 . .
    H H3N 1.2160 0.3993 -0.0197 0.052 Uiso d 1 . .
    C C1 0.9083(3) 0.5581(3) 0.1841(2) 0.0333(9) Uani d 1 . .
    H H1A 0.9496 0.5964 0.2327 0.040 Uiso calc 1 . .
    H H1B 0.8969 0.5986 0.1511 0.040 Uiso calc 1 . .
    C C2 0.9707(3) 0.4818(3) 0.1409(2) 0.0300(8) Uani d 1 . .
    C C3 0.9516(3) 0.3923(3) 0.1375(2) 0.0299(8) Uani d 1 . .
    C C4 0.8610(3) 0.3604(3) 0.1828(2) 0.0341(9) Uani d 1 . .
    H H4A 0.8878 0.3199 0.2114 0.041 Uiso calc 1 . .
    H H4B 0.8014 0.3233 0.1458 0.041 Uiso calc 1 . .
    C C5 0.8184(3) 0.4415(3) 0.2406(2) 0.0376(9) Uani d 1 . .
    H H5A 0.7488 0.4196 0.2598 0.045 Uiso calc 1 . .
    H H5B 0.8704 0.4673 0.2862 0.045 Uiso calc 1 . .
    C C6 1.0929(3) 0.3891(3) 0.0511(2) 0.0344(9) Uani d 1 . .
    C C7 1.0226(3) 0.3359(3) 0.0857(2) 0.0303(8) Uani d 1 . .
    C C8 1.0233(3) 0.2377(3) 0.0653(2) 0.0369(9) Uani d 1 . .
    C C9 0.9420(4) 0.0952(3) 0.0803(3) 0.0546(12) Uani d 1 . .
    H H9A 1.0127 0.0783 0.0932 0.066 Uiso calc 1 . .
    H H9B 0.9244 0.0660 0.0235 0.066 Uiso calc 1 . .
    C C10 0.8560(4) 0.0635(3) 0.1274(3) 0.0756(16) Uani d 1 . .
    H H10A 0.8731 0.0948 0.1833 0.113 Uiso calc 1 . .
    H H10B 0.8521 -0.0038 0.1174 0.113 Uiso calc 1 . .
    H H10C 0.7861 0.0787 0.1126 0.113 Uiso calc 1 . .
    C C11 0.7406(3) 0.5875(3) 0.2587(2) 0.0380(10) Uani d 1 . .
    H H11A 0.6689 0.5569 0.2674 0.046 Uiso calc 1 . .
    H H11B 0.7810 0.6123 0.3100 0.046 Uiso calc 1 . .
    C C12 0.7246(3) 0.6668(3) 0.2269(2) 0.0368(9) Uani d 1 . .
    C C13 0.6452(3) 0.6588(3) 0.1704(2) 0.0372(9) Uani d 1 . .
    H H13 0.5989 0.6017 0.1511 0.045 Uiso calc 1 . .
    C C14 0.6310(3) 0.7304(3) 0.1413(3) 0.0468(11) Uani d 1 . .
    H H14 0.5764 0.7225 0.1016 0.056 Uiso calc 1 . .
    C C15 0.6958(4) 0.8137(3) 0.1693(3) 0.0557(12) Uani d 1 . .
    H H15 0.6852 0.8640 0.1498 0.067 Uiso calc 1 . .
    C C16 0.7759(4) 0.8245(3) 0.2258(3) 0.0569(13) Uani d 1 . .
    H H16 0.8212 0.8820 0.2451 0.068 Uiso calc 1 . .
    C C17 0.7906(3) 0.7510(3) 0.2545(3) 0.0507(12) Uani d 1 . .
    H H17 0.8463 0.7584 0.2933 0.061 Uiso calc 1 . .
    P P1 0.81598(7) 0.39475(7) 0.47615(6) 0.0315(2) Uani d 1 . .
    P P2 0.96529(8) 0.35871(7) 0.59016(6) 0.0327(3) Uani d 1 . .
    O O3 0.5057(3) 0.0855(2) 0.2774(2) 0.0756(10) Uani d 1 . .
    O O4 0.75980(18) 0.45926(17) 0.53820(13) 0.0344(6) Uani d 1 . .
    O O5 0.88900(19) 0.43548(17) 0.42532(15) 0.0393(7) Uani d 1 . .
    O O6 0.88713(19) 0.33499(17) 0.51380(14) 0.0378(6) Uani d 1 . .
    O O7 0.9125(2) 0.41021(18) 0.66049(14) 0.0418(7) Uani d 1 . .
    O O8 1.07342(19) 0.40236(18) 0.57105(16) 0.0457(7) Uani d 1 . .
    H H8O 1.0923 0.4672 0.5723 0.055 Uiso d 1 . .
    O O9 1.0373(2) -0.0103(2) 0.61561(18) 0.0569(8) Uani d 1 . .
    C C18 0.9879(3) 0.2457(3) 0.5918(2) 0.0345(9) Uani d 1 . .
    C C19 0.9199(3) 0.2000(3) 0.6350(2) 0.0461(11) Uani d 1 . .
    H H19 0.8615 0.2289 0.6614 0.055 Uiso calc 1 . .
    C C20 0.9370(3) 0.1143(3) 0.6394(3) 0.0504(11) Uani d 1 . .
    H H20 0.8893 0.0835 0.6677 0.060 Uiso calc 1 . .
    C C21 1.0242(3) 0.0721(3) 0.6025(2) 0.0429(10) Uani d 1 . .
    C C22 1.0906(3) 0.1155(3) 0.5588(2) 0.0410(10) Uani d 1 . .
    H H22 1.1488 0.0864 0.5323 0.049 Uiso calc 1 . .
    C C23 1.0718(3) 0.2009(3) 0.5540(2) 0.0339(9) Uani d 1 . .
    H H23 1.1179 0.2302 0.5237 0.041 Uiso calc 1 . .
    C C24 1.1275(4) -0.0550(3) 0.5836(3) 0.0610(13) Uani d 1 . .
    H H24A 1.1245 -0.0675 0.5266 0.091 Uiso calc 1 . .
    H H24B 1.1258 -0.1136 0.5964 0.091 Uiso calc 1 . .
    H H24C 1.1947 -0.0147 0.6059 0.091 Uiso calc 1 . .
    C C25 0.7237(3) 0.3029(3) 0.4153(2) 0.0334(9) Uani d 1 . .
    C C26 0.6180(3) 0.2900(3) 0.4363(2) 0.0451(11) Uani d 1 . .
    H H26 0.5963 0.3311 0.4833 0.054 Uiso calc 1 . .
    C C27 0.5422(3) 0.2197(3) 0.3916(3) 0.0522(12) Uani d 1 . .
    H H27 0.4695 0.2134 0.4072 0.063 Uiso calc 1 . .
    C C28 0.5735(3) 0.1597(3) 0.3251(3) 0.0548(12) Uani d 1 . .
    C C29 0.6787(4) 0.1706(3) 0.3021(3) 0.0616(14) Uani d 1 . .
    H H29 0.7002 0.1285 0.2555 0.074 Uiso calc 1 . .
    C C30 0.7522(3) 0.2416(3) 0.3460(2) 0.0474(11) Uani d 1 . .
    H H30 0.8239 0.2492 0.3288 0.057 Uiso calc 1 . .
    C C31 0.3922(4) 0.0854(4) 0.2906(4) 0.108(2) Uani d 1 . .
    H H31A 0.3779 0.0784 0.3426 0.162 Uiso calc 1 . .
    H H31B 0.3511 0.0336 0.2504 0.162 Uiso calc 1 . .
    H H31C 0.3698 0.1441 0.2878 0.162 Uiso calc 1 . .
    S S2 0.43158(8) 0.51072(7) 0.58904(6) 0.0405(3) Uani d 1 . .
    O O10 0.3239(2) 0.1999(2) 0.50801(18) 0.0556(8) Uani d 1 . .
    O O11 0.4524(2) 0.1951(2) 0.5948(2) 0.0628(9) Uani d 1 . .
    N N3 0.2994(2) 0.3718(3) 0.49185(19) 0.0486(9) Uani d 1 . .
    H H4N 0.2665 0.4166 0.4799 0.058 Uiso d 1 . .
    H H5N 0.2806 0.3092 0.4787 0.058 Uiso d 1 . .
    N N4 0.7141(2) 0.5064(2) 0.69929(17) 0.0321(7) Uani d 1 . .
    H H6N 0.7525 0.4945 0.6550 0.038 Uiso d 1 . .
    C C32 0.6186(3) 0.5523(3) 0.6876(2) 0.0354(9) Uani d 1 . .
    H H32A 0.6394 0.5975 0.6584 0.042 Uiso calc 1 . .
    H H32B 0.5928 0.5864 0.7391 0.042 Uiso calc 1 . .
    C C33 0.5300(3) 0.4802(3) 0.6427(2) 0.0324(9) Uani d 1 . .
    C C34 0.5221(3) 0.3891(3) 0.6331(2) 0.0330(9) Uani d 1 . .
    C C35 0.6067(3) 0.3500(3) 0.6690(2) 0.0392(10) Uani d 1 . .
    H H35A 0.6507 0.3152 0.6272 0.047 Uiso calc 1 . .
    H H35B 0.5708 0.3058 0.6951 0.047 Uiso calc 1 . .
    C C36 0.6806(3) 0.4253(3) 0.7285(2) 0.0378(10) Uani d 1 . .
    H H36A 0.6424 0.4462 0.7779 0.045 Uiso calc 1 . .
    H H36B 0.7459 0.3994 0.7402 0.045 Uiso calc 1 . .
    C C37 0.3792(3) 0.3946(3) 0.5479(2) 0.0367(9) Uani d 1 . .
    C C38 0.4325(3) 0.3380(3) 0.5790(2) 0.0354(9) Uani d 1 . .
    C C39 0.3967(3) 0.2406(3) 0.5566(3) 0.0465(11) Uani d 1 . .
    C C40 0.4057(10) 0.1022(6) 0.5965(10) 0.064(3) Uani d 0.539(18) A 1
    H H40A 0.3314 0.1048 0.6158 0.077 Uiso calc 0.539(18) A 1
    H H40B 0.4008 0.0590 0.5425 0.077 Uiso calc 0.539(18) A 1
    C C41 0.4690(15) 0.0685(15) 0.6453(11) 0.105(5) Uani d 0.539(18) A 1
    H H41A 0.4358 0.0066 0.6452 0.157 Uiso calc 0.539(18) A 1
    H H41B 0.5422 0.0648 0.6258 0.157 Uiso calc 0.539(18) A 1
    H H41C 0.4729 0.1106 0.6989 0.157 Uiso calc 0.539(18) A 1
    C C40A 0.4284(13) 0.0939(4) 0.5608(10) 0.064(3) Uani d 0.461(18) A 2
    H H40C 0.3503 0.0732 0.5631 0.077 Uiso calc 0.461(18) A 2
    H H40D 0.4492 0.0743 0.5055 0.077 Uiso calc 0.461(18) A 2
    C C41A 0.4914(17) 0.0572(17) 0.6077(13) 0.105(5) Uani d 0.461(18) A 2
    H H41D 0.4797 -0.0107 0.5885 0.157 Uiso calc 0.461(18) A 2
    H H41E 0.5682 0.0791 0.6050 0.157 Uiso calc 0.461(18) A 2
    H H41F 0.4700 0.0779 0.6622 0.157 Uiso calc 0.461(18) A 2
    C C42 0.7991(3) 0.5739(3) 0.7553(2) 0.0352(9) Uani d 1 . .
    H H42A 0.7695 0.5932 0.8082 0.042 Uiso calc 1 . .
    H H42B 0.8630 0.5421 0.7589 0.042 Uiso calc 1 . .
    C C43 0.8340(3) 0.6581(3) 0.7306(2) 0.0318(9) Uani d 1 . .
    C C44 0.8986(3) 0.6526(3) 0.6664(2) 0.0359(9) Uani d 1 . .
    H H44 0.9210 0.5947 0.6384 0.043 Uiso calc 1 . .
    C C45 0.9305(3) 0.7302(3) 0.6430(2) 0.0442(11) Uani d 1 . .
    H H45 0.9744 0.7253 0.5990 0.053 Uiso calc 1 . .
    C C46 0.8991(3) 0.8145(3) 0.6830(3) 0.0516(12) Uani d 1 . .
    H H46 0.9199 0.8679 0.6666 0.062 Uiso calc 1 . .
    C C47 0.8363(3) 0.8202(3) 0.7480(3) 0.0527(12) Uani d 1 . .
    H H47 0.8152 0.8782 0.7768 0.063 Uiso calc 1 . .
    C C48 0.8045(3) 0.7425(3) 0.7710(3) 0.0480(11) Uani d 1 . .
    H H48 0.7616 0.7476 0.8155 0.058 Uiso calc 1 . .
    P P3 0.65068(8) 0.41361(7) -0.02081(6) 0.0346(3) Uani d 1 . .
    P P4 0.51268(8) 0.36322(8) 0.10008(6) 0.0396(3) Uani d 1 . .
    O O12 0.3630(5) -0.0312(3) 0.0713(7) 0.076(2) Uani d 0.82(2) B 1
    O O12A 0.349(2) -0.0292(9) 0.041(2) 0.076(2) Uani d 0.18(2) B 2
    O O13 0.5969(2) 0.4040(2) 0.16197(16) 0.0590(9) Uani d 1 . .
    O O14 0.4091(2) 0.4079(2) 0.10712(18) 0.0581(9) Uani d 1 . .
    H H14O 0.4041 0.4601 0.0861 0.070 Uiso d 1 . .
    O O15 0.5546(2) 0.3624(2) 0.01597(15) 0.0497(8) Uani d 1 . .
    O O16 0.5953(2) 0.45006(19) -0.07756(16) 0.0482(7) Uani d 1 . .
    O O17 0.72531(19) 0.47797(17) 0.04102(14) 0.0401(7) Uani d 1 . .
    O O18 0.8492(3) 0.0875(2) -0.20452(18) 0.0606(9) Uani d 1 . .
    C C49 0.4671(3) 0.2452(3) 0.0909(2) 0.0446(10) Uani d 1 . .
    C C50 0.3649(3) 0.2030(3) 0.0589(2) 0.0502(11) Uani d 1 . .
    H H50 0.3176 0.2384 0.0416 0.060 Uiso calc 1 . .
    C C51 0.3306(4) 0.1113(3) 0.0518(3) 0.0626(14) Uani d 1 . .
    H H51 0.2600 0.0839 0.0306 0.075 Uiso calc 1 . .
    C C52 0.3998(4) 0.0598(3) 0.0759(3) 0.0643(14) Uani d 1 . .
    C C53 0.5025(4) 0.1000(4) 0.1085(3) 0.0756(16) Uani d 1 . .
    H H53 0.5499 0.0642 0.1252 0.091 Uiso calc 1 . .
    C C54 0.5344(4) 0.1923(3) 0.1162(3) 0.0635(14) Uani d 1 . .
    H H54 0.6039 0.2203 0.1393 0.076 Uiso calc 1 . .
    C C55 0.4393(10) -0.0872(6) 0.0903(8) 0.079(3) Uani d 0.82(2) B 1
    H H55A 0.4026 -0.1497 0.0847 0.118 Uiso calc 0.82(2) B 1
    H H55B 0.4992 -0.0910 0.0546 0.118 Uiso calc 0.82(2) B 1
    H H55C 0.4677 -0.0587 0.1445 0.118 Uiso calc 0.82(2) B 1
    C C55A 0.398(4) -0.1063(10) 0.052(3) 0.079(3) Uani d 0.18(2) B 2
    H H55D 0.3534 -0.1647 0.0242 0.118 Uiso calc 0.18(2) B 2
    H H55E 0.4709 -0.1059 0.0326 0.118 Uiso calc 0.18(2) B 2
    H H55F 0.4013 -0.1004 0.1086 0.118 Uiso calc 0.18(2) B 2
    C C56 0.7129(3) 0.3193(3) -0.0772(2) 0.0334(9) Uani d 1 . .
    C C57 0.7997(3) 0.2912(3) -0.0458(2) 0.0492(11) Uani d 1 . .
    H H57 0.8264 0.3247 0.0060 0.059 Uiso calc 1 . .
    C C58 0.8488(4) 0.2162(3) -0.0871(3) 0.0546(12) Uani d 1 . .
    H H58 0.9098 0.1996 -0.0647 0.065 Uiso calc 1 . .
    C C59 0.8091(3) 0.1660(3) -0.1607(3) 0.0460(11) Uani d 1 . .
    C C60 0.7253(3) 0.1931(3) -0.1958(3) 0.0502(11) Uani d 1 . .
    H H60 0.7010 0.1602 -0.2482 0.060 Uiso calc 1 . .
    C C61 0.6770(3) 0.2689(3) -0.1535(2) 0.0453(11) Uani d 1 . .
    H H61 0.6180 0.2869 -0.1771 0.054 Uiso calc 1 . .
    C C62 0.9472(4) 0.0671(4) -0.1766(3) 0.0776(16) Uani d 1 . .
    H H62A 1.0019 0.1219 -0.1659 0.116 Uiso calc 1 . .
    H H62B 0.9729 0.0153 -0.2163 0.116 Uiso calc 1 . .
    H H62C 0.9347 0.0501 -0.1282 0.116 Uiso calc 1 . .
loop_
    _atom_site_aniso_label
    _atom_site_aniso_U_11
    _atom_site_aniso_U_22
    _atom_site_aniso_U_33
    _atom_site_aniso_U_12
    _atom_site_aniso_U_13
    _atom_site_aniso_U_23
    S1 0.0297(5) 0.0417(6) 0.0369(6) -0.0015(4) 0.0015(4) 0.0143(5)
    O1 0.0394(16) 0.0458(18) 0.0550(19) 0.0107(14) 0.0074(14) 0.0139(15)
    O2 0.0444(17) 0.0361(17) 0.0517(18) 0.0035(13) 0.0110(14) 0.0142(14)
    N1 0.0309(16) 0.0327(18) 0.0236(17) 0.0047(13) 0.0015(13) 0.0037(14)
    N2 0.0314(18) 0.048(2) 0.051(2) 0.0002(16) 0.0116(16) 0.0151(18)
    C1 0.0270(19) 0.035(2) 0.037(2) -0.0014(16) -0.0005(16) 0.0126(18)
    C2 0.0240(18) 0.039(2) 0.026(2) 0.0007(16) -0.0005(15) 0.0096(17)
    C3 0.0253(19) 0.037(2) 0.026(2) 0.0004(16) -0.0018(16) 0.0089(17)
    C4 0.034(2) 0.034(2) 0.036(2) 0.0030(17) 0.0009(17) 0.0139(19)
    C5 0.037(2) 0.040(2) 0.036(2) 0.0028(18) 0.0026(18) 0.0134(19)
    C6 0.027(2) 0.043(2) 0.032(2) -0.0007(17) -0.0028(17) 0.0117(19)
    C7 0.0279(19) 0.032(2) 0.030(2) 0.0034(16) -0.0028(16) 0.0078(17)
    C8 0.029(2) 0.048(3) 0.034(2) 0.0037(19) -0.0006(18) 0.013(2)
    C9 0.062(3) 0.038(3) 0.066(3) 0.007(2) 0.014(2) 0.019(2)
    C10 0.077(4) 0.055(3) 0.099(4) 0.008(3) 0.022(3) 0.030(3)
    C11 0.034(2) 0.043(2) 0.034(2) 0.0089(18) 0.0067(18) 0.0064(19)
    C12 0.035(2) 0.037(2) 0.033(2) 0.0039(18) 0.0015(18) 0.0013(19)
    C13 0.027(2) 0.040(2) 0.039(2) 0.0028(17) -0.0007(18) 0.0030(19)
    C14 0.037(2) 0.051(3) 0.047(3) 0.006(2) -0.009(2) 0.008(2)
    C15 0.053(3) 0.056(3) 0.062(3) 0.012(2) -0.007(2) 0.023(3)
    C16 0.053(3) 0.039(3) 0.071(3) -0.007(2) -0.018(2) 0.011(2)
    C17 0.046(3) 0.042(3) 0.056(3) 0.002(2) -0.018(2) 0.004(2)
    P1 0.0279(5) 0.0380(6) 0.0283(6) 0.0013(4) 0.0033(4) 0.0104(5)
    P2 0.0284(5) 0.0374(6) 0.0313(6) 0.0006(4) -0.0003(4) 0.0098(5)
    O3 0.056(2) 0.067(2) 0.082(3) -0.0112(17) -0.0132(18) -0.006(2)
    O4 0.0329(14) 0.0387(15) 0.0296(15) 0.0043(12) 0.0023(11) 0.0073(12)
    O5 0.0403(15) 0.0363(16) 0.0406(16) -0.0009(12) 0.0136(12) 0.0124(13)
    O6 0.0369(15) 0.0428(16) 0.0299(15) 0.0093(12) -0.0099(11) 0.0038(12)
    O7 0.0520(17) 0.0471(17) 0.0269(15) 0.0148(13) 0.0062(12) 0.0084(13)
    O8 0.0289(14) 0.0345(16) 0.074(2) -0.0029(12) 0.0070(14) 0.0202(15)
    O9 0.062(2) 0.0410(18) 0.073(2) 0.0013(15) -0.0035(17) 0.0273(17)
    C18 0.027(2) 0.042(2) 0.034(2) -0.0042(17) -0.0038(17) 0.0131(19)
    C19 0.048(3) 0.049(3) 0.048(3) 0.004(2) 0.011(2) 0.024(2)
    C20 0.048(3) 0.052(3) 0.057(3) 0.000(2) 0.010(2) 0.028(2)
    C21 0.042(2) 0.037(2) 0.049(3) -0.0031(19) -0.007(2) 0.015(2)
    C22 0.035(2) 0.038(2) 0.047(3) 0.0054(19) 0.0002(19) 0.008(2)
    C23 0.032(2) 0.037(2) 0.031(2) -0.0003(17) -0.0016(17) 0.0086(18)
    C24 0.060(3) 0.043(3) 0.082(4) 0.007(2) -0.006(3) 0.023(3)
    C25 0.030(2) 0.039(2) 0.033(2) 0.0075(17) -0.0016(17) 0.0126(19)
    C26 0.039(2) 0.054(3) 0.037(2) -0.002(2) 0.0070(19) 0.007(2)
    C27 0.037(2) 0.052(3) 0.061(3) -0.005(2) 0.002(2) 0.012(3)
    C28 0.038(3) 0.047(3) 0.065(3) -0.001(2) -0.012(2) -0.001(3)
    C29 0.052(3) 0.066(3) 0.049(3) 0.011(2) -0.003(2) -0.012(3)
    C30 0.033(2) 0.059(3) 0.041(3) 0.005(2) 0.0021(19) 0.002(2)
    C31 0.048(3) 0.093(5) 0.148(6) -0.011(3) -0.036(4) -0.009(4)
    S2 0.0326(5) 0.0500(7) 0.0409(6) 0.0071(5) 0.0018(4) 0.0157(5)
    O10 0.0359(17) 0.0538(19) 0.069(2) -0.0069(14) -0.0044(15) 0.0118(17)
    O11 0.0513(19) 0.0429(19) 0.093(3) -0.0065(15) -0.0149(18) 0.0240(18)
    N3 0.0350(19) 0.060(2) 0.051(2) 0.0039(17) -0.0044(17) 0.0177(19)
    N4 0.0273(16) 0.0392(19) 0.0274(17) 0.0012(14) 0.0036(13) 0.0073(15)
    C32 0.035(2) 0.040(2) 0.031(2) 0.0056(18) 0.0025(17) 0.0105(19)
    C33 0.0243(19) 0.047(3) 0.026(2) 0.0040(17) 0.0053(16) 0.0110(18)
    C34 0.0242(19) 0.045(3) 0.031(2) 0.0038(17) 0.0115(16) 0.0134(19)
    C35 0.035(2) 0.040(2) 0.044(3) -0.0011(18) 0.0030(19) 0.017(2)
    C36 0.039(2) 0.045(2) 0.033(2) 0.0029(19) 0.0047(18) 0.018(2)
    C37 0.0218(19) 0.052(3) 0.036(2) 0.0009(18) 0.0056(17) 0.014(2)
    C38 0.025(2) 0.041(2) 0.038(2) 0.0003(17) 0.0081(17) 0.0108(19)
    C39 0.029(2) 0.052(3) 0.058(3) 0.001(2) 0.006(2) 0.017(2)
    C40 0.068(4) 0.050(3) 0.075(6) 0.000(3) -0.002(4) 0.023(4)
    C41 0.120(7) 0.082(6) 0.121(11) -0.001(5) -0.017(8) 0.050(8)
    C40A 0.068(4) 0.050(3) 0.075(6) 0.000(3) -0.002(4) 0.023(4)
    C41A 0.120(7) 0.082(6) 0.121(11) -0.001(5) -0.017(8) 0.050(8)
    C42 0.030(2) 0.042(2) 0.028(2) 0.0026(17) -0.0011(17) 0.0032(18)
    C43 0.0256(19) 0.038(2) 0.030(2) 0.0041(17) 0.0022(16) 0.0080(18)
    C44 0.028(2) 0.037(2) 0.038(2) 0.0008(17) 0.0004(17) 0.0041(19)
    C45 0.033(2) 0.054(3) 0.042(3) -0.007(2) 0.0002(19) 0.014(2)
    C46 0.046(3) 0.047(3) 0.061(3) -0.007(2) 0.005(2) 0.019(2)
    C47 0.046(3) 0.043(3) 0.064(3) 0.006(2) 0.008(2) 0.009(2)
    C48 0.039(2) 0.050(3) 0.049(3) 0.002(2) 0.011(2) 0.008(2)
    P3 0.0269(5) 0.0370(6) 0.0379(6) -0.0002(4) 0.0000(4) 0.0097(5)
    P4 0.0383(6) 0.0457(7) 0.0347(6) 0.0015(5) 0.0038(5) 0.0134(5)
    O12 0.089(3) 0.050(2) 0.087(6) -0.009(2) 0.035(3) 0.024(2)
    O12A 0.089(3) 0.050(2) 0.087(6) -0.009(2) 0.035(3) 0.024(2)
    O13 0.068(2) 0.064(2) 0.0386(17) -0.0166(16) -0.0178(15) 0.0158(16)
    O14 0.0464(18) 0.062(2) 0.079(2) 0.0203(15) 0.0286(16) 0.0361(18)
    O15 0.0375(16) 0.067(2) 0.0301(15) -0.0156(14) 0.0085(12) 0.0002(14)
    O16 0.0505(17) 0.0493(18) 0.0469(18) 0.0084(14) -0.0053(14) 0.0170(15)
    O17 0.0366(15) 0.0414(16) 0.0359(16) -0.0056(12) 0.0015(12) 0.0057(13)
    O18 0.061(2) 0.054(2) 0.059(2) 0.0113(16) 0.0069(17) 0.0026(17)
    C49 0.043(2) 0.045(3) 0.045(3) -0.001(2) 0.004(2) 0.014(2)
    C50 0.038(2) 0.061(3) 0.052(3) 0.005(2) 0.008(2) 0.017(2)
    C51 0.048(3) 0.048(3) 0.082(4) -0.007(2) 0.017(3) 0.009(3)
    C52 0.064(3) 0.044(3) 0.081(4) -0.003(3) 0.030(3) 0.016(3)
    C53 0.061(3) 0.063(4) 0.114(5) 0.001(3) 0.006(3) 0.046(3)
    C54 0.046(3) 0.063(3) 0.092(4) 0.004(2) -0.002(3) 0.041(3)
    C55 0.096(6) 0.048(4) 0.095(7) 0.004(4) 0.034(5) 0.025(4)
    C55A 0.096(6) 0.048(4) 0.095(7) 0.004(4) 0.034(5) 0.025(4)
    C56 0.029(2) 0.037(2) 0.031(2) -0.0015(17) 0.0000(17) 0.0065(18)
    C57 0.052(3) 0.046(3) 0.043(3) 0.010(2) -0.012(2) 0.000(2)
    C58 0.058(3) 0.051(3) 0.053(3) 0.019(2) -0.012(2) 0.008(2)
    C59 0.049(3) 0.044(3) 0.043(3) 0.009(2) 0.005(2) 0.009(2)
    C60 0.050(3) 0.051(3) 0.042(3) 0.001(2) -0.002(2) 0.004(2)
    C61 0.039(2) 0.057(3) 0.039(3) 0.001(2) -0.0034(19) 0.016(2)
    C62 0.081(4) 0.060(3) 0.083(4) 0.025(3) -0.007(3) 0.002(3)
_geom_special_details
;
 All esds (except the esd in the dihedral angle between two l.s. planes)
 are estimated using the full covariance matrix.  The cell esds are taken
 into account individually in the estimation of esds in distances, angles
 and torsion angles; correlations between esds in cell parameters are only
 used when they are defined by crystal symmetry.  An approximate (isotropic)
 treatment of cell esds is used for estimating esds involving l.s. planes.
;
loop_
    _geom_bond_atom_site_label_1
    _geom_bond_atom_site_label_2
    _geom_bond_site_symmetry_2
    _geom_bond_distance
    _geom_bond_publ_flag
    S1 C6 . 1.730(4) ?
    S1 C2 . 1.735(3) ?
    O1 C8 . 1.229(4) ?
    O2 C8 . 1.347(4) ?
    O2 C9 . 1.451(5) ?
    N1 C1 . 1.494(4) ?
    N1 C5 . 1.502(4) ?
    N1 C11 . 1.511(4) ?
    N1 H1N . 0.9100 ?
    N2 C6 . 1.348(4) ?
    N2 H2N . 0.9100 ?
    N2 H3N . 0.9101 ?
    C1 C2 . 1.497(5) ?
    C1 H1A . 0.9900 ?
    C1 H1B . 0.9900 ?
    C2 C3 . 1.335(5) ?
    C3 C7 . 1.449(5) ?
    C3 C4 . 1.506(5) ?
    C4 C5 . 1.510(5) ?
    C4 H4A . 0.9900 ?
    C4 H4B . 0.9900 ?
    C5 H5A . 0.9900 ?
    C5 H5B . 0.9900 ?
    C6 C7 . 1.388(5) ?
    C7 C8 . 1.429(5) ?
    C9 C10 . 1.487(6) ?
    C9 H9A . 0.9900 ?
    C9 H9B . 0.9900 ?
    C10 H10A . 0.9800 ?
    C10 H10B . 0.9800 ?
    C10 H10C . 0.9800 ?
    C11 C12 . 1.507(5) ?
    C11 H11A . 0.9900 ?
    C11 H11B . 0.9900 ?
    C12 C13 . 1.377(5) ?
    C12 C17 . 1.388(5) ?
    C13 C14 . 1.365(5) ?
    C13 H13 . 0.9500 ?
    C14 C15 . 1.371(6) ?
    C14 H14 . 0.9500 ?
    C15 C16 . 1.374(6) ?
    C15 H15 . 0.9500 ?
    C16 C17 . 1.388(6) ?
    C16 H16 . 0.9500 ?
    C17 H17 . 0.9500 ?
    P1 O4 . 1.488(2) ?
    P1 O5 . 1.496(2) ?
    P1 O6 . 1.614(3) ?
    P1 C25 . 1.776(4) ?
    P2 O7 . 1.476(3) ?
    P2 O8 . 1.514(2) ?
    P2 O6 . 1.595(2) ?
    P2 C18 . 1.781(4) ?
    O3 C28 . 1.380(5) ?
    O3 C31 . 1.433(6) ?
    O8 H8O . 0.98 ?
    O9 C21 . 1.368(5) ?
    O9 C24 . 1.417(5) ?
    C18 C23 . 1.386(5) ?
    C18 C19 . 1.405(5) ?
    C19 C20 . 1.369(5) ?
    C19 H19 . 0.9500 ?
    C20 C21 . 1.397(6) ?
    C20 H20 . 0.9500 ?
    C21 C22 . 1.380(5) ?
    C22 C23 . 1.374(5) ?
    C22 H22 . 0.9500 ?
    C23 H23 . 0.9500 ?
    C24 H24A . 0.9800 ?
    C24 H24B . 0.9800 ?
    C24 H24C . 0.9800 ?
    C25 C26 . 1.378(5) ?
    C25 C30 . 1.389(5) ?
    C26 C27 . 1.384(5) ?
    C26 H26 . 0.9500 ?
    C27 C28 . 1.361(6) ?
    C27 H27 . 0.9500 ?
    C28 C29 . 1.380(6) ?
    C29 C30 . 1.368(6) ?
    C29 H29 . 0.9500 ?
    C30 H30 . 0.9500 ?
    C31 H31A . 0.9800 ?
    C31 H31B . 0.9800 ?
    C31 H31C . 0.9800 ?
    S2 C33 . 1.737(4) ?
    S2 C37 . 1.742(4) ?
    O10 C39 . 1.222(5) ?
    O11 C39 . 1.346(5) ?
    O11 C40 . 1.468(6) ?
    O11 C40A . 1.470(6) ?
    N3 C37 . 1.345(4) ?
    N3 H4N . 0.9099 ?
    N3 H5N . 0.9099 ?
    N4 C36 . 1.491(4) ?
    N4 C32 . 1.492(4) ?
    N4 C42 . 1.515(4) ?
    N4 H6N . 0.9100 ?
    C32 C33 . 1.497(5) ?
    C32 H32A . 0.9900 ?
    C32 H32B . 0.9900 ?
    C33 C34 . 1.335(5) ?
    C34 C38 . 1.455(5) ?
    C34 C35 . 1.495(5) ?
    C35 C36 . 1.518(5) ?
    C35 H35A . 0.9900 ?
    C35 H35B . 0.9900 ?
    C36 H36A . 0.9900 ?
    C36 H36B . 0.9900 ?
    C37 C38 . 1.378(5) ?
    C38 C39 . 1.428(5) ?
    C40 C41 . 1.413(8) ?
    C40 H40A . 0.9900 ?
    C40 H40B . 0.9900 ?
    C41 H41A . 0.9800 ?
    C41 H41B . 0.9800 ?
    C41 H41C . 0.9800 ?
    C40A C41A . 1.414(8) ?
    C40A H40C . 0.9900 ?
    C40A H40D . 0.9900 ?
    C41A H41D . 0.9800 ?
    C41A H41E . 0.9800 ?
    C41A H41F . 0.9800 ?
    C42 C43 . 1.491(5) ?
    C42 H42A . 0.9900 ?
    C42 H42B . 0.9900 ?
    C43 C48 . 1.369(5) ?
    C43 C44 . 1.393(5) ?
    C44 C45 . 1.378(5) ?
    C44 H44 . 0.9500 ?
    C45 C46 . 1.375(6) ?
    C45 H45 . 0.9500 ?
    C46 C47 . 1.391(6) ?
    C46 H46 . 0.9500 ?
    C47 C48 . 1.375(6) ?
    C47 H47 . 0.9500 ?
    C48 H48 . 0.9500 ?
    P3 O17 . 1.473(3) ?
    P3 O16 . 1.490(3) ?
    P3 O15 . 1.598(3) ?
    P3 C56 . 1.759(4) ?
    P4 O13 . 1.460(3) ?
    P4 O14 . 1.517(3) ?
    P4 O15 . 1.590(3) ?
    P4 C49 . 1.774(4) ?
    O12 C52 . 1.383(6) ?
    O12 C55 . 1.448(7) ?
    O12A C52 . 1.383(7) ?
    O12A C55A . 1.448(8) ?
    O14 H14O . 0.98 ?
    O18 C59 . 1.372(5) ?
    O18 C62 . 1.417(5) ?
    C49 C54 . 1.386(6) ?
    C49 C50 . 1.392(5) ?
    C50 C51 . 1.375(6) ?
    C50 H50 . 0.9500 ?
    C51 C52 . 1.375(7) ?
    C51 H51 . 0.9500 ?
    C52 C53 . 1.393(7) ?
    C53 C54 . 1.377(6) ?
    C53 H53 . 0.9500 ?
    C54 H54 . 0.9500 ?
    C55 H55A . 0.9800 ?
    C55 H55B . 0.9800 ?
    C55 H55C . 0.9800 ?
    C55A H55D . 0.9800 ?
    C55A H55E . 0.9800 ?
    C55A H55F . 0.9800 ?
    C56 C57 . 1.381(5) ?
    C56 C61 . 1.393(5) ?
    C57 C58 . 1.377(6) ?
    C57 H57 . 0.9500 ?
    C58 C59 . 1.366(6) ?
    C58 H58 . 0.9500 ?
    C59 C60 . 1.376(6) ?
    C60 C61 . 1.386(6) ?
    C60 H60 . 0.9500 ?
    C61 H61 . 0.9500 ?
    C62 H62A . 0.9800 ?
    C62 H62B . 0.9800 ?
    C62 H62C . 0.9800 ?
loop_
    _geom_angle_atom_site_label_1
    _geom_angle_atom_site_label_2
    _geom_angle_atom_site_label_3
    _geom_angle_site_symmetry_1
    _geom_angle_site_symmetry_3
    _geom_angle
    _geom_angle_publ_flag
    C6 S1 C2 . . 90.77(18) ?
    C8 O2 C9 . . 115.5(3) ?
    C1 N1 C5 . . 109.7(3) ?
    C1 N1 C11 . . 112.5(3) ?
    C5 N1 C11 . . 109.6(3) ?
    C1 N1 H1N . . 103.2 ?
    C5 N1 H1N . . 113.2 ?
    C11 N1 H1N . . 108.6 ?
    C6 N2 H2N . . 112.5 ?
    C6 N2 H3N . . 125.1 ?
    H2N N2 H3N . . 120.9 ?
    N1 C1 C2 . . 109.0(3) ?
    N1 C1 H1A . . 109.9 ?
    C2 C1 H1A . . 109.9 ?
    N1 C1 H1B . . 109.9 ?
    C2 C1 H1B . . 109.9 ?
    H1A C1 H1B . . 108.3 ?
    C3 C2 C1 . . 127.0(3) ?
    C3 C2 S1 . . 113.3(3) ?
    C1 C2 S1 . . 119.7(3) ?
    C2 C3 C7 . . 112.6(3) ?
    C2 C3 C4 . . 119.7(3) ?
    C7 C3 C4 . . 127.6(3) ?
    C3 C4 C5 . . 111.5(3) ?
    C3 C4 H4A . . 109.3 ?
    C5 C4 H4A . . 109.3 ?
    C3 C4 H4B . . 109.3 ?
    C5 C4 H4B . . 109.3 ?
    H4A C4 H4B . . 108.0 ?
    N1 C5 C4 . . 111.6(3) ?
    N1 C5 H5A . . 109.3 ?
    C4 C5 H5A . . 109.3 ?
    N1 C5 H5B . . 109.3 ?
    C4 C5 H5B . . 109.3 ?
    H5A C5 H5B . . 108.0 ?
    N2 C6 C7 . . 128.6(4) ?
    N2 C6 S1 . . 119.4(3) ?
    C7 C6 S1 . . 111.9(3) ?
    C6 C7 C8 . . 120.3(3) ?
    C6 C7 C3 . . 111.3(3) ?
    C8 C7 C3 . . 128.4(3) ?
    O1 C8 O2 . . 121.5(4) ?
    O1 C8 C7 . . 125.3(4) ?
    O2 C8 C7 . . 113.2(3) ?
    O2 C9 C10 . . 106.6(4) ?
    O2 C9 H9A . . 110.4 ?
    C10 C9 H9A . . 110.4 ?
    O2 C9 H9B . . 110.4 ?
    C10 C9 H9B . . 110.4 ?
    H9A C9 H9B . . 108.6 ?
    C9 C10 H10A . . 109.5 ?
    C9 C10 H10B . . 109.5 ?
    H10A C10 H10B . . 109.5 ?
    C9 C10 H10C . . 109.5 ?
    H10A C10 H10C . . 109.5 ?
    H10B C10 H10C . . 109.5 ?
    C12 C11 N1 . . 112.5(3) ?
    C12 C11 H11A . . 109.1 ?
    N1 C11 H11A . . 109.1 ?
    C12 C11 H11B . . 109.1 ?
    N1 C11 H11B . . 109.1 ?
    H11A C11 H11B . . 107.8 ?
    C13 C12 C17 . . 118.0(4) ?
    C13 C12 C11 . . 121.8(3) ?
    C17 C12 C11 . . 120.2(4) ?
    C14 C13 C12 . . 121.8(4) ?
    C14 C13 H13 . . 119.1 ?
    C12 C13 H13 . . 119.1 ?
    C13 C14 C15 . . 120.0(4) ?
    C13 C14 H14 . . 120.0 ?
    C15 C14 H14 . . 120.0 ?
    C14 C15 C16 . . 119.9(4) ?
    C14 C15 H15 . . 120.1 ?
    C16 C15 H15 . . 120.1 ?
    C15 C16 C17 . . 119.8(4) ?
    C15 C16 H16 . . 120.1 ?
    C17 C16 H16 . . 120.1 ?
    C16 C17 C12 . . 120.5(4) ?
    C16 C17 H17 . . 119.7 ?
    C12 C17 H17 . . 119.7 ?
    O4 P1 O5 . . 117.86(15) ?
    O4 P1 O6 . . 110.63(14) ?
    O5 P1 O6 . . 106.79(14) ?
    O4 P1 C25 . . 111.79(16) ?
    O5 P1 C25 . . 108.85(16) ?
    O6 P1 C25 . . 99.20(15) ?
    O7 P2 O8 . . 117.93(16) ?
    O7 P2 O6 . . 111.01(14) ?
    O8 P2 O6 . . 107.02(15) ?
    O7 P2 C18 . . 113.03(16) ?
    O8 P2 C18 . . 104.90(16) ?
    O6 P2 C18 . . 101.47(15) ?
    C28 O3 C31 . . 116.2(4) ?
    P2 O6 P1 . . 134.33(17) ?
    P2 O8 H8O . . 126.4 ?
    C21 O9 C24 . . 118.3(3) ?
    C23 C18 C19 . . 117.7(4) ?
    C23 C18 P2 . . 123.1(3) ?
    C19 C18 P2 . . 119.2(3) ?
    C20 C19 C18 . . 120.7(4) ?
    C20 C19 H19 . . 119.6 ?
    C18 C19 H19 . . 119.6 ?
    C19 C20 C21 . . 120.2(4) ?
    C19 C20 H20 . . 119.9 ?
    C21 C20 H20 . . 119.9 ?
    O9 C21 C22 . . 125.4(4) ?
    O9 C21 C20 . . 114.9(4) ?
    C22 C21 C20 . . 119.7(4) ?
    C23 C22 C21 . . 119.5(4) ?
    C23 C22 H22 . . 120.3 ?
    C21 C22 H22 . . 120.3 ?
    C22 C23 C18 . . 122.1(4) ?
    C22 C23 H23 . . 119.0 ?
    C18 C23 H23 . . 119.0 ?
    O9 C24 H24A . . 109.5 ?
    O9 C24 H24B . . 109.5 ?
    H24A C24 H24B . . 109.5 ?
    O9 C24 H24C . . 109.5 ?
    H24A C24 H24C . . 109.5 ?
    H24B C24 H24C . . 109.5 ?
    C26 C25 C30 . . 117.0(4) ?
    C26 C25 P1 . . 119.7(3) ?
    C30 C25 P1 . . 123.3(3) ?
    C25 C26 C27 . . 122.6(4) ?
    C25 C26 H26 . . 118.7 ?
    C27 C26 H26 . . 118.7 ?
    C28 C27 C26 . . 118.9(4) ?
    C28 C27 H27 . . 120.6 ?
    C26 C27 H27 . . 120.6 ?
    C27 C28 C29 . . 120.1(4) ?
    C27 C28 O3 . . 123.8(4) ?
    C29 C28 O3 . . 116.1(4) ?
    C30 C29 C28 . . 120.3(4) ?
    C30 C29 H29 . . 119.8 ?
    C28 C29 H29 . . 119.8 ?
    C29 C30 C25 . . 121.1(4) ?
    C29 C30 H30 . . 119.5 ?
    C25 C30 H30 . . 119.5 ?
    O3 C31 H31A . . 109.5 ?
    O3 C31 H31B . . 109.5 ?
    H31A C31 H31B . . 109.5 ?
    O3 C31 H31C . . 109.5 ?
    H31A C31 H31C . . 109.5 ?
    H31B C31 H31C . . 109.5 ?
    C33 S2 C37 . . 90.99(19) ?
    C39 O11 C40 . . 118.9(5) ?
    C39 O11 C40A . . 111.8(6) ?
    C37 N3 H4N . . 120.6 ?
    C37 N3 H5N . . 107.5 ?
    H4N N3 H5N . . 130.9 ?
    C36 N4 C32 . . 110.9(3) ?
    C36 N4 C42 . . 110.0(3) ?
    C32 N4 C42 . . 111.4(3) ?
    C36 N4 H6N . . 115.8 ?
    C32 N4 H6N . . 109.4 ?
    C42 N4 H6N . . 98.9 ?
    N4 C32 C33 . . 109.2(3) ?
    N4 C32 H32A . . 109.8 ?
    C33 C32 H32A . . 109.8 ?
    N4 C32 H32B . . 109.8 ?
    C33 C32 H32B . . 109.8 ?
    H32A C32 H32B . . 108.3 ?
    C34 C33 C32 . . 126.3(3) ?
    C34 C33 S2 . . 113.5(3) ?
    C32 C33 S2 . . 119.9(3) ?
    C33 C34 C38 . . 111.8(3) ?
    C33 C34 C35 . . 120.4(3) ?
    C38 C34 C35 . . 127.5(4) ?
    C34 C35 C36 . . 112.0(3) ?
    C34 C35 H35A . . 109.2 ?
    C36 C35 H35A . . 109.2 ?
    C34 C35 H35B . . 109.2 ?
    C36 C35 H35B . . 109.2 ?
    H35A C35 H35B . . 107.9 ?
    N4 C36 C35 . . 111.7(3) ?
    N4 C36 H36A . . 109.3 ?
    C35 C36 H36A . . 109.3 ?
    N4 C36 H36B . . 109.3 ?
    C35 C36 H36B . . 109.3 ?
    H36A C36 H36B . . 107.9 ?
    N3 C37 C38 . . 129.5(4) ?
    N3 C37 S2 . . 119.5(3) ?
    C38 C37 S2 . . 111.0(3) ?
    C37 C38 C39 . . 119.5(4) ?
    C37 C38 C34 . . 112.6(3) ?
    C39 C38 C34 . . 127.9(4) ?
    O10 C39 O11 . . 121.5(4) ?
    O10 C39 C38 . . 125.7(4) ?
    O11 C39 C38 . . 112.8(4) ?
    C41 C40 O11 . . 111.5(11) ?
    C41 C40 H40A . . 109.3 ?
    O11 C40 H40A . . 109.3 ?
    C41 C40 H40B . . 109.3 ?
    O11 C40 H40B . . 109.3 ?
    H40A C40 H40B . . 108.0 ?
    C40 C41 H41A . . 109.5 ?
    C40 C41 H41B . . 109.5 ?
    H41A C41 H41B . . 109.5 ?
    C40 C41 H41C . . 109.5 ?
    H41A C41 H41C . . 109.5 ?
    H41B C41 H41C . . 109.5 ?
    C41A C40A O11 . . 104.6(13) ?
    C41A C40A H40C . . 110.8 ?
    O11 C40A H40C . . 110.8 ?
    C41A C40A H40D . . 110.8 ?
    O11 C40A H40D . . 110.8 ?
    H40C C40A H40D . . 108.9 ?
    C40A C41A H41D . . 109.5 ?
    C40A C41A H41E . . 109.5 ?
    H41D C41A H41E . . 109.5 ?
    C40A C41A H41F . . 109.5 ?
    H41D C41A H41F . . 109.5 ?
    H41E C41A H41F . . 109.5 ?
    C43 C42 N4 . . 112.7(3) ?
    C43 C42 H42A . . 109.1 ?
    N4 C42 H42A . . 109.1 ?
    C43 C42 H42B . . 109.1 ?
    N4 C42 H42B . . 109.1 ?
    H42A C42 H42B . . 107.8 ?
    C48 C43 C44 . . 118.6(4) ?
    C48 C43 C42 . . 120.8(3) ?
    C44 C43 C42 . . 120.6(3) ?
    C45 C44 C43 . . 120.8(4) ?
    C45 C44 H44 . . 119.6 ?
    C43 C44 H44 . . 119.6 ?
    C46 C45 C44 . . 120.3(4) ?
    C46 C45 H45 . . 119.8 ?
    C44 C45 H45 . . 119.8 ?
    C45 C46 C47 . . 118.8(4) ?
    C45 C46 H46 . . 120.6 ?
    C47 C46 H46 . . 120.6 ?
    C48 C47 C46 . . 120.6(4) ?
    C48 C47 H47 . . 119.7 ?
    C46 C47 H47 . . 119.7 ?
    C43 C48 C47 . . 120.8(4) ?
    C43 C48 H48 . . 119.6 ?
    C47 C48 H48 . . 119.6 ?
    O17 P3 O16 . . 119.32(16) ?
    O17 P3 O15 . . 111.18(15) ?
    O16 P3 O15 . . 104.61(16) ?
    O17 P3 C56 . . 111.96(16) ?
    O16 P3 C56 . . 106.39(17) ?
    O15 P3 C56 . . 101.71(16) ?
    O13 P4 O14 . . 117.31(19) ?
    O13 P4 O15 . . 112.12(16) ?
    O14 P4 O15 . . 105.06(17) ?
    O13 P4 C49 . . 112.75(19) ?
    O14 P4 C49 . . 103.79(18) ?
    O15 P4 C49 . . 104.65(18) ?
    C52 O12 C55 . . 118.2(5) ?
    C52 O12A C55A . . 118.3(8) ?
    P4 O14 H14O . . 120.0 ?
    P4 O15 P3 . . 138.67(18) ?
    C59 O18 C62 . . 117.2(4) ?
    C54 C49 C50 . . 118.1(4) ?
    C54 C49 P4 . . 119.8(3) ?
    C50 C49 P4 . . 122.1(3) ?
    C51 C50 C49 . . 121.6(4) ?
    C51 C50 H50 . . 119.2 ?
    C49 C50 H50 . . 119.2 ?
    C50 C51 C52 . . 119.1(5) ?
    C50 C51 H51 . . 120.4 ?
    C52 C51 H51 . . 120.4 ?
    C51 C52 O12 . . 118.6(6) ?
    C51 C52 O12A . . 100.8(14) ?
    C51 C52 C53 . . 120.8(5) ?
    O12 C52 C53 . . 120.4(6) ?
    O12A C52 C53 . . 136.3(14) ?
    C54 C53 C52 . . 119.0(5) ?
    C54 C53 H53 . . 120.5 ?
    C52 C53 H53 . . 120.5 ?
    C53 C54 C49 . . 121.3(5) ?
    C53 C54 H54 . . 119.4 ?
    C49 C54 H54 . . 119.4 ?
    O12 C55 H55A . . 109.5 ?
    O12 C55 H55B . . 109.5 ?
    H55A C55 H55B . . 109.5 ?
    O12 C55 H55C . . 109.5 ?
    H55A C55 H55C . . 109.5 ?
    H55B C55 H55C . . 109.5 ?
    O12A C55A H55D . . 109.5 ?
    O12A C55A H55E . . 109.5 ?
    H55D C55A H55E . . 109.5 ?
    O12A C55A H55F . . 109.5 ?
    H55D C55A H55F . . 109.5 ?
    H55E C55A H55F . . 109.5 ?
    C57 C56 C61 . . 117.1(4) ?
    C57 C56 P3 . . 120.2(3) ?
    C61 C56 P3 . . 122.6(3) ?
    C58 C57 C56 . . 122.1(4) ?
    C58 C57 H57 . . 119.0 ?
    C56 C57 H57 . . 119.0 ?
    C59 C58 C57 . . 119.4(4) ?
    C59 C58 H58 . . 120.3 ?
    C57 C58 H58 . . 120.3 ?
    C58 C59 O18 . . 123.4(4) ?
    C58 C59 C60 . . 120.7(4) ?
    O18 C59 C60 . . 115.8(4) ?
    C59 C60 C61 . . 119.0(4) ?
    C59 C60 H60 . . 120.5 ?
    C61 C60 H60 . . 120.5 ?
    C60 C61 C56 . . 121.4(4) ?
    C60 C61 H61 . . 119.3 ?
    C56 C61 H61 . . 119.3 ?
    O18 C62 H62A . . 109.5 ?
    O18 C62 H62B . . 109.5 ?
    H62A C62 H62B . . 109.5 ?
    O18 C62 H62C . . 109.5 ?
    H62A C62 H62C . . 109.5 ?
    H62B C62 H62C . . 109.5 ?
loop_
    _geom_torsion_atom_site_label_1
    _geom_torsion_atom_site_label_2
    _geom_torsion_atom_site_label_3
    _geom_torsion_atom_site_label_4
    _geom_torsion_site_symmetry_1
    _geom_torsion_site_symmetry_2
    _geom_torsion_site_symmetry_3
    _geom_torsion_site_symmetry_4
    _geom_torsion
    _geom_torsion_publ_flag
    C5 N1 C1 C2 . . . . 48.7(4) ?
    C11 N1 C1 C2 . . . . 171.0(3) ?
    N1 C1 C2 C3 . . . . -16.7(5) ?
    N1 C1 C2 S1 . . . . 160.6(2) ?
    C6 S1 C2 C3 . . . . 2.8(3) ?
    C6 S1 C2 C1 . . . . -174.8(3) ?
    C1 C2 C3 C7 . . . . 175.7(3) ?
    S1 C2 C3 C7 . . . . -1.7(4) ?
    C1 C2 C3 C4 . . . . -2.1(6) ?
    S1 C2 C3 C4 . . . . -179.6(3) ?
    C2 C3 C4 C5 . . . . -12.1(5) ?
    C7 C3 C4 C5 . . . . 170.4(3) ?
    C1 N1 C5 C4 . . . . -66.1(4) ?
    C11 N1 C5 C4 . . . . 169.9(3) ?
    C3 C4 C5 N1 . . . . 45.4(4) ?
    C2 S1 C6 N2 . . . . 176.2(3) ?
    C2 S1 C6 C7 . . . . -3.2(3) ?
    N2 C6 C7 C8 . . . . 0.5(6) ?
    S1 C6 C7 C8 . . . . 179.8(3) ?
    N2 C6 C7 C3 . . . . -176.5(3) ?
    S1 C6 C7 C3 . . . . 2.8(4) ?
    C2 C3 C7 C6 . . . . -0.7(4) ?
    C4 C3 C7 C6 . . . . 176.9(3) ?
    C2 C3 C7 C8 . . . . -177.4(4) ?
    C4 C3 C7 C8 . . . . 0.2(6) ?
    C9 O2 C8 O1 . . . . -0.2(5) ?
    C9 O2 C8 C7 . . . . 179.0(3) ?
    C6 C7 C8 O1 . . . . 2.9(6) ?
    C3 C7 C8 O1 . . . . 179.3(4) ?
    C6 C7 C8 O2 . . . . -176.2(3) ?
    C3 C7 C8 O2 . . . . 0.3(5) ?
    C8 O2 C9 C10 . . . . 177.3(4) ?
    C1 N1 C11 C12 . . . . 55.5(4) ?
    C5 N1 C11 C12 . . . . 177.8(3) ?
    N1 C11 C12 C13 . . . . 79.0(4) ?
    N1 C11 C12 C17 . . . . -101.0(4) ?
    C17 C12 C13 C14 . . . . 0.4(6) ?
    C11 C12 C13 C14 . . . . -179.6(4) ?
    C12 C13 C14 C15 . . . . -1.2(6) ?
    C13 C14 C15 C16 . . . . 1.1(7) ?
    C14 C15 C16 C17 . . . . -0.4(7) ?
    C15 C16 C17 C12 . . . . -0.3(7) ?
    C13 C12 C17 C16 . . . . 0.3(6) ?
    C11 C12 C17 C16 . . . . -179.7(4) ?
    O7 P2 O6 P1 . . . . 50.0(3) ?
    O8 P2 O6 P1 . . . . -80.0(3) ?
    C18 P2 O6 P1 . . . . 170.3(2) ?
    O4 P1 O6 P2 . . . . -42.4(3) ?
    O5 P1 O6 P2 . . . . 87.0(2) ?
    C25 P1 O6 P2 . . . . -160.0(2) ?
    O7 P2 C18 C23 . . . . -151.6(3) ?
    O8 P2 C18 C23 . . . . -21.8(4) ?
    O6 P2 C18 C23 . . . . 89.5(3) ?
    O7 P2 C18 C19 . . . . 26.6(4) ?
    O8 P2 C18 C19 . . . . 156.4(3) ?
    O6 P2 C18 C19 . . . . -92.4(3) ?
    C23 C18 C19 C20 . . . . 0.2(6) ?
    P2 C18 C19 C20 . . . . -178.0(3) ?
    C18 C19 C20 C21 . . . . 1.6(6) ?
    C24 O9 C21 C22 . . . . 1.5(6) ?
    C24 O9 C21 C20 . . . . -176.7(4) ?
    C19 C20 C21 O9 . . . . 175.6(4) ?
    C19 C20 C21 C22 . . . . -2.7(6) ?
    O9 C21 C22 C23 . . . . -176.3(4) ?
    C20 C21 C22 C23 . . . . 1.8(6) ?
    C21 C22 C23 C18 . . . . 0.1(6) ?
    C19 C18 C23 C22 . . . . -1.1(6) ?
    P2 C18 C23 C22 . . . . 177.1(3) ?
    O4 P1 C25 C26 . . . . -10.2(4) ?
    O5 P1 C25 C26 . . . . -142.1(3) ?
    O6 P1 C25 C26 . . . . 106.5(3) ?
    O4 P1 C25 C30 . . . . 169.6(3) ?
    O5 P1 C25 C30 . . . . 37.7(4) ?
    O6 P1 C25 C30 . . . . -73.7(3) ?
    C30 C25 C26 C27 . . . . 0.3(6) ?
    P1 C25 C26 C27 . . . . -179.8(3) ?
    C25 C26 C27 C28 . . . . 1.2(7) ?
    C26 C27 C28 C29 . . . . -1.3(7) ?
    C26 C27 C28 O3 . . . . 178.0(4) ?
    C31 O3 C28 C27 . . . . 13.9(7) ?
    C31 O3 C28 C29 . . . . -166.7(5) ?
    C27 C28 C29 C30 . . . . 0.0(8) ?
    O3 C28 C29 C30 . . . . -179.4(4) ?
    C28 C29 C30 C25 . . . . 1.6(7) ?
    C26 C25 C30 C29 . . . . -1.7(6) ?
    P1 C25 C30 C29 . . . . 178.5(4) ?
    C36 N4 C32 C33 . . . . -48.0(4) ?
    C42 N4 C32 C33 . . . . -170.9(3) ?
    N4 C32 C33 C34 . . . . 17.6(5) ?
    N4 C32 C33 S2 . . . . -156.1(2) ?
    C37 S2 C33 C34 . . . . -2.3(3) ?
    C37 S2 C33 C32 . . . . 172.2(3) ?
    C32 C33 C34 C38 . . . . -173.7(3) ?
    S2 C33 C34 C38 . . . . 0.4(4) ?
    C32 C33 C34 C35 . . . . 0.1(6) ?
    S2 C33 C34 C35 . . . . 174.2(3) ?
    C33 C34 C35 C36 . . . . 12.8(5) ?
    C38 C34 C35 C36 . . . . -174.6(3) ?
    C32 N4 C36 C35 . . . . 63.9(4) ?
    C42 N4 C36 C35 . . . . -172.5(3) ?
    C34 C35 C36 N4 . . . . -43.9(4) ?
    C33 S2 C37 N3 . . . . -174.6(3) ?
    C33 S2 C37 C38 . . . . 3.7(3) ?
    N3 C37 C38 C39 . . . . -6.1(6) ?
    S2 C37 C38 C39 . . . . 175.9(3) ?
    N3 C37 C38 C34 . . . . 173.9(3) ?
    S2 C37 C38 C34 . . . . -4.1(4) ?
    C33 C34 C38 C37 . . . . 2.4(4) ?
    C35 C34 C38 C37 . . . . -170.8(3) ?
    C33 C34 C38 C39 . . . . -177.6(4) ?
    C35 C34 C38 C39 . . . . 9.2(6) ?
    C40 O11 C39 O10 . . . . -18.3(10) ?
    C40A O11 C39 O10 . . . . 10.4(10) ?
    C40 O11 C39 C38 . . . . 161.8(8) ?
    C40A O11 C39 C38 . . . . -169.5(9) ?
    C37 C38 C39 O10 . . . . 3.6(6) ?
    C34 C38 C39 O10 . . . . -176.4(4) ?
    C37 C38 C39 O11 . . . . -176.6(3) ?
    C34 C38 C39 O11 . . . . 3.5(6) ?
    C39 O11 C40 C41 . . . . -174.1(9) ?
    C39 O11 C40A C41A . . . . -179.3(10) ?
    C36 N4 C42 C43 . . . . -178.4(3) ?
    C32 N4 C42 C43 . . . . -55.1(4) ?
    N4 C42 C43 C48 . . . . 108.7(4) ?
    N4 C42 C43 C44 . . . . -72.2(4) ?
    C48 C43 C44 C45 . . . . -1.3(5) ?
    C42 C43 C44 C45 . . . . 179.6(3) ?
    C43 C44 C45 C46 . . . . 0.2(6) ?
    C44 C45 C46 C47 . . . . 1.0(6) ?
    C45 C46 C47 C48 . . . . -1.2(6) ?
    C44 C43 C48 C47 . . . . 1.1(6) ?
    C42 C43 C48 C47 . . . . -179.7(4) ?
    C46 C47 C48 C43 . . . . 0.1(6) ?
    O13 P4 O15 P3 . . . . -19.5(4) ?
    O14 P4 O15 P3 . . . . 109.0(3) ?
    C49 P4 O15 P3 . . . . -142.0(3) ?
    O17 P3 O15 P4 . . . . 3.2(4) ?
    O16 P3 O15 P4 . . . . -126.9(3) ?
    C56 P3 O15 P4 . . . . 122.5(3) ?
    O13 P4 C49 C54 . . . . -24.3(4) ?
    O14 P4 C49 C54 . . . . -152.3(4) ?
    O15 P4 C49 C54 . . . . 97.8(4) ?
    O13 P4 C49 C50 . . . . 155.5(3) ?
    O14 P4 C49 C50 . . . . 27.6(4) ?
    O15 P4 C49 C50 . . . . -82.3(4) ?
    C54 C49 C50 C51 . . . . -0.4(6) ?
    P4 C49 C50 C51 . . . . 179.7(3) ?
    C49 C50 C51 C52 . . . . -1.0(7) ?
    C50 C51 C52 O12 . . . . 177.5(6) ?
    C50 C51 C52 O12A . . . . -164.6(16) ?
    C50 C51 C52 C53 . . . . 1.3(7) ?
    C55 O12 C52 C51 . . . . 174.7(5) ?
    C55 O12 C52 C53 . . . . -9.1(9) ?
    C55A O12A C52 C51 . . . . -179(3) ?
    C55A O12A C52 C53 . . . . 18(4) ?
    C51 C52 C53 C54 . . . . -0.3(8) ?
    O12 C52 C53 C54 . . . . -176.4(6) ?
    O12A C52 C53 C54 . . . . 160(2) ?
    C52 C53 C54 C49 . . . . -1.2(8) ?
    C50 C49 C54 C53 . . . . 1.5(7) ?
    P4 C49 C54 C53 . . . . -178.7(4) ?
    O17 P3 C56 C57 . . . . 25.2(4) ?
    O16 P3 C56 C57 . . . . 157.2(3) ?
    O15 P3 C56 C57 . . . . -93.5(3) ?
    O17 P3 C56 C61 . . . . -156.1(3) ?
    O16 P3 C56 C61 . . . . -24.1(4) ?
    O15 P3 C56 C61 . . . . 85.2(3) ?
    C61 C56 C57 C58 . . . . -0.6(6) ?
    P3 C56 C57 C58 . . . . 178.2(3) ?
    C56 C57 C58 C59 . . . . -1.9(7) ?
    C57 C58 C59 O18 . . . . -176.5(4) ?
    C57 C58 C59 C60 . . . . 4.3(7) ?
    C62 O18 C59 C58 . . . . -10.4(6) ?
    C62 O18 C59 C60 . . . . 168.8(4) ?
    C58 C59 C60 C61 . . . . -4.1(7) ?
    O18 C59 C60 C61 . . . . 176.7(4) ?
    C59 C60 C61 C56 . . . . 1.5(6) ?
    C57 C56 C61 C60 . . . . 0.8(6) ?
    P3 C56 C61 C60 . . . . -177.9(3) ?
loop_
    _geom_hbond_atom_site_label_D
    _geom_hbond_atom_site_label_H
    _geom_hbond_atom_site_label_A
    _geom_hbond_site_symmetry_A
    _geom_hbond_distance_DH
    _geom_hbond_distance_HA
    _geom_hbond_distance_DA
    _geom_hbond_angle_DHA
    N1 H1N O13 1_555 0.91 2.37 2.853(4) 113
    N1 H1N O17 1_555 0.91 2.06 2.924(4) 159
    N2 H2N O1 . 0.91 2.07 2.767(4) 132
    N2 H3N O17 2_765 0.91 2.06 2.910(4) 155
    N3 H4N O4 2_666 0.91 2.07 2.946(5) 162
    N3 H5N O10 . 0.91 2.01 2.763(6) 139
    N4 H6N O4 1_555 0.91 2.00 2.832(4) 151
    N4 H6N O7 1_555 0.91 2.51 3.001(4) 114
    O8 H8O O5 2_766 0.98 1.46 2.434(4) 175
    O14 H14O O16 2_665 0.98 1.42 2.374(4) 164
    C1 H1A O7 2_766 0.99 2.59 3.432(4) 143
    C5 H5A O13 1_555 0.99 2.51 2.999(5) 110
    C11 H11A O13 1_555 0.99 2.58 3.144(5) 116
    C14 H14 O15 2_665 0.95 2.57 3.466(5) 158
    C20 H20 O18 1_556 0.95 2.32 3.119(6) 141
    C27 H27 O10 1_555 0.95 2.60 3.469(5) 153
    C36 H36B O7 1_555 0.99 2.54 3.146(5) 119
    C41 H41A O3 2_656 0.98 2.40 3.09(2) 127
    C42 H42B O7 1_555 0.99 2.39 3.073(5) 125
    C46 H46 O9 1_565 0.95 2.60 3.508(6) 161
_shelx_hkl_file
;
  -1   0   0   10.80    1.60
   1   0   0    9.90    1.60
  -2   0   0 1454.55  167.38
   2   0   0 1370.36  167.38
   2   0   0 1372.66  167.28
  -3   0   0    5.90    1.30
   3   0   0    5.40    0.90
   3   0   0    3.90    1.40
  -4   0   0  375.46   45.00
   4   0   0  364.86   45.00
   4   0   0  380.26   44.90
  -5   0   0   36.30    5.20
   5   0   0   43.80    5.40
  -6   0   0  128.59   15.20
  -6   0   0  117.09   15.40
   6   0   0  129.59   15.50
  -7   0   0  134.49   16.30
  -7   0   0  134.49   16.60
   7   0   0  139.19   16.60
  -8   0   0  147.39   19.80
   8   0   0  174.88   19.80
  -9   0   0  129.39   14.10
   9   0   0   97.89   14.00
 -10   0   0    9.10    3.70
  10   0   0    7.60    3.60
 -11   0   0   48.90    7.60
  11   0   0   52.39    7.90
 -12   0   0    5.90    4.40
  12   0   0    8.70    4.40
 -13   0   0   18.40    5.90
  13   0   0   13.30    5.30
 -14   0   0    3.10    5.80
  14   0   0   -0.50    6.10
 -15   0   0    6.90    6.80
  15   0   0    1.70    6.30
  15  -1   0    8.60    6.60
 -15   1   0    9.20    7.50
  14  -1   0   18.30    7.30
 -14   1   0   40.30    7.50
  13  -1   0   19.50    5.50
 -13   1   0   18.10    6.00
  12  -1   0    8.70    4.50
 -12   1   0   10.00    4.90
  11  -1   0   89.19   13.30
 -11   1   0  113.39   13.40
  10  -1   0   25.40    5.50
 -10   1   0   36.80    5.50
   9  -1   0   51.39    6.60
  -9   1   0   36.80    6.40
   8  -1   0   -0.30    2.50
  -8   1   0   -1.20    2.30
   7  -1   0   58.19    6.20
   7  -1   0   40.20    5.20
  -7   1   0   36.10    5.70
   6  -1   0  511.45   59.79
   6  -1   0  496.05   59.49
  -6   1   0  485.55   59.69
   5  -1   0  101.29   11.90
   5  -1   0   99.19   12.10
  -5   1   0   88.69   12.10
   4  -1   0   56.09    6.50
   4  -1   0   53.89    6.30
  -4   1   0   41.60    6.50
   3  -1   0    3.40    1.30
   3  -1   0    2.80    0.90
  -3   1   0    1.90    1.10
   2  -1   0  125.59   15.10
   2  -1   0  127.29   15.10
  -2   1   0  122.19   15.10
   1  -1   0    1.00    0.50
   1  -1   0   -0.70    0.40
  -1   1   0    1.80    0.50
   0  -1   0 4994.70  583.34
   0   1   0 4616.04  583.34
   0   1   0 5023.70  583.44
  -1  -1   0    9.30    1.70
   1   1   0   12.00    1.70
   1   1   0   15.10    1.70
  -2  -1   0  516.95   61.99
   2   1   0  518.85   62.09
   2   1   0  519.25   62.09
  -3  -1   0    0.20    0.80
   3   1   0    4.30    1.20
   3   1   0   -0.40    1.20
  -4  -1   0    0.70    1.30
  -4  -1   0    3.10    1.10
   4   1   0    3.40    1.60
  -5  -1   0    9.80    1.70
  -5  -1   0    9.00    2.10
   5   1   0   12.50    2.20
  -6  -1   0  113.49   13.10
  -6  -1   0  100.39   12.90
   6   1   0  114.39   13.10
  -7  -1   0  113.89   14.00
  -7  -1   0  105.99   14.30
   7   1   0  129.19   14.30
  -8  -1   0  119.99   16.10
   8   1   0  140.89   16.20
  -9  -1   0  130.59   16.10
   9   1   0  126.49   16.10
 -10  -1   0    2.40    3.40
  10   1   0    2.10    3.90
 -11  -1   0   49.60    7.20
  11   1   0   41.80    7.40
 -12  -1   0    6.30    4.60
  12   1   0    4.10    4.60
 -13  -1   0   19.60    5.80
  13   1   0   21.30    6.10
 -14  -1   0   62.39    8.90
  14   1   0   37.30    8.90
 -15  -1   0   -7.30    6.50
  15   1   0    4.60    7.10
  15  -2   0   -4.00    6.50
 -15   2   0    6.90    7.60
  14  -2   0    4.30    5.90
 -14   2   0    8.70    6.30
  13  -2   0   10.20    5.10
 -13   2   0   -0.20    5.30
  12  -2   0   39.60    7.60
 -12   2   0   56.79    8.20
  11  -2   0   28.80    5.20
 -11   2   0   18.00    5.20
  10  -2   0    3.70    3.50
 -10   2   0    7.60    3.70
   9  -2   0    7.60    3.60
  -9   2   0    4.50    3.30
   8  -2   0   47.00    6.90
  -8   2   0   49.99    6.80
   7  -2   0   33.20    4.10
   7  -2   0   26.60    4.60
  -7   2   0   28.70    4.60
   6  -2   0   66.69   10.60
   6  -2   0   97.59   10.40
  -6   2   0   80.99   10.70
   5  -2   0    3.80    1.90
   5  -2   0    1.30    1.20
  -5   2   0    1.90    1.60
   4  -2   0   68.79    8.40
   4  -2   0   71.79    8.30
  -4   2   0   59.69    8.40
   3  -2   0   19.60    2.80
   3  -2   0   22.50    2.70
  -3   2   0   15.00    2.70
   2  -2   0   22.20    3.00
   2  -2   0   20.40    3.00
  -2   2   0   26.10    3.00
   1  -2   0   94.39   11.40
   1  -2   0   90.69   11.40
  -1   2   0   94.49   11.40
   0  -2   0   43.50    5.80
   0   2   0   49.40    5.70
   0   2   0   46.20    5.70
  -1  -2   0  219.28   26.70
   1   2   0  218.78   26.70
   1   2   0  229.38   26.70
  -2  -2   0  761.32   93.49
   2   2   0  798.82   93.49
   2   2   0  783.72   93.49
  -3  -2   0  116.19   14.60
   3   2   0  131.79   14.60
   3   2   0  114.79   14.60
  -4  -2   0   16.20    2.40
   4   2   0   19.70    2.70
   4   2   0   13.80    2.60
  -5  -2   0    6.60    1.60
   5   2   0    7.20    2.00
   5   2   0    9.30    2.10
  -6  -2   0  133.19   17.50
  -6  -2   0  133.09   17.40
   6   2   0  174.78   17.60
  -7  -2   0   59.29    7.60
  -7  -2   0   53.69    7.20
   7   2   0   62.39    7.60
  -8  -2   0   18.20    4.00
   8   2   0   31.40    4.30
  -9  -2   0   48.10    6.70
   9   2   0   43.50    6.70
 -10  -2   0   14.70    3.90
  10   2   0   11.20    4.30
 -11  -2   0   36.30    6.20
  11   2   0   38.60    6.50
 -12  -2   0    9.10    4.60
  12   2   0    4.40    4.90
 -13  -2   0   82.49   10.20
  13   2   0   55.59    9.80
 -14  -2   0   36.60    7.70
  14   2   0   40.40    7.70
 -15  -2   0    6.00    6.60
  15   2   0    3.60    7.30
  15  -3   0    9.00    7.90
 -15   3   0    9.90    7.80
  14  -3   0   -7.80    6.30
 -14   3   0    1.10    6.40
  13  -3   0   10.50    6.10
 -13   3   0   51.99    7.10
  12  -3   0   67.19   11.20
 -12   3   0   90.09   11.30
  11  -3   0    3.70    4.00
 -11   3   0    6.40    4.30
  10  -3   0    1.30    3.40
 -10   3   0    0.10    3.70
   9  -3   0  181.28   21.90
  -9   3   0  172.98   21.90
   8  -3   0  383.26   49.10
  -8   3   0  433.66   49.10
   7  -3   0  129.99   13.60
   7  -3   0   85.59   13.80
  -7   3   0  108.19   13.90
   6  -3   0  281.07   34.00
   6  -3   0  293.27   33.90
  -6   3   0  265.27   34.00
   5  -3   0  107.59   13.80
   5  -3   0  121.59   13.70
  -5   3   0  103.99   13.70
   4  -3   0    5.10    1.80
   4  -3   0    2.80    1.40
  -4   3   0    2.40    1.50
   3  -3   0  378.56   45.60
   3  -3   0  378.76   45.60
  -3   3   0  381.76   45.60
   2  -3   0   48.50    6.30
   2  -3   0   47.90    6.30
  -2   3   0   54.39    6.30
   1  -3   0  320.97   40.00
   1  -3   0  342.27   40.00
  -1   3   0  334.77   40.00
   0  -3   0  249.68   30.20
   0   3   0  255.57   30.10
   0   3   0  246.88   30.10
  -1  -3   0  429.66   52.79
   1   3   0  443.36   52.79
   1   3   0  447.66   52.79
  -2  -3   0  366.96   45.10
   2   3   0  384.06   45.00
   2   3   0  375.26   45.10
  -3  -3   0  382.26   46.20
   3   3   0  384.16   46.20
   3   3   0  390.16   46.30
  -4  -3   0   35.00    4.50
   4   3   0   34.00    4.70
   4   3   0   33.30    4.50
  -5  -3   0   63.19    7.70
   5   3   0   61.29    7.80
   5   3   0   56.69    7.90
  -6  -3   0  384.66   46.10
   6   3   0  385.46   46.20
   6   3   0  381.76   46.30
  -7  -3   0  282.57   35.30
  -7  -3   0  287.77   35.20
   7   3   0  309.77   35.40
  -8  -3   0   66.59    9.00
   8   3   0   70.59    9.10
  -9  -3   0    3.50    3.00
   9   3   0   -0.80    3.00
 -10  -3   0    0.10    3.20
  10   3   0    2.40    3.30
 -11  -3   0   10.30    4.10
  11   3   0   15.10    4.40
 -12  -3   0   21.60    4.90
  12   3   0   13.70    5.10
 -13  -3   0   45.20    7.20
  13   3   0   28.30    7.20
 -14  -3   0   57.69   10.00
  14   3   0   64.89   10.00
 -15  -3   0    8.20    6.90
  15   3   0   -1.40    7.40
  15  -4   0   17.80    7.70
 -15   4   0   27.60    9.00
  14  -4   0   12.90    6.30
 -14   4   0    3.00    7.20
  13  -4   0   83.99   13.10
 -13   4   0   97.89   13.20
  12  -4   0   14.90    5.00
 -12   4   0   12.70    5.90
  11  -4   0    3.90    4.70
 -11   4   0    3.30    4.50
  10  -4   0   -3.50    3.40
 -10   4   0    5.20    4.00
   9  -4   0   69.69    9.40
  -9   4   0   64.99    9.30
   8  -4   0    0.30    2.00
   8  -4   0   -0.90    2.80
  -8   4   0    3.10    2.90
   7  -4   0   90.39   10.60
   7  -4   0   79.79   11.00
  -7   4   0   82.89   10.90
   6  -4   0   73.59    8.60
   6  -4   0   64.99    8.90
  -6   4   0   63.69    8.80
   5  -4   0   99.19   14.20
   5  -4   0  137.09   14.10
  -5   4   0  106.09   14.20
   4  -4   0   28.60    4.00
   4  -4   0   34.40    4.00
  -4   4   0   24.00    4.00
   3  -4   0   53.19    6.90
   3  -4   0   55.89    7.00
  -3   4   0   56.69    6.90
   2  -4   0  635.54   73.99
   2  -4   0  562.64   73.89
  -2   4   0  657.83   73.89
   1  -4   0    0.00    1.50
  -1   4   0    1.60    1.20
  -1   4   0   -0.50    1.00
   0  -4   0  494.25   58.99
   0   4   0  476.35   58.89
   0   4   0  506.85   58.89
  -1  -4   0   32.70    4.10
   1   4   0   26.20    3.90
   1   4   0   32.90    4.00
  -2  -4   0    9.60    2.10
   2   4   0   13.20    1.90
   2   4   0    8.50    2.00
  -3  -4   0  198.98   24.00
   3   4   0  201.18   24.00
   3   4   0  195.48   23.90
  -4  -4   0  276.27   32.80
   4   4   0  286.57   32.80
   4   4   0  250.17   32.80
  -5  -4   0   24.10    4.20
   5   4   0   27.80    4.30
   5   4   0   37.70    4.40
  -6  -4   0  179.98   23.50
   6   4   0  213.78   23.50
   6   4   0  186.98   23.50
  -7  -4   0   -0.30    2.30
   7   4   0   -2.60    2.60
   7   4   0   -1.40    2.50
  -8  -4   0   13.00    3.40
   8   4   0   17.20    3.70
  -9  -4   0   42.90    5.20
   9   4   0   17.10    5.00
 -10  -4   0    3.70    3.40
  10   4   0   -1.30    3.90
 -11  -4   0   69.69    9.70
  11   4   0   71.09   10.20
 -12  -4   0   33.80    6.60
  12   4   0   44.20    7.50
 -13  -4   0    4.80    4.90
  13   4   0    6.70    5.80
 -14  -4   0   32.90    7.30
  14   4   0   26.40    7.90
  15  -5   0    2.00    6.30
 -15   5   0    2.10    8.40
  14  -5   0   96.79   14.60
 -14   5   0  118.49   15.40
  13  -5   0    7.60    4.90
 -13   5   0   -3.10    6.20
  12  -5   0    8.10    5.70
 -12   5   0    6.70    5.50
  11  -5   0  173.38   21.80
 -11   5   0  174.08   21.90
  10  -5   0    6.60    4.20
 -10   5   0   11.70    4.40
   9  -5   0    4.50    3.60
  -9   5   0    3.30    3.80
   8  -5   0    4.00    2.40
   8  -5   0    1.40    3.40
  -8   5   0    2.20    3.20
   7  -5   0   71.29    9.70
   7  -5   0   76.99    9.30
  -7   5   0   70.09    9.50
   6  -5   0  253.77   28.20
   6  -5   0  230.58   28.00
  -6   5   0  215.88   28.10
   5  -5   0   56.19    8.00
   5  -5   0   65.89    8.20
  -5   5   0   69.39    8.10
   4  -5   0  311.97   37.50
   4  -5   0  317.07   37.60
  -4   5   0  306.17   37.50
   3  -5   0   95.19   11.30
   3  -5   0   94.09   11.30
  -3   5   0   86.19   11.30
   2  -5   0   30.70    4.70
   2  -5   0   38.70    4.80
  -2   5   0   39.00    4.70
   1  -5   0   62.59    8.60
  -1   5   0   65.19    8.40
  -1   5   0   73.69    8.40
   0  -5   0  411.56   50.49
   0   5   0  432.76   50.49
   0   5   0  417.36   50.39
  -1  -5   0  381.46   47.30
   1   5   0  391.66   47.20
   1   5   0  408.36   47.30
  -2  -5   0   37.80    5.00
   2   5   0   38.80    4.90
   2   5   0   33.70    4.70
  -3  -5   0    8.60    2.30
   3   5   0    9.20    1.90
   3   5   0    4.40    2.00
  -4  -5   0    5.10    2.30
   4   5   0    8.50    2.00
   4   5   0    4.20    2.20
  -5  -5   0   88.59   10.20
   5   5   0   70.99   10.20
   5   5   0   81.29   10.10
  -6  -5   0    1.00    2.30
   6   5   0   -1.80    2.40
   6   5   0   -0.10    2.40
  -7  -5   0  229.78   28.40
   7   5   0  255.07   28.60
   7   5   0  224.58   28.40
   8   5   0   24.40    4.40
  -9  -5   0    1.00    3.10
   9   5   0   -3.00    3.40
 -10  -5   0    2.00    3.50
  10   5   0    4.10    3.90
 -11  -5   0   38.80    6.50
  11   5   0   40.80    7.10
 -12  -5   0    8.70    4.70
  12   5   0   14.00    5.60
 -13  -5   0    1.40    5.10
  13   5   0    6.90    5.40
 -14  -5   0    3.30    6.00
  14   5   0    2.90    5.90
  15  -6   0    7.30    8.30
 -15   6   0   20.30    9.50
  14  -6   0   64.59   11.10
 -14   6   0   64.79   11.70
  13  -6   0   -4.00    5.20
 -13   6   0   -2.00    6.40
  12  -6   0    9.50    5.30
 -12   6   0    7.10    5.90
  11  -6   0    0.90    4.40
 -11   6   0    4.00    5.20
  10  -6   0   -0.50    3.90
 -10   6   0    1.00    4.30
   9  -6   0   43.10    7.70
  -9   6   0   64.89    7.90
   8  -6   0   60.89    8.90
   8  -6   0   85.79    9.70
  -8   6   0   70.89    9.30
   7  -6   0    7.60    2.50
   7  -6   0    9.20    3.00
  -7   6   0    2.40    2.80
   6  -6   0  132.19   15.70
   6  -6   0  131.99   15.90
  -6   6   0  119.29   15.80
   5  -6   0   92.59   10.40
   5  -6   0   75.79   10.30
  -5   6   0   79.99   10.40
   4  -6   0  200.98   24.80
   4  -6   0  207.18   24.70
  -4   6   0  204.58   24.70
   3  -6   0    6.90    2.00
   3  -6   0    7.20    2.20
  -3   6   0    6.50    2.10
   2  -6   0  150.48   19.20
  -2   6   0  161.18   19.10
  -2   6   0  159.98   19.10
   1  -6   0  220.28   27.00
  -1   6   0  236.98   26.90
  -1   6   0  215.68   26.90
   0  -6   0   77.49   10.30
   0   6   0   84.59   10.20
   0   6   0   83.59   10.10
  -1  -6   0   16.20    3.10
   1   6   0   18.30    2.70
   1   6   0   15.60    2.80
  -2  -6   0   43.70    6.40
   2   6   0   47.30    6.10
   2   6   0   52.89    6.40
  -3  -6   0   52.49    7.10
   3   6   0   51.49    6.80
   3   6   0   56.29    7.00
  -4  -6   0   33.40    5.30
   4   6   0   35.30    5.30
   4   6   0   40.10    5.00
  -5  -6   0   73.89   10.70
   5   6   0   91.99   10.50
   5   6   0   82.59   10.70
  -6  -6   0    0.00    2.90
   6   6   0    1.30    2.40
   6   6   0    0.30    2.60
  -7  -6   0  355.56   44.50
   7   6   0  402.36   44.60
   7   6   0  355.66   44.40
   8   6   0   66.09    9.20
   8   6   0   69.49    9.40
  -9  -6   0   55.79    7.80
   9   6   0   52.09    8.00
 -10  -6   0   12.50    4.10
  10   6   0   10.70    4.40
 -11  -6   0   14.50    4.80
  11   6   0   11.70    5.10
 -12  -6   0    7.10    4.90
  12   6   0    5.10    5.70
 -13  -6   0   -3.30    5.20
  13   6   0   -6.00    6.20
 -14  -6   0    1.70    6.40
  14   6   0   -0.40    6.70
  15  -7   0   -2.80    7.50
 -15   7   0   17.60    9.20
  14  -7   0   -6.40    7.30
 -14   7   0    4.90    7.90
  13  -7   0   -3.50    5.50
 -13   7   0   -5.60    6.40
  12  -7   0   -2.90    6.00
 -12   7   0    6.50    5.70
  11  -7   0   -0.10    4.80
 -11   7   0    2.00    5.20
  10  -7   0    8.90    5.10
 -10   7   0    2.60    4.30
   9  -7   0   53.69    8.10
  -9   7   0   47.10    7.70
   8  -7   0   -0.90    2.80
   8  -7   0    0.40    3.70
  -8   7   0   -1.00    3.40
   7  -7   0    3.20    2.50
   7  -7   0    1.10    2.80
  -7   7   0    1.90    3.00
   6  -7   0    2.40    2.60
   6  -7   0   -0.90    2.70
  -6   7   0    1.00    2.50
   5  -7   0    8.50    2.60
   5  -7   0    4.00    2.50
  -5   7   0   -0.10    2.40
   4  -7   0  139.09   15.50
   4  -7   0  119.99   15.60
  -4   7   0  119.29   15.50
   3  -7   0   80.69   10.50
   3  -7   0   90.89   10.70
  -3   7   0   83.59   10.60
   2  -7   0  453.65   55.29
  -2   7   0  475.25   55.19
  -2   7   0  448.46   55.29
   1  -7   0  100.29   11.80
  -1   7   0   96.89   11.50
  -1   7   0   83.89   11.60
   0  -7   0 1531.05  187.18
   0   7   0 1639.24  187.08
   0   7   0 1521.75  187.08
  -1  -7   0   22.30    4.30
   1   7   0   35.60    4.00
   1   7   0   21.50    4.10
  -2  -7   0  987.50  119.89
   2   7   0  998.90  119.79
   2   7   0 1014.20  119.89
  -3  -7   0  202.68   24.00
   3   7   0  191.48   23.90
   3   7   0  196.98   23.80
  -4  -7   0   61.19    8.00
   4   7   0   50.09    7.80
   4   7   0   62.29    7.60
  -5  -7   0  277.67   30.90
   5   7   0  252.47   30.70
   5   7   0  234.38   30.80
  -6  -7   0    1.70    3.30
   6   7   0   -2.80    2.90
   6   7   0   -2.40    2.60
  -7  -7   0  222.18   28.80
   7   7   0  225.98   28.60
   7   7   0  266.07   28.80
   8   7   0   28.60    5.60
   8   7   0   36.10    5.70
   9   7   0    8.10    4.60
   9   7   0    4.90    3.80
 -10  -7   0    2.50    4.20
  10   7   0    3.80    4.50
 -11  -7   0   10.00    4.70
  11   7   0   13.90    5.50
 -12  -7   0   -2.40    4.90
  12   7   0   -3.10    5.80
 -13  -7   0    1.90    6.00
  13   7   0    9.80    6.80
 -15   8   0   -7.50    9.80
  14  -8   0    5.80    7.60
 -14   8   0   -5.80    8.10
  13  -8   0   -3.30    6.60
 -13   8   0    5.10    7.10
  12  -8   0   20.40    6.50
 -12   8   0   38.50    7.50
  11  -8   0   -1.80    5.50
 -11   8   0   -0.10    5.50
  10  -8   0    4.20    5.10
 -10   8   0    4.00    4.80
   9  -8   0    1.10    3.90
  -9   8   0    8.50    4.50
   8  -8   0    2.30    3.50
   8  -8   0   -3.10    2.90
  -8   8   0    0.40    3.70
   7  -8   0   79.09    8.90
   7  -8   0   55.29    8.80
  -7   8   0   61.79    8.80
   6  -8   0    8.60    3.20
   6  -8   0    9.90    3.40
  -6   8   0    9.80    3.20
   5  -8   0  462.65   59.19
   5  -8   0  523.55   59.29
  -5   8   0  493.55   59.19
   4  -8   0  107.49   12.20
   4  -8   0   88.09   12.00
  -4   8   0   95.29   12.10
   3  -8   0    7.20    2.90
  -3   8   0    8.60    2.40
  -3   8   0   10.50    2.70
   2  -8   0  456.75   54.89
  -2   8   0  456.55   54.79
  -2   8   0  454.45   54.69
   1  -8   0   12.40    3.00
  -1   8   0   18.60    2.70
  -1   8   0    7.30    2.70
   0  -8   0    1.90    2.60
   0   8   0    1.70    2.00
   0   8   0   -1.10    2.00
  -1  -8   0   55.79    8.10
   1   8   0   67.99    7.90
   1   8   0   57.49    7.70
  -2  -8   0    4.40    2.70
   2   8   0    0.10    2.50
   2   8   0    0.20    1.80
  -3  -8   0   30.20    5.50
   3   8   0   41.50    4.90
   3   8   0   27.60    5.20
  -4  -8   0  126.29   15.80
   4   8   0  109.39   15.70
   4   8   0  136.29   15.50
  -5  -8   0  135.29   18.60
   5   8   0  151.58   18.40
   5   8   0  163.38   18.60
  -6  -8   0   45.40    7.70
   6   8   0   66.49    7.40
   6   8   0   42.80    7.50
  -7  -8   0    9.10    4.20
   7   8   0    5.40    3.90
   7   8   0    6.80    3.30
   8   8   0   59.99    9.50
   8   8   0   70.09    9.30
   9   8   0   40.90    7.50
   9   8   0   44.90    7.10
 -10  -8   0   -7.40    4.30
  10   8   0   -0.10    4.80
 -11  -8   0   -2.60    4.70
  11   8   0    0.30    5.50
 -12  -8   0   39.50    7.80
 -13  -8   0    1.30    6.40
  14  -9   0   20.50    8.90
 -14   9   0   28.40    9.50
  13  -9   0    7.20    7.50
 -13   9   0   -0.80    7.40
  12  -9   0    6.80    6.60
 -12   9   0   -5.40    6.50
  11  -9   0   11.00    5.40
 -11   9   0    6.20    6.00
  10  -9   0   43.90    7.80
 -10   9   0   37.20    7.70
   9  -9   0   -1.70    4.40
  -9   9   0    4.20    4.40
   8  -9   0   38.20    6.60
   8  -9   0   63.69    7.50
  -8   9   0   36.50    7.00
   7  -9   0   31.20    5.20
   7  -9   0   29.30    5.50
  -7   9   0   29.20    5.40
   6  -9   0    4.80    3.20
   6  -9   0    3.80    3.40
  -6   9   0    2.60    3.10
   5  -9   0  258.37   30.40
   5  -9   0  254.47   30.40
  -5   9   0  235.48   30.40
   4  -9   0    3.20    2.90
  -4   9   0   -2.10    2.30
  -4   9   0   -2.20    2.70
   3  -9   0   13.10    3.80
  -3   9   0   16.30    3.50
  -3   9   0   21.00    3.40
   2  -9   0   47.40    6.80
  -2   9   0   51.19    6.50
  -2   9   0   44.20    6.60
   1  -9   0   25.00    4.70
  -1   9   0   23.70    4.10
  -1   9   0   29.10    4.20
   0  -9   0   45.30    7.30
   0   9   0   56.29    6.90
   0   9   0   51.29    7.00
  -1  -9   0   -0.70    3.00
   1   9   0   -1.60    2.10
   1   9   0    3.40    2.70
  -2  -9   0    4.30    3.40
   2   9   0    9.70    3.10
   2   9   0   10.50    2.60
  -3  -9   0  105.09   13.00
   3   9   0   93.09   12.60
   3   9   0  100.89   12.40
  -4  -9   0    5.40    3.70
   4   9   0    3.10    2.30
   4   9   0    1.80    3.30
  -5  -9   0  134.29   17.00
   5   9   0  144.39   17.00
   5   9   0  129.89   16.50
  -6  -9   0    3.90    4.30
   6   9   0   -0.30    3.60
   6   9   0    3.00    3.10
  -7  -9   0    8.30    4.80
   7   9   0   17.20    3.90
   7   9   0    7.20    4.60
   8   9   0   88.09   13.20
   8   9   0  108.59   13.30
   9   9   0   46.00    7.90
 -11  -9   0    6.20    5.50
 -12  -9   0   -1.20    5.80
  14 -10   0   14.50    9.40
 -14  10   0   11.10    9.70
  13 -10   0    8.80    6.80
 -13  10   0    4.60    8.00
  12 -10   0    4.20    7.00
 -12  10   0   16.30    7.30
  11 -10   0   50.49    9.10
 -11  10   0   49.10    8.80
  10 -10   0    2.30    5.60
 -10  10   0    7.90    5.40
   9 -10   0    6.90    5.00
   9 -10   0    4.70    4.70
  -9  10   0    0.40    4.80
   8 -10   0   59.49    9.00
   8 -10   0   59.39    8.80
  -8  10   0   64.19    9.10
   7 -10   0    0.20    4.10
   7 -10   0    9.30    3.80
  -7  10   0    5.10    3.90
   6 -10   0   55.99    8.80
   6 -10   0   67.09    8.90
  -6  10   0   67.79    8.90
   5 -10   0   11.00    4.10
  -5  10   0   17.80    3.60
  -5  10   0   11.30    3.80
   4 -10   0   71.59    8.90
  -4  10   0   58.49    8.60
  -4  10   0   61.79    8.30
   3 -10   0   49.10    6.70
  -3  10   0   31.40    6.30
  -3  10   0   51.69    6.40
   2 -10   0    5.90    3.30
  -2  10   0    4.40    2.80
  -2  10   0   -3.40    2.70
   1 -10   0   -0.20    3.30
  -1  10   0    1.20    2.80
  -1  10   0    4.40    2.60
   0 -10   0  179.68   23.60
   0  10   0  184.48   23.40
   0  10   0  203.18   23.30
  -1 -10   0    1.30    3.40
   1  10   0    1.20    2.50
   1  10   0    2.00    3.20
  -2 -10   0    2.10    3.60
   2  10   0    3.50    3.40
   2  10   0    1.60    2.40
  -3 -10   0    0.50    3.70
   3  10   0    3.40    3.40
   3  10   0    0.80    2.60
  -4 -10   0    4.40    4.00
   4  10   0    0.00    4.60
   4  10   0    3.80    3.70
  -5 -10   0  298.87   35.40
   5  10   0  279.67   35.30
  -6 -10   0   18.70    5.60
   6  10   0   20.80    5.00
  -7 -10   0  140.39   17.70
   7  10   0  129.69   17.40
   8  10   0  179.78   22.70
   9  10   0    8.70    5.40
  10  10   0   -3.70    6.20
 -11 -10   0   22.80    6.80
 -12 -10   0   -0.50    6.60
  13 -11   0    3.80    8.50
  12 -11   0   13.30    6.90
 -12  11   0   29.60    8.10
  11 -11   0   49.60    8.70
 -11  11   0   31.30    8.20
  10 -11   0   25.10    6.50
 -10  11   0   32.90    7.20
   9 -11   0   12.40    5.10
   9 -11   0   22.20    6.00
  -9  11   0   13.20    5.60
   8 -11   0    3.90    4.60
   8 -11   0    5.00    5.00
  -8  11   0   -2.80    4.60
   7 -11   0   31.20    6.60
   7 -11   0   44.90    6.90
  -7  11   0   45.30    6.80
   6 -11   0    2.00    4.20
  -6  11   0   -2.80    4.00
  -6  11   0   -0.80    3.60
   5 -11   0   91.29   12.50
  -5  11   0   87.09   12.30
  -5  11   0  101.59   12.10
   4 -11   0  135.39   16.60
  -4  11   0  135.39   16.30
  -4  11   0  118.39   16.40
   3 -11   0   20.20    4.50
  -3  11   0   12.80    3.90
  -3  11   0   14.00    3.60
   2 -11   0   37.00    5.70
  -2  11   0   30.00    5.20
  -2  11   0   29.10    5.20
   1 -11   0   10.30    4.20
  -1  11   0    5.80    3.00
  -1  11   0    7.30    3.30
   0 -11   0   14.80    4.60
   0  11   0   15.10    3.90
  -1 -11   0    3.40    4.20
   1  11   0   12.90    3.70
  -2 -11   0   41.50    7.30
   2  11   0   47.60    6.90
  -3 -11   0   31.70    6.20
   3  11   0   29.30    5.50
  -4 -11   0   -5.50    4.40
   4  11   0   -2.00    4.20
  -5 -11   0   51.49    8.20
   5  11   0   43.80    7.40
  -6 -11   0   73.59   10.40
   6  11   0   64.29    9.90
  -7 -11   0   15.50    6.20
   7  11   0    1.20    5.10
   8  11   0   42.40    8.10
   9  11   0   -5.70    5.60
  10  11   0    7.00    6.90
 -11 -11   0   28.10    7.90
  13 -12   0   21.20    9.80
  12 -12   0   30.00    8.80
  11 -12   0   -1.70    6.50
 -11  12   0    6.00    8.40
  10 -12   0    9.60    6.50
 -10  12   0   10.40    6.20
   9 -12   0    1.30    5.10
   9 -12   0   -0.20    5.70
  -9  12   0    6.20    5.80
   8 -12   0   30.90    6.50
   8 -12   0   20.90    6.30
  -8  12   0   34.20    6.40
   7 -12   0   -4.80    4.80
  -7  12   0    4.30    4.70
  -7  12   0    3.60    4.50
   6 -12   0   30.70    6.00
  -6  12   0   22.30    5.30
  -6  12   0   32.40    5.90
   5 -12   0   -0.80    4.30
  -5  12   0   -3.00    4.10
  -5  12   0   -0.70    3.70
   4 -12   0   23.90    5.50
  -4  12   0   19.00    4.80
  -4  12   0   21.10    5.00
   3 -12   0    0.10    4.30
  -3  12   0    0.30    3.70
   2 -12   0    2.30    4.40
  -2  12   0    6.20    3.80
  -1  12   0   51.09    7.40
   0 -12   0  140.99   17.70
   0  12   0  134.59   17.40
  -1 -12   0   33.90    6.20
   1  12   0   21.90    5.40
  -2 -12   0    2.10    4.70
   2  12   0    0.70    4.40
  -3 -12   0   12.90    5.20
   3  12   0    3.40    4.20
  -4 -12   0    1.30    5.70
   4  12   0   10.00    4.80
  -5 -12   0   18.20    6.60
   5  12   0   22.30    5.60
  -6 -12   0    6.60    6.20
   6  12   0    3.20    4.90
  -7 -12   0    3.00    6.50
   7  12   0    1.20    5.10
   8  12   0   -0.20    5.90
   9  12   0   34.70    8.30
  10  12   0    6.00    7.70
  12 -13   0   28.40    9.80
  11 -13   0    1.90    6.40
  10 -13   0    8.90    7.20
   9 -13   0    1.90    6.30
   9 -13   0    4.30    5.70
  -9  13   0   -8.00    6.40
   8 -13   0   23.50    7.00
  -8  13   0   21.90    7.00
  -8  13   0   47.20    6.90
   7 -13   0    8.80    5.80
  -7  13   0   28.00    5.80
   6 -13   0   12.20    5.40
  -6  13   0   13.20    5.20
   5 -13   0   76.49   11.10
   4 -13   0    5.40    5.00
  -4  13   0    5.00    4.60
   3 -13   0   24.70    7.00
  -3  13   0   46.90    6.50
   2 -13   0   -2.90    4.60
  -2  13   0   -4.00    3.60
   1 -13   0    5.30    4.80
  -1  13   0    2.10    4.10
   0 -13   0  140.99   18.80
   0  13   0  148.69   18.50
  -1 -13   0   -0.30    5.10
   1  13   0    5.20    4.30
  -2 -13   0   30.20    6.80
   2  13   0   26.00    6.20
  -3 -13   0   16.10    6.30
   3  13   0   20.10    5.70
  -4 -13   0   78.59   11.40
   4  13   0   68.29   10.60
  -5 -13   0   31.10    7.20
   5  13   0   13.70    6.00
  -6 -13   0   11.00    7.40
   6  13   0   12.10    5.70
  -7 -13   0   21.20    8.50
   7  13   0   17.80    6.60
   8  13   0   13.70    7.40
   9  13   0   25.90    8.90
   9 -14   0   -1.50    5.70
   8 -14   0   -3.40    5.90
   7 -14   0    1.00    6.10
  -7  14   0    4.80    8.00
   6 -14   0   -1.50    5.50
  -6  14   0   -1.00    5.40
   5 -14   0    5.10    5.60
  -5  14   0   16.90    5.40
   4 -14   0    2.50    5.40
  -4  14   0    0.70    5.00
   3 -14   0   12.20    5.90
  -3  14   0   15.00    5.10
   2 -14   0   20.70    6.40
  -2  14   0   20.60    5.10
   1 -14   0    2.40    5.30
  -1  14   0    3.70    4.70
   0 -14   0   10.10    5.60
   0  14   0    8.90    5.00
  -1 -14   0    5.80    5.60
   1  14   0    8.60    5.00
  -2 -14   0   67.79   11.00
   2  14   0   74.69   10.70
  -3 -14   0    0.30    6.10
   3  14   0    1.20    5.40
  -4 -14   0    8.90    6.90
   4  14   0   -0.40    5.50
  -5 -14   0   12.50    7.50
   5  14   0    5.90    6.40
  -6 -14   0   -4.10    7.10
   6  14   0    1.80    6.20
   7  14   0   10.40    7.10
   8  14   0   -3.90    8.10
   9 -15   0   -4.60    6.60
   8 -15   0   12.00    7.30
   7 -15   0   13.20    7.20
   6 -15   0    4.00    6.30
   5 -15   0    2.90    6.40
   4 -15   0   10.30    6.40
  -4  15   0   22.80    5.80
   3 -15   0   28.20    7.20
  -3  15   0   25.90    5.90
   2 -15   0    0.40    5.90
  -2  15   0   -5.30    4.90
   1 -15   0    2.80    6.00
  -1  15   0   -2.50    5.20
   0 -15   0   -2.10    5.90
   0  15   0   -3.90    5.50
  -1 -15   0   29.40    7.30
   1  15   0   18.40    6.70
  -2 -15   0   20.30    7.50
   2  15   0   21.20    6.70
  -3 -15   0   74.19   11.70
   3  15   0   67.69   11.00
  -4 -15   0    2.40    7.30
   4  15   0    3.00    6.60
  -5 -15   0    4.00    7.90
   5  15   0    8.60    7.00
  -6 -15   0   -5.30    9.00
   6  15   0   -6.80    7.00
   7  15   0    5.50    8.10
   9 -16   0    2.40    8.60
   8 -16   0    2.40    8.00
   7 -16   0    0.10    6.90
   6 -16   0   -3.50    6.90
   5 -16   0    3.60    6.90
   4 -16   0   42.30    9.30
   3 -16   0   19.80    7.50
   2 -16   0    6.70    7.20
  -2  16   0    3.10    9.20
   1 -16   0   16.30    7.10
  -1  16   0   12.50    6.50
   0 -16   0   14.40    7.20
   0  16   0    5.20    6.30
  -1 -16   0    0.90    7.20
   1  16   0    1.40    6.40
  -2 -16   0   11.50    8.00
   2  16   0   13.20    6.50
  -3 -16   0   42.50    9.80
   3  16   0   37.20    8.70
  -4 -16   0   -6.60    8.90
   4  16   0    3.10    7.60
  -5 -16   0   36.10   11.00
   5  16   0   30.70    9.00
  -6 -16   0    5.70   10.30
   7 -17   0  -11.60    8.00
   6 -17   0   15.20    8.90
   5 -17   0    8.40    8.40
   4 -17   0    7.40    8.10
   3 -17   0    1.60    7.90
   2 -17   0   11.40    8.20
   1 -17   0    8.20    8.00
   0 -17   0   -2.20    8.10
  -1 -17   0    3.70    8.20
  -2 -17   0    6.70    8.90
   2  17   0   -0.30    7.40
  -3 -17   0   22.20   10.00
   3  17   0   21.90    8.80
  -4 -17   0   40.10   11.50
   4  17   0   31.90   10.40
   5 -18   0   10.60    9.50
   4 -18   0   11.80    9.30
   3 -18   0   12.40   10.00
   2 -18   0    3.30    9.40
   1 -18   0    9.60    9.00
   0 -18   0    7.10    9.40
  -1 -18   0   15.70   10.00
   2  18  -1   18.20    8.80
  -2 -18   1    0.20   10.20
   1  18  -1   -2.90    9.20
  -1 -18   1    1.10    9.40
   0 -18   1    4.80    9.20
   1 -18   1   37.70   10.20
   2 -18   1    9.10    9.10
   3 -18   1    0.70    8.70
   4 -18   1    9.80    9.10
   5 -18   1   -1.30    8.90
   6 -18   1    0.20    9.20
   4  17  -1   -3.20    8.20
  -4 -17   1   -1.50    9.50
   3  17  -1   11.20    7.90
  -3 -17   1    9.70    9.60
   2  17  -1    3.70    7.20
  -2 -17   1   -9.40    7.90
   1  17  -1   24.40    8.00
  -1 -17   1   46.60    9.50
   0  17  -1    4.60    6.70
   0 -17   1    6.00    7.60
  -1  17  -1   54.19    9.70
   1 -17   1   51.29   10.40
  -2  17  -1    7.70    6.80
   2 -17   1   16.90    8.30
   3 -17   1   23.20    8.70
   4 -17   1   -1.50    7.60
   5 -17   1    0.50    7.60
   6 -17   1    3.70    8.00
   7 -17   1    9.90    8.50
   8 -17   1   -3.20    8.70
   6  16  -1    8.10    8.50
  -6 -16   1    0.50   10.20
   5  16  -1   26.90    8.10
  -5 -16   1   36.60   10.10
   4  16  -1    6.60    7.20
  -4 -16   1   -1.70    8.20
   3  16  -1   -4.60    6.30
  -3 -16   1    1.10    7.50
   2  16  -1   17.50    7.00
  -2 -16   1   18.10    7.80
   1  16  -1    3.30    6.30
  -1 -16   1   10.30    6.90
   0  16  -1   -5.30    5.90
   0 -16   1    4.20    6.60
  -1  16  -1   42.80    7.60
   1 -16   1   25.70    7.90
  -2  16  -1   24.20    6.50
   2 -16   1   29.60    7.90
  -3  16  -1    3.90    5.00
   3 -16   1   -1.50    6.60
  -4  16  -1   17.50    6.00
   4 -16   1    1.30    6.60
  -5  16  -1    7.40    6.80
   5 -16   1   10.60    7.10
   6 -16   1   15.70    7.50
   7 -16   1   29.40    8.40
   8 -16   1   45.00    9.40
   7  15  -1    8.20    7.60
   6  15  -1   19.40    7.80
  -6 -15   1   25.70    9.70
   5  15  -1    7.80    7.20
  -5 -15   1   10.00    8.00
   4  15  -1    4.60    6.30
  -4 -15   1  -15.20    6.90
   3  15  -1   13.90    6.30
  -3 -15   1   19.40    7.50
   2  15  -1    5.20    5.90
  -2 -15   1    0.70    6.40
   1  15  -1   -0.30    5.50
  -1 -15   1   -1.10    6.30
   0  15  -1   17.50    6.00
   0 -15   1   12.20    6.30
  -1  15  -1   31.40    6.80
   1 -15   1   36.00    7.50
  -2  15  -1    5.00    4.60
   2 -15   1   -1.50    5.80
  -3  15  -1   66.09    9.10
   3 -15   1   46.70    9.60
  -4  15  -1    8.10    5.30
   4 -15   1    2.10    6.00
  -5  15  -1   12.30    6.10
   5 -15   1   19.30    6.50
  -6  15  -1    0.30    5.80
   6 -15   1    2.20    6.20
  -7  15  -1   53.69    9.30
   7 -15   1   49.30    9.60
   8 -15   1   36.50    8.60
   8  14  -1    5.80    7.40
   7  14  -1   54.99   10.60
  -7 -14   1   74.79   12.30
   6  14  -1   14.80    6.90
  -6 -14   1   22.80    8.30
   5  14  -1    7.80    6.20
  -5 -14   1    7.30    7.00
   4  14  -1    5.90    5.80
  -4 -14   1    6.90    6.50
   3  14  -1   29.30    6.40
  -3 -14   1   21.10    7.10
   2  14  -1    7.70    5.20
  -2 -14   1   11.80    6.00
   1  14  -1    2.90    4.60
  -1 -14   1    1.20    5.40
   0  14  -1   26.30    5.90
   0 -14   1   22.80    6.60
  -1  14  -1    7.50    4.50
   1 -14   1    1.30    5.40
  -2  14  -1    4.70    4.00
   2 -14   1   -5.60    5.20
  -3  14  -1   22.10    5.50
   3 -14   1   25.90    6.40
  -4  14  -1    0.10    4.90
   4 -14   1    5.60    5.50
  -5  14  -1   16.00    5.70
   5 -14   1   20.60    6.20
  -6  14  -1    5.40    5.60
   6 -14   1    2.00    5.50
  -7  14  -1   36.80    7.10
   7 -14   1   25.40    7.10
  -8  14  -1    4.90    6.10
   8 -14   1    2.60    5.90
  -9  14  -1    4.70    6.70
   9  13  -1   25.00    8.10
   8  13  -1   -2.30    6.40
   7  13  -1    3.20    5.70
  -7 -13   1   10.40    7.60
   6  13  -1    0.80    5.50
  -6 -13   1    9.90    6.80
   5  13  -1   -2.40    5.40
  -5 -13   1   -6.00    5.90
   4  13  -1   15.10    5.70
  -4 -13   1    7.20    5.90
   3  13  -1    5.90    5.10
  -3 -13   1   14.30    5.90
   2  13  -1   15.50    5.20
  -2 -13   1    8.70    5.60
   1  13  -1    4.50    4.20
  -1 -13   1    2.70    4.90
   0  13  -1   30.50    5.90
   0 -13   1   32.60    6.40
  -1  13  -1   16.80    4.60
   1 -13   1   19.60    5.60
  -2  13  -1  133.69   16.40
   2 -13   1  120.59   16.70
  -3  13  -1    0.00    4.10
   3 -13   1    0.50    4.50
  -4  13  -1    2.10    4.40
   4 -13   1   -0.30    4.80
  -5  13  -1   -1.80    4.70
   5 -13   1    9.80    5.10
  -6  13  -1   47.60    7.60
   6 -13   1   41.00    7.60
  -7  13  -1  177.98   20.80
   7 -13   1  148.99   20.90
  -8  13  -1   18.70    6.10
   8 -13   1   18.00    6.30
  -9  13  -1   -1.40    5.80
 -10  13  -1   -3.70    6.40
  10 -13   1   -6.50    6.90
 -11  13  -1    1.60    7.00
  11 -13   1    3.30    7.70
  12 -13   1   -2.00    8.70
  10  12  -1   10.90    7.30
   9  12  -1   10.20    7.00
   8  12  -1   19.20    6.40
   7  12  -1    9.10    5.40
  -7 -12   1   21.80    7.10
   6  12  -1    7.80    5.20
  -6 -12   1    4.30    5.90
   5  12  -1   44.20    7.80
  -5 -12   1   47.90    8.20
   4  12  -1   83.69   12.00
  -4 -12   1   92.29   12.50
   3  12  -1   -1.80    4.10
  -3 -12   1    8.00    5.00
   2  12  -1    2.20    4.00
  -2 -12   1   -1.60    4.20
   1  12  -1   68.59    8.20
  -1 -12   1   41.70    8.30
   0  12  -1    8.70    3.80
   0 -12   1    7.10    4.30
  -1  12  -1    9.30    3.50
   1 -12   1    4.80    3.90
  -2  12  -1   10.10    4.00
   2 -12   1   13.10    4.60
  -3  12  -1   19.50    4.70
   3 -12   1   17.40    5.10
  -4  12  -1  187.48   20.60
   4 -12   1  144.19   20.70
  -5  12  -1    8.10    3.70
  -5  12  -1   10.80    4.50
   5 -12   1   10.50    4.60
  -6  12  -1  153.48   17.70
  -6  12  -1  129.79   17.20
   6 -12   1  136.49   17.70
  -7  12  -1  237.68   29.20
   7 -12   1  257.37   29.10
   7 -12   1  211.28   29.20
  -8  12  -1   21.70    5.80
   8 -12   1   15.20    5.60
   8 -12   1   16.30    5.30
  -9  12  -1    1.60    5.60
   9 -12   1    1.90    4.80
 -10  12  -1   10.50    6.30
  10 -12   1   12.20    6.70
 -11  12  -1    9.40    7.20
  11 -12   1    4.20    6.40
 -12  12  -1   -1.00    7.50
  12 -12   1   -1.00    6.50
 -13  12  -1   -5.00    9.10
  13 -12   1    5.40    8.70
  10  11  -1   30.30    7.70
   9  11  -1    0.00    6.10
   8  11  -1   10.30    5.40
   7  11  -1    3.50    4.80
  -7 -11   1    1.90    5.70
   6  11  -1    0.50    4.30
  -6 -11   1    2.60    5.20
   5  11  -1    6.80    4.50
  -5 -11   1    3.60    5.10
   4  11  -1   86.09   11.20
  -4 -11   1   75.99   11.20
   3  11  -1   16.70    4.70
  -3 -11   1   27.50    5.30
   2  11  -1   21.70    4.90
  -2 -11   1   25.10    5.40
   1  11  -1   16.40    4.00
  -1 -11   1   10.50    4.50
   0  11  -1   -0.20    3.00
   0 -11   1    3.30    3.80
  -1  11  -1   45.00    7.30
   1 -11   1   61.89    7.90
  -2  11  -1   -4.60    2.80
  -2  11  -1    2.20    3.20
   2 -11   1    3.10    3.60
  -3  11  -1   46.40    6.20
  -3  11  -1   37.50    6.40
   3 -11   1   43.20    6.80
  -4  11  -1    0.70    2.90
  -4  11  -1    0.40    3.50
   4 -11   1    2.60    3.70
  -5  11  -1    9.00    3.20
  -5  11  -1    5.70    4.00
   5 -11   1    9.80    4.10
  -6  11  -1    3.60    4.00
   6 -11   1    2.30    3.80
   6 -11   1    4.30    4.00
  -7  11  -1   68.49    8.50
   7 -11   1   52.09    8.30
   7 -11   1   48.90    8.10
  -8  11  -1   51.29    8.10
   8 -11   1   54.29    8.00
   8 -11   1   48.50    8.10
  -9  11  -1   15.30    5.70
   9 -11   1   22.70    5.90
 -10  11  -1    7.20    5.90
  10 -11   1   -0.60    6.00
 -11  11  -1   -3.60    6.20
  11 -11   1    2.90    6.50
 -12  11  -1   -4.50    6.70
  12 -11   1    4.20    7.30
 -13  11  -1   17.40    8.30
  13 -11   1   12.80    8.30
 -12 -10   1    7.10    6.70
 -11 -10   1   47.20    8.60
  10  10  -1   13.70    6.10
   9  10  -1    1.50    5.30
   8  10  -1    2.10    4.60
   7  10  -1   82.59   13.40
  -7 -10   1  125.59   14.10
   6  10  -1   10.50    4.50
  -6 -10   1   11.20    5.20
   5  10  -1   44.80    7.60
  -5 -10   1   55.19    8.00
   4  10  -1    9.20    3.80
  -4 -10   1   -3.90    4.10
   3  10  -1    3.50    3.50
  -3 -10   1    1.40    3.90
   2  10  -1   15.20    3.50
   2  10  -1    7.40    2.50
  -2 -10   1   15.90    4.20
   1  10  -1  172.68   21.90
   1  10  -1  179.28   21.60
  -1 -10   1  182.48   22.10
   0  10  -1    1.40    2.30
   0  10  -1    5.70    2.80
   0 -10   1    1.20    3.30
  -1  10  -1   65.29   10.10
  -1  10  -1   82.29    9.90
   1 -10   1   85.59   10.40
  -2  10  -1    3.80    2.40
  -2  10  -1    0.80    2.90
   2 -10   1    3.20    3.20
  -3  10  -1   80.49   11.80
  -3  10  -1   99.49   11.60
   3 -10   1   92.69   12.00
  -4  10  -1   21.10    3.70
  -4  10  -1   17.50    4.10
   4 -10   1   21.10    4.30
  -5  10  -1  223.58   27.60
   5 -10   1  232.58   27.50
   5 -10   1  219.38   27.60
  -6  10  -1    6.10    3.60
   6 -10   1    1.40    3.60
   6 -10   1   -1.90    3.30
  -7  10  -1   -1.40    3.80
   7 -10   1   -4.00    3.60
   7 -10   1    1.00    3.70
  -8  10  -1   89.39   10.70
   8 -10   1   56.89   10.10
   8 -10   1   89.09   10.40
  -9  10  -1   23.70    6.10
   9 -10   1   31.60    6.40
 -10  10  -1    9.60    5.00
  10 -10   1   -5.80    5.20
 -11  10  -1    5.70    5.70
  11 -10   1    6.10    6.30
 -12  10  -1   14.40    7.40
  12 -10   1   21.30    7.40
 -13  10  -1    6.60    7.90
  13 -10   1    2.80    7.60
 -14  10  -1   -0.80    9.20
  14 -10   1    3.80    7.80
 -12  -9   1   -2.50    5.80
 -11  -9   1   31.50    7.10
  10   9  -1    1.90    5.20
   9   9  -1   19.90    5.50
   8   9  -1   -0.60    4.30
   7   9  -1    1.00    4.10
   7   9  -1    5.10    4.20
  -7  -9   1    6.70    4.60
   6   9  -1    8.70    3.40
   6   9  -1    8.10    4.00
  -6  -9   1   13.10    4.70
   5   9  -1   71.09    8.30
   5   9  -1   50.39    7.60
  -5  -9   1   57.19    8.30
   4   9  -1    3.50    2.30
   4   9  -1    1.60    3.30
  -4  -9   1    0.30    3.60
   3   9  -1   40.60    6.50
   3   9  -1   47.70    5.90
  -3  -9   1   40.40    6.80
   2   9  -1   57.29    7.00
   2   9  -1   50.89    7.50
  -2  -9   1   53.89    7.70
   1   9  -1   81.19   10.30
   1   9  -1   88.29    9.90
  -1  -9   1   60.89   10.30
   0   9  -1   -0.90    2.20
   0   9  -1   -1.20    1.90
   0  -9   1    5.20    2.90
  -1   9  -1    3.20    2.50
  -1   9  -1   10.10    2.40
   1  -9   1    1.80    2.90
  -2   9  -1    2.80    2.00
  -2   9  -1   -2.20    2.50
   2  -9   1   -1.00    2.70
  -3   9  -1   -1.10    1.90
  -3   9  -1    1.80    2.60
   3  -9   1   -2.00    2.60
  -4   9  -1  139.89   18.30
   4  -9   1  145.19   18.20
   4  -9   1  162.68   18.50
  -5   9  -1   15.40    3.60
   5  -9   1   13.00    3.50
   5  -9   1   13.80    3.20
  -6   9  -1  139.09   16.30
   6  -9   1  136.19   16.20
   6  -9   1  116.59   16.10
  -7   9  -1  322.27   40.30
   7  -9   1  332.87   40.20
   7  -9   1  341.87   40.30
  -8   9  -1   40.80    5.80
   8  -9   1   27.40    5.50
   8  -9   1   27.60    5.40
  -9   9  -1   16.10    4.80
   9  -9   1   13.40    4.60
 -10   9  -1    5.40    5.20
  10  -9   1    0.00    5.10
 -11   9  -1    9.50    6.00
  11  -9   1    7.50    6.00
 -12   9  -1   15.50    7.00
  12  -9   1   11.60    5.80
 -13   9  -1   -1.50    7.10
  13  -9   1    5.20    7.10
 -14   9  -1   -6.40    8.30
  14  -9   1    4.10    8.10
 -13  -8   1   -3.80    5.90
 -12  -8   1    7.40    5.70
 -11  -8   1   10.50    5.10
  10   8  -1   -1.60    4.60
   9   8  -1   81.69   10.60
   9   8  -1   70.49   10.60
   8   8  -1   51.39    7.40
   8   8  -1   48.40    7.70
   7   8  -1   17.30    3.70
   7   8  -1   -0.40    3.90
  -7  -8   1   13.80    4.60
   6   8  -1    1.80    3.30
   6   8  -1   -0.30    2.60
  -6  -8   1   -1.50    3.60
   5   8  -1   20.80    3.90
   5   8  -1   14.60    3.00
  -5  -8   1   10.80    4.10
   4   8  -1  127.49   15.80
   4   8  -1  131.29   15.50
  -4  -8   1  117.09   15.90
   3   8  -1   18.50    3.10
   3   8  -1   20.30    3.90
  -3  -8   1   27.70    4.30
   2   8  -1   -2.00    2.30
   2   8  -1    5.70    1.70
  -2  -8   1    2.30    2.60
   1   8  -1    1.10    1.60
   1   8  -1    0.30    2.20
  -1  -8   1    0.70    2.60
   0   8  -1    0.10    1.80
   0   8  -1    6.50    2.10
   0  -8   1    6.20    2.80
  -1   8  -1   21.80    3.20
  -1   8  -1   16.30    3.40
   1  -8   1   19.40    3.70
  -2   8  -1   -0.10    1.90
  -2   8  -1    7.30    2.40
   2  -8   1    4.30    2.60
  -3   8  -1    2.00    2.50
   3  -8   1    4.60    2.30
   3  -8   1   10.30    2.70
  -4   8  -1  393.16   46.60
   4  -8   1  392.06   46.60
   4  -8   1  375.26   46.60
  -5   8  -1   30.20    5.20
   5  -8   1   38.90    5.20
   5  -8   1   32.90    5.10
  -6   8  -1   25.70    4.60
   6  -8   1   24.20    4.60
   6  -8   1   26.90    4.40
  -7   8  -1    7.30    3.40
   7  -8   1   13.20    3.40
   7  -8   1   10.50    3.40
  -8   8  -1   73.39   10.50
   8  -8   1   65.19   10.00
   8  -8   1  100.49   10.60
  -9   8  -1   49.50    7.60
   9  -8   1   44.10    7.30
 -10   8  -1   13.20    5.40
  10  -8   1   13.60    5.00
 -11   8  -1   -4.50    5.60
  11  -8   1   -4.20    5.60
 -12   8  -1    1.20    6.40
  12  -8   1    4.10    5.50
 -13   8  -1   14.40    7.40
  13  -8   1    5.50    6.90
 -14   8  -1    6.70    7.90
  14  -8   1    7.90    7.10
 -15   8  -1    8.10    9.60
  15  -8   1    2.90    9.30
  13   7  -1    4.00    5.90
 -13  -7   1   14.00    5.70
  12   7  -1   -0.20    5.50
 -12  -7   1    4.40    5.20
  11   7  -1    3.50    5.00
 -11  -7   1   -2.00    4.40
  10   7  -1   13.40    4.90
 -10  -7   1   15.00    4.40
   9   7  -1   47.40    6.60
   9   7  -1   31.40    6.40
   8   7  -1   21.70    4.20
   8   7  -1   15.90    4.50
   7   7  -1  500.05   57.09
   7   7  -1  452.05   56.89
  -7  -7   1  475.25   56.99
   6   7  -1    2.60    3.20
   6   7  -1   15.10    2.90
  -6  -7   1    6.40    3.50
   5   7  -1   50.59    7.10
   5   7  -1   47.80    7.30
  -5  -7   1   64.69    7.60
   4   7  -1  495.05   60.19
   4   7  -1  515.95   60.09
  -4  -7   1  485.25   60.19
   3   7  -1   -0.70    1.50
   3   7  -1    0.70    2.20
  -3  -7   1    4.80    2.70
   2   7  -1   34.60    4.50
   2   7  -1   35.30    4.90
  -2  -7   1   30.40    5.10
   1   7  -1   20.10    2.90
   1   7  -1   19.40    3.20
  -1  -7   1   16.10    3.40
   0   7  -1   23.90    2.80
   0   7  -1   14.40    3.10
   0  -7   1   13.10    3.30
  -1   7  -1   24.70    3.40
  -1   7  -1   18.50    3.60
   1  -7   1   28.70    3.90
  -2   7  -1   29.60    4.20
  -2   7  -1   29.30    4.40
   2  -7   1   36.20    4.70
  -3   7  -1  397.46   46.10
   3  -7   1  384.06   46.00
   3  -7   1  367.96   46.10
  -4   7  -1   16.70    2.90
   4  -7   1    8.90    2.50
   4  -7   1    6.80    2.60
  -5   7  -1   65.29    8.60
   5  -7   1   55.49    8.50
   5  -7   1   76.79    8.50
  -6   7  -1   20.90    4.60
   6  -7   1   21.50    4.70
   6  -7   1   38.50    4.50
  -7   7  -1    6.80    3.20
   7  -7   1    6.80    2.80
   7  -7   1   11.20    3.60
  -8   7  -1    1.10    3.50
   8  -7   1   -0.70    2.60
   8  -7   1   -3.10    3.50
  -9   7  -1  175.68   22.50
   9  -7   1  185.58   22.60
 -10   7  -1    9.30    4.70
  10  -7   1   10.90    4.40
 -11   7  -1   13.80    5.30
  11  -7   1    2.10    4.50
 -12   7  -1   11.60    6.10
  12  -7   1    6.60    5.10
 -13   7  -1   15.10    7.00
  13  -7   1   16.00    5.90
 -14   7  -1    7.80    7.80
  14  -7   1   -2.00    6.30
 -15   7  -1    4.90    9.00
  15  -7   1    5.10    8.30
  14   6  -1    3.20    7.10
 -14  -6   1   -1.40    6.30
  13   6  -1   27.30    6.90
 -13  -6   1   33.70    6.60
  12   6  -1    2.10    4.80
 -12  -6   1    2.80    4.30
  11   6  -1    7.60    4.40
 -11  -6   1    3.90    4.00
  10   6  -1   14.60    4.60
 -10  -6   1   12.60    4.40
   9   6  -1    5.50    4.20
   9   6  -1    5.20    3.80
   8   6  -1   10.20    3.70
   8   6  -1   18.90    3.80
   7   6  -1  135.69   17.70
   7   6  -1  154.18   17.90
  -7  -6   1  144.59   17.90
   6   6  -1   32.90    5.90
   6   6  -1   49.50    5.90
  -6  -6   1   39.70    6.00
   5   6  -1   46.10    5.70
   5   6  -1   36.50    5.80
  -5  -6   1   39.50    5.90
   4   6  -1   30.60    5.30
   4   6  -1   40.60    5.10
  -4  -6   1   40.60    5.50
   3   6  -1  143.19   16.80
   3   6  -1  133.59   16.90
  -3  -6   1  134.49   16.90
   2   6  -1   14.70    2.10
   2   6  -1   11.60    2.50
  -2  -6   1    6.70    2.60
   1   6  -1  323.17   38.70
   1   6  -1  336.77   38.80
  -1  -6   1  305.27   38.80
   0   6  -1    5.10    1.30
   0   6  -1    3.00    1.60
   0  -6   1   -1.70    1.70
  -1   6  -1  302.57   38.00
  -1   6  -1  309.87   38.10
   1  -6   1  349.57   38.20
  -2   6  -1    4.60    1.90
   2  -6   1    4.80    1.60
   2  -6   1    5.90    2.10
  -3   6  -1  144.09   16.70
   3  -6   1  123.99   16.60
   3  -6   1  148.79   16.70
  -4   6  -1   11.20    2.50
   4  -6   1   12.60    2.50
   4  -6   1    7.00    2.30
  -5   6  -1   66.59    7.40
   5  -6   1   56.39    7.10
   5  -6   1   45.70    7.00
  -6   6  -1   80.99   10.90
   6  -6   1   88.79   10.80
   6  -6   1   85.79   10.80
  -7   6  -1    7.10    2.90
   7  -6   1    6.30    2.50
   7  -6   1    5.40    3.00
  -8   6  -1   24.40    5.00
   8  -6   1   30.30    5.20
   8  -6   1   30.30    4.40
  -9   6  -1  164.68   22.10
   9  -6   1  191.18   22.10
 -10   6  -1  179.68   19.60
  10  -6   1  135.69   19.20
 -11   6  -1   46.30    7.60
  11  -6   1   36.40    7.20
 -12   6  -1   62.29    9.50
  12  -6   1   50.39    8.90
 -13   6  -1   87.89   11.80
  13  -6   1   63.99   11.10
 -14   6  -1    6.20    7.80
  14  -6   1    8.20    6.00
 -15   6  -1   31.40    9.60
  15  -6   1   11.30    7.10
  14   5  -1    5.00    6.80
 -14  -5   1   -4.10    5.60
  13   5  -1   13.60    5.50
 -13  -5   1   13.10    5.30
  12   5  -1   -0.10    5.10
 -12  -5   1   -0.70    4.20
  11   5  -1   -2.80    4.60
 -11  -5   1    0.60    3.90
  10   5  -1    0.70    4.00
 -10  -5   1    3.60    3.40
   9   5  -1    2.70    3.50
  -9  -5   1    3.10    3.20
   8   5  -1  220.98   23.60
   8   5  -1  174.48   23.30
   7   5  -1   27.80    4.20
   7   5  -1   28.30    4.60
  -7  -5   1   22.80    4.40
   6   5  -1   17.50    3.50
   6   5  -1   17.10    3.40
  -6  -5   1   18.30    3.40
   5   5  -1   10.30    2.40
   5   5  -1   10.20    2.60
  -5  -5   1    7.70    2.50
   4   5  -1    7.70    1.90
   4   5  -1    4.20    2.10
  -4  -5   1    5.40    2.10
   3   5  -1   26.40    4.00
   3   5  -1   27.70    3.80
  -3  -5   1   30.60    4.10
   2   5  -1   -0.40    1.50
   2   5  -1   -2.30    1.10
  -2  -5   1   -2.00    1.70
   1   5  -1  369.56   43.80
   1   5  -1  359.66   43.90
  -1  -5   1  365.16   43.90
   0   5  -1   18.60    2.70
   0   5  -1   17.70    2.40
   0  -5   1   14.70    2.70
  -1   5  -1  426.36   51.39
  -1   5  -1  447.36   51.49
   1  -5   1  413.46   51.49
  -2   5  -1    3.10    1.60
   2  -5   1    4.30    1.40
   2  -5   1    4.40    1.80
  -3   5  -1    0.30    1.70
   3  -5   1   10.90    1.90
   3  -5   1    5.50    1.70
  -4   5  -1  109.69   14.40
   4  -5   1  122.89   14.40
   4  -5   1  117.99   14.30
  -5   5  -1  841.32  101.19
   5  -5   1  821.72  101.09
   5  -5   1  872.71  101.19
  -6   5  -1  523.35   62.29
   6  -5   1  522.05   62.19
   6  -5   1  508.05   62.29
  -7   5  -1   58.49    8.60
   7  -5   1   76.59    8.90
   7  -5   1   62.09    8.20
  -8   5  -1    6.40    3.20
   8  -5   1    3.80    2.30
   8  -5   1    5.20    3.00
  -9   5  -1    3.30    3.60
   9  -5   1    9.70    4.00
 -10   5  -1   83.79   12.10
  10  -5   1   95.49   12.30
 -11   5  -1    4.00    4.80
  11  -5   1   -4.20    4.10
 -12   5  -1  126.59   17.70
  12  -5   1  137.89   17.30
 -13   5  -1   87.09   10.80
  13  -5   1   49.70    9.80
 -14   5  -1   16.30    7.40
  14  -5   1    5.60    6.80
 -15   5  -1   24.30    9.40
  15  -5   1   26.90    8.00
  14   4  -1    1.10    5.60
 -14  -4   1    1.20    5.70
  13   4  -1    7.30    5.70
 -13  -4   1   15.20    5.30
  12   4  -1    4.70    5.10
 -12  -4   1    4.80    4.30
  11   4  -1    9.30    4.30
 -11  -4   1    5.60    3.80
  10   4  -1    2.80    4.10
 -10  -4   1    4.50    3.30
   9   4  -1  130.49   16.50
  -9  -4   1  133.29   16.40
   8   4  -1   77.39   10.00
  -8  -4   1   75.99   10.10
   7   4  -1  145.29   17.50
   7   4  -1  150.28   17.40
  -7  -4   1  132.39   17.40
   6   4  -1  260.07   32.10
   6   4  -1  265.47   32.20
  -6  -4   1  272.27   32.10
   5   4  -1   57.69    6.60
   5   4  -1   52.39    6.70
  -5  -4   1   42.00    6.60
   4   4  -1   20.60    3.20
   4   4  -1   24.80    3.10
  -4  -4   1   14.80    3.10
   3   4  -1   32.70    3.90
   3   4  -1   25.10    4.00
  -3  -4   1   29.30    4.10
   2   4  -1   30.90    3.90
   2   4  -1   29.80    3.70
  -2  -4   1   24.80    3.90
   1   4  -1  789.62   92.49
   1   4  -1  766.42   92.39
  -1  -4   1  761.62   92.49
   0   4  -1    1.50    1.20
   0   4  -1    0.80    0.80
   0  -4   1    0.30    1.30
  -1   4  -1  989.30  116.19
   1  -4   1  934.31  116.19
   1  -4   1  985.50  116.09
  -2   4  -1  407.56   46.90
   2  -4   1  393.86   46.90
   2  -4   1  375.46   46.90
  -3   4  -1   47.90    5.50
   3  -4   1   38.50    5.30
   3  -4   1   40.00    5.30
  -4   4  -1    4.60    1.80
   4  -4   1    9.90    1.80
   4  -4   1    8.30    2.10
  -5   4  -1  518.95   64.89
   5  -4   1  531.15   64.89
   5  -4   1  576.84   64.99
  -6   4  -1   58.29    8.90
   6  -4   1   66.29    8.90
   6  -4   1   78.79    8.70
  -7   4  -1   72.59   10.40
   7  -4   1   85.79   10.10
   7  -4   1   81.49   10.50
  -8   4  -1   37.40    5.70
   8  -4   1   29.80    5.50
   8  -4   1   39.30    5.10
  -9   4  -1    2.80    3.70
   9  -4   1   -0.30    3.50
 -10   4  -1  199.38   22.40
  10  -4   1  166.38   22.10
 -11   4  -1   27.70    5.80
  11  -4   1   18.70    5.00
 -12   4  -1   15.20    6.00
  12  -4   1    8.70    5.20
 -13   4  -1    4.50    6.30
  13  -4   1    2.20    4.80
 -14   4  -1   12.80    6.80
  14  -4   1    1.70    5.50
 -15   4  -1   11.30    7.90
  15  -4   1   -1.00    6.60
  15   3  -1    1.50    6.60
 -15  -3   1    5.00    6.50
  14   3  -1   30.10    7.60
 -14  -3   1   47.20    8.00
  13   3  -1    8.50    5.60
 -13  -3   1   19.80    5.50
  12   3  -1   19.20    5.70
 -12  -3   1   26.00    5.40
  11   3  -1   24.10    5.30
 -11  -3   1   18.60    4.80
  10   3  -1   79.29   10.90
 -10  -3   1   79.09   10.60
   9   3  -1  137.89   16.70
  -9  -3   1  129.99   16.70
   8   3  -1   16.70    3.60
  -8  -3   1   11.10    3.10
   7   3  -1  124.99   13.60
  -7  -3   1   97.99   13.60
  -7  -3   1  105.69   13.50
   6   3  -1  320.37   34.20
   6   3  -1  272.97   34.10
  -6  -3   1  268.37   34.00
   5   3  -1  304.17   36.40
   5   3  -1  314.67   36.40
  -5  -3   1  292.27   36.30
   4   3  -1    1.70    1.60
   4   3  -1    1.90    1.50
  -4  -3   1    3.40    1.50
   3   3  -1   20.50    3.30
   3   3  -1   28.20    3.30
  -3  -3   1   23.00    3.30
   2   3  -1 1300.27  151.98
   2   3  -1 1260.97  151.98
  -2  -3   1 1247.38  151.98
   1   3  -1 1915.61  225.28
   1   3  -1 1897.31  225.28
  -1  -3   1 1830.52  225.38
   0   3  -1   16.60    2.40
   0   3  -1   19.90    2.60
   0  -3   1   18.00    2.60
  -1   3  -1 2049.59  236.78
   1  -3   1 2000.00  236.78
   1  -3   1 1886.11  236.78
  -2   3  -1  697.53   82.59
   2  -3   1  702.03   82.49
   2  -3   1  668.63   82.49
  -3   3  -1 1282.97  153.38
   3  -3   1 1281.57  153.28
   3  -3   1 1278.47  153.38
  -4   3  -1   96.79   11.40
   4  -3   1   86.99   11.40
   4  -3   1   93.79   11.30
  -5   3  -1    4.70    2.00
   5  -3   1    9.60    1.70
   5  -3   1    7.40    2.30
  -6   3  -1    8.60    2.50
   6  -3   1   10.80    1.90
   6  -3   1   11.20    2.60
  -7   3  -1    8.70    2.90
   7  -3   1    6.50    2.80
   7  -3   1   12.30    2.00
  -8   3  -1   19.10    4.00
   8  -3   1   24.80    4.10
  -9   3  -1   -6.20    2.90
   9  -3   1   -0.40    2.90
 -10   3  -1   -0.80    3.70
  10  -3   1    9.30    3.40
 -11   3  -1   22.90    5.40
  11  -3   1   21.10    4.90
 -12   3  -1    2.70    5.20
  12  -3   1   -1.40    4.20
 -13   3  -1    3.00    5.50
  13  -3   1    3.70    4.90
 -14   3  -1    4.30    6.60
  14  -3   1    1.10    5.80
 -15   3  -1    6.30    8.20
  15  -3   1   25.00    7.20
  15   2  -1    1.40    6.50
 -15  -2   1   -4.30    6.70
  14   2  -1    3.20    5.50
 -14  -2   1   -2.90    5.20
  13   2  -1   11.90    5.20
 -13  -2   1   21.40    5.50
  12   2  -1   -0.80    4.80
 -12  -2   1    0.40    4.30
  11   2  -1   12.10    4.50
 -11  -2   1   16.00    4.50
  10   2  -1   16.40    4.10
 -10  -2   1   16.60    4.00
   9   2  -1    6.60    3.20
  -9  -2   1    4.70    3.00
   8   2  -1   26.80    4.40
  -8  -2   1   26.70    4.40
   7   2  -1  111.79   13.10
  -7  -2   1  108.99   12.80
  -7  -2   1   91.49   13.00
   6   2  -1   25.90    3.70
  -6  -2   1   18.00    3.40
  -6  -2   1   21.10    3.20
   5   2  -1   46.40    6.50
   5   2  -1   57.59    6.50
  -5  -2   1   48.00    6.30
   4   2  -1  276.17   32.90
   4   2  -1  270.37   32.90
  -4  -2   1  273.77   32.80
   3   2  -1 1532.45  185.68
  -3  -2   1 1570.94  185.68
   2   2  -1   68.59    8.30
   2   2  -1   69.29    8.30
  -2  -2   1   65.99    8.30
   1   2  -1   19.70    2.80
   1   2  -1   21.10    2.60
  -1  -2   1   22.80    2.80
   0   2  -1   16.40    1.90
   0  -2   1   12.00    1.90
  -1   2  -1  731.33   87.29
   1  -2   1  743.83   87.29
   1  -2   1  711.63   87.29
  -2   2  -1    5.80    1.30
   2  -2   1    3.50    1.30
   2  -2   1    6.60    1.20
  -3   2  -1  654.73   77.79
   3  -2   1  670.03   77.79
   3  -2   1  629.14   77.79
  -4   2  -1    7.40    2.00
   4  -2   1   13.30    1.70
   4  -2   1   10.00    2.10
  -5   2  -1  276.27   36.00
   5  -2   1  315.07   35.90
   5  -2   1  295.07   36.10
  -6   2  -1  186.48   22.90
   6  -2   1  193.98   22.60
   6  -2   1  175.68   22.90
  -7   2  -1   21.90    3.80
   7  -2   1   22.00    3.90
  -8   2  -1    2.40    2.60
   8  -2   1   -0.40    2.90
  -9   2  -1    0.60    3.30
   9  -2   1    0.60    3.10
 -10   2  -1   -3.40    3.60
  10  -2   1    4.10    3.30
 -11   2  -1    4.50    4.20
  11  -2   1    2.10    3.90
 -12   2  -1   35.80    6.40
  12  -2   1   23.80    5.70
 -13   2  -1   -8.80    5.10
  13  -2   1    9.70    5.00
 -14   2  -1   -3.90    5.80
  14  -2   1    0.70    5.30
 -15   2  -1   42.20    8.80
  15  -2   1   24.20    7.90
  15   1  -1    4.20    6.40
 -15  -1   1   10.60    7.20
  14   1  -1   67.49   11.60
 -14  -1   1   82.59   11.30
  13   1  -1   48.80    8.20
 -13  -1   1   49.90    8.10
  12   1  -1    5.70    5.00
 -12  -1   1   15.90    5.00
  11   1  -1   68.39   10.80
 -11  -1   1   94.09   11.00
  10   1  -1    5.10    3.30
 -10  -1   1    1.50    3.40
   9   1  -1   28.60    5.00
  -9  -1   1   25.20    4.70
   8   1  -1   -1.70    2.90
  -8  -1   1   -2.30    2.40
   7   1  -1   27.80    4.20
  -7  -1   1   26.60    3.40
  -7  -1   1   15.30    3.70
   6   1  -1   11.60    2.50
  -6  -1   1    9.10    2.30
  -6  -1   1    8.50    2.00
   5   1  -1    0.30    1.60
  -5  -1   1   -0.40    1.60
  -5  -1   1    2.20    1.30
   4   1  -1  145.09   17.20
   4   1  -1  138.69   17.20
   3   1  -1  572.04   68.49
   3   1  -1  565.24   68.49
   3   1  -1  576.94   68.39
   2   1  -1   17.30    2.70
   2   1  -1   20.80    2.70
   2   1  -1   24.80    2.80
   1   1  -1    7.60    1.10
   1   1  -1    7.50    1.10
   1   1  -1    6.90    1.10
   0   1  -1    7.80    1.20
   0  -1   1   10.30    1.30
  -1   1  -1   91.99   11.20
   1  -1   1   90.09   11.20
   1  -1   1   90.59   11.10
  -2   1  -1  101.49   12.60
   2  -1   1  103.89   12.50
   2  -1   1  106.69   12.60
  -3   1  -1  898.81  108.89
   3  -1   1  919.81  108.89
  -4   1  -1   61.99    6.80
   4  -1   1   48.40    6.80
  -5   1  -1   41.10    5.00
   5  -1   1   33.40    5.00
  -6   1  -1   33.30    5.30
   6  -1   1   44.80    5.50
  -7   1  -1    5.10    2.40
   7  -1   1    7.80    2.50
  -8   1  -1    0.90    2.50
   8  -1   1    1.90    2.50
  -9   1  -1   10.20    3.40
   9  -1   1    3.10    3.10
 -10   1  -1   11.30    3.90
  10  -1   1   13.20    4.40
 -11   1  -1   32.10    6.30
  11  -1   1   37.00    6.40
 -12   1  -1   -2.90    4.60
  12  -1   1    5.30    4.10
 -13   1  -1   26.70    6.30
  13  -1   1   19.10    5.60
 -14   1  -1    1.90    6.00
  14  -1   1    7.20    5.60
 -15   1  -1   19.80    7.40
  15  -1   1   16.50    7.50
  15   0  -1   11.70    7.60
 -15   0   1    6.80    7.10
  14   0  -1   56.59   10.90
 -14   0   1   76.29   10.60
  13   0  -1    9.10    4.90
 -13   0   1    5.20    5.10
  12   0  -1    1.60    4.30
 -12   0   1   -0.20    4.20
  11   0  -1    8.40    4.10
 -11   0   1    2.50    3.90
  10   0  -1   62.09    9.30
 -10   0   1   74.99    9.50
   9   0  -1   95.19   12.40
  -9   0   1   97.09   12.30
   8   0  -1   33.40    4.60
  -8   0   1   32.20    4.30
  -8   0   1   18.80    4.50
   7   0  -1  171.18   21.80
   7   0  -1  186.88   21.60
  -7   0   1  171.08   21.80
   6   0  -1  450.15   52.79
   6   0  -1  433.36   52.59
  -6   0   1  436.06   52.69
   5   0  -1  160.88   18.80
   5   0  -1  155.48   19.00
  -5   0   1  148.89   18.90
   4   0  -1  119.29   13.20
   4   0  -1  106.29   13.00
  -4   0   1  101.29   13.10
   3   0  -1  296.27   34.90
   3   0  -1  287.47   34.90
  -3   0   1  289.87   34.90
   2   0  -1   15.30    2.00
   2   0  -1   11.40    2.10
  -2   0   1   13.70    2.10
   1   0  -1  100.89   12.30
   1   0  -1  101.49   12.30
   1   0  -1  104.29   12.30
   0   0  -1    5.00    0.50
   0   0   1   -1.90    0.50
  -1   0  -1  229.58   28.80
  -1   0  -1  232.18   28.80
   1   0   1  246.48   28.80
  -2   0  -1  301.87   35.80
   2   0   1  294.57   35.80
  -3   0  -1    8.70    1.50
   3   0   1    6.70    1.60
  -4   0  -1  303.87   34.60
   4   0   1  271.77   34.60
  -5   0  -1  137.39   17.50
   5   0   1  151.08   17.60
  -6   0  -1   54.29    7.60
   6   0   1   64.59    7.70
  -7   0  -1  108.49   13.40
   7   0   1  107.89   13.40
  -8   0  -1    7.60    2.60
   8   0   1    3.30    2.60
  -9   0  -1   -0.50    3.10
   9   0   1    0.50    3.30
 -10   0  -1    4.50    3.30
  10   0   1    1.20    3.40
 -11   0  -1    0.90    3.90
  11   0   1   -1.90    3.90
 -12   0  -1   46.50    6.90
  12   0   1   25.70    6.70
 -13   0  -1   11.80    5.40
  13   0   1    9.80    5.50
 -14   0  -1   20.10    6.20
  14   0   1    8.00    5.80
 -15   0  -1    0.00    7.10
  15   0   1    0.20    6.30
  15  -1  -1   28.30    8.50
 -15   1   1   12.70    7.90
  14  -1  -1    1.50    6.50
 -14   1   1    2.30    5.90
  13  -1  -1   -0.60    5.50
 -13   1   1    2.80    5.30
  12  -1  -1   10.90    4.70
 -12   1   1    6.80    5.00
  11  -1  -1    5.00    3.90
 -11   1   1    2.60    4.20
  10  -1  -1    0.60    3.30
 -10   1   1    2.10    3.40
   9  -1  -1   39.70    6.10
  -9   1   1   41.40    6.10
   8  -1  -1    4.60    1.80
   8  -1  -1   11.70    2.90
  -8   1   1    5.90    2.60
   7  -1  -1    5.00    2.40
   7  -1  -1    3.10    1.50
  -7   1   1    1.70    2.30
   6  -1  -1    6.90    2.80
   6  -1  -1   16.10    2.30
  -6   1   1   19.40    2.80
   5  -1  -1   28.10    3.40
   5  -1  -1   25.20    3.80
  -5   1   1   21.80    3.60
   4  -1  -1   44.60    5.50
   4  -1  -1   44.30    5.70
  -4   1   1   44.10    5.60
   3  -1  -1   26.10    3.80
   3  -1  -1   28.70    3.70
  -3   1   1   31.80    3.80
   2  -1  -1   30.90    3.70
   2  -1  -1   30.40    3.70
  -2   1   1   24.90    3.60
   1  -1  -1    2.00    0.80
   1  -1  -1    2.10    0.80
  -1   1   1    3.50    0.60
   0  -1  -1    3.60    0.90
   0   1   1    4.40    0.70
   0   1   1    5.10    0.90
  -1  -1  -1    1.00    0.70
   1   1   1   -0.60    0.80
   1   1   1    0.00    0.60
  -2  -1  -1 1981.40  231.38
   2   1   1 1869.41  231.38
   2   1   1 1949.01  231.38
  -3  -1  -1  324.37   38.50
  -3  -1  -1  312.87   38.60
   3   1   1  326.27   38.60
  -4  -1  -1  105.49   13.00
  -4  -1  -1  110.69   13.20
   4   1   1  110.49   13.20
  -5  -1  -1  150.48   18.10
  -5  -1  -1  145.19   18.00
   5   1   1  157.98   18.20
  -6  -1  -1  179.38   21.50
  -6  -1  -1  178.98   21.70
   6   1   1  176.18   21.70
  -7  -1  -1  117.69   15.30
   7   1   1  131.39   15.40
  -8  -1  -1  105.79   13.10
   8   1   1  101.99   13.00
  -9  -1  -1    0.70    3.00
   9   1   1   -6.00    3.10
 -10  -1  -1   11.10    3.70
  10   1   1    8.00    4.00
 -11  -1  -1    3.50    4.00
  11   1   1    1.30    4.40
 -12  -1  -1  209.38   24.00
  12   1   1  177.68   23.80
 -13  -1  -1    0.80    4.90
  13   1   1    3.10    5.20
 -14  -1  -1   11.10    6.30
  14   1   1    8.40    5.70
 -15  -1  -1   -2.80    6.80
  15   1   1   -4.80    7.20
  15  -2  -1   58.99   10.70
 -15   2   1   49.99   10.40
  14  -2  -1   -5.90    5.80
 -14   2   1   -2.20    6.00
  13  -2  -1   32.30    6.80
 -13   2   1   31.40    6.90
  12  -2  -1   38.10    7.00
 -12   2   1   40.00    7.20
  11  -2  -1    7.90    4.40
 -11   2   1   16.40    4.60
  10  -2  -1    4.00    3.50
 -10   2   1    4.50    3.70
   9  -2  -1    3.20    3.50
  -9   2   1    8.60    3.30
   8  -2  -1  147.89   17.70
   8  -2  -1  144.69   17.40
  -8   2   1  136.39   17.70
   7  -2  -1   73.29    9.10
   7  -2  -1   75.09    8.80
  -7   2   1   59.79    9.10
   6  -2  -1  122.89   15.40
   6  -2  -1  130.19   15.20
  -6   2   1  119.29   15.30
   5  -2  -1   16.70    2.50
   5  -2  -1   12.30    2.70
  -5   2   1   19.00    2.70
   4  -2  -1    1.80    1.20
   4  -2  -1   -0.50    1.50
  -4   2   1   -0.10    1.30
   3  -2  -1  104.89   11.70
   3  -2  -1   83.99   11.70
  -3   2   1   98.69   11.60
   2  -2  -1 3856.81  452.45
   2  -2  -1 3641.04  452.45
  -2   2   1 3849.61  452.45
   1  -2  -1   62.79    8.10
  -1   2   1   69.39    8.00
  -1   2   1   64.89    8.10
   0  -2  -1   19.70    2.60
   0   2   1   20.40    2.60
   0   2   1   18.60    2.50
  -1  -2  -1  367.46   45.00
   1   2   1  381.56   45.00
   1   2   1  377.56   45.00
  -2  -2  -1 3035.10  349.67
   2   2   1 2894.71  349.67
   2   2   1 2837.62  349.67
  -3  -2  -1  168.28   19.80
   3   2   1  163.98   19.80
   3   2   1  157.88   19.80
  -4  -2  -1  478.75   56.59
   4   2   1  476.95   56.69
   4   2   1  459.75   56.69
  -5  -2  -1   41.70    5.50
  -5  -2  -1   37.60    5.30
   5   2   1   49.30    5.70
  -6  -2  -1    4.70    1.60
  -6  -2  -1    3.20    1.90
   6   2   1    4.10    2.10
  -7  -2  -1   65.89    8.40
  -7  -2  -1   63.69    8.10
   7   2   1   67.79    8.40
  -8  -2  -1   68.09    9.00
   8   2   1   68.39    8.90
  -9  -2  -1   25.70    4.50
   9   2   1   23.80    4.50
 -10  -2  -1   78.19   10.20
  10   2   1   72.99   10.20
 -11  -2  -1   28.20    5.40
  11   2   1   24.60    5.30
 -12  -2  -1  156.78   18.60
  12   2   1  137.19   18.50
 -13  -2  -1   68.89   11.20
  13   2   1   92.79   11.60
 -14  -2  -1   -2.00    5.40
  14   2   1    8.20    6.20
 -15  -2  -1    0.70    6.70
  15   2   1   -0.20    6.30
  15  -3  -1   55.79   10.60
 -15   3   1   73.09   11.50
  14  -3  -1   -2.10    6.10
 -14   3   1    1.60    6.60
  13  -3  -1   63.59   10.70
 -13   3   1   83.59   11.20
  12  -3  -1   24.90    6.10
 -12   3   1   31.70    6.50
  11  -3  -1   13.80    5.00
 -11   3   1    9.00    4.70
  10  -3  -1   12.70    4.00
 -10   3   1    9.00    4.10
   9  -3  -1    0.80    3.60
  -9   3   1    2.50    3.20
   8  -3  -1   -0.30    3.10
   8  -3  -1    1.50    2.00
  -8   3   1    0.30    2.70
   7  -3  -1   83.99    9.80
   7  -3  -1   72.99   10.20
  -7   3   1   74.09   10.00
   6  -3  -1   -0.50    2.10
   6  -3  -1    1.80    1.80
  -6   3   1    0.50    1.90
   5  -3  -1    7.20    2.30
   5  -3  -1    9.10    2.00
  -5   3   1    8.90    2.10
   4  -3  -1   40.50    5.10
   4  -3  -1   40.20    5.20
  -4   3   1   35.20    5.00
   3  -3  -1  206.88   25.20
   3  -3  -1  202.18   25.20
  -3   3   1  217.48   25.10
   2  -3  -1  571.84   67.09
   2  -3  -1  522.05   67.09
  -2   3   1  584.14   67.09
   1  -3  -1  405.06   48.70
  -1   3   1  409.76   48.70
  -1   3   1  402.06   48.70
   0  -3  -1   44.20    6.30
   0   3   1   50.99    6.20
   0   3   1   50.49    6.20
  -1  -3  -1  138.39   16.80
   1   3   1  134.19   16.70
   1   3   1  143.39   16.70
  -2  -3  -1  243.98   29.40
   2   3   1  242.78   29.40
   2   3   1  246.58   29.40
  -3  -3  -1    3.70    1.40
   3   3   1    1.20    1.40
   3   3   1    2.50    1.50
  -4  -3  -1  356.66   42.40
   4   3   1  363.36   42.50
   4   3   1  338.07   42.40
  -5  -3  -1   63.79    7.80
   5   3   1   54.59    7.90
   5   3   1   63.99    7.90
  -6  -3  -1    4.70    2.20
  -6  -3  -1   -1.60    1.70
   6   3   1    5.40    2.30
  -7  -3  -1   29.00    4.30
  -7  -3  -1   27.30    4.00
   7   3   1   25.90    4.40
  -8  -3  -1   17.70    3.90
   8   3   1   25.50    4.10
  -9  -3  -1  405.06   49.50
   9   3   1  414.96   49.50
 -10  -3  -1  318.07   38.90
  10   3   1  324.07   39.00
 -11  -3  -1    3.90    3.70
  11   3   1   -1.40    3.80
 -12  -3  -1   -3.80    4.30
  12   3   1    3.40    5.10
 -13  -3  -1   -4.80    4.80
  13   3   1    3.90    5.80
 -14  -3  -1   -1.20    5.30
  14   3   1   -0.70    6.20
 -15  -3  -1   -0.70    6.90
  15   3   1   14.50    7.90
  15  -4  -1    4.70    7.10
 -15   4   1    1.50    7.70
  14  -4  -1   44.10    9.10
 -14   4   1   56.39    9.70
  13  -4  -1    6.80    5.30
 -13   4   1    5.60    6.30
  12  -4  -1  103.39   14.90
 -12   4   1  131.39   15.50
  11  -4  -1    8.10    4.60
 -11   4   1   12.10    5.00
  10  -4  -1    7.40    4.10
 -10   4   1    8.40    4.10
   9  -4  -1    0.00    3.40
  -9   4   1    2.40    3.40
   8  -4  -1   46.40    6.10
   8  -4  -1   39.80    6.60
  -8   4   1   47.60    6.60
   7  -4  -1    2.80    2.10
   7  -4  -1   -0.20    2.60
  -7   4   1   -1.90    2.50
   6  -4  -1    4.50    2.40
   6  -4  -1    4.50    1.90
  -6   4   1    1.90    2.10
   5  -4  -1    8.80    2.10
   5  -4  -1   10.90    2.60
  -5   4   1    5.50    2.20
   4  -4  -1   36.60    5.00
   4  -4  -1   41.50    4.90
  -4   4   1   31.90    4.80
   3  -4  -1  185.28   22.30
   3  -4  -1  188.68   22.30
  -3   4   1  179.08   22.20
   2  -4  -1  360.46   43.70
   2  -4  -1  368.96   43.70
  -2   4   1  361.66   43.60
   1  -4  -1  400.86   47.30
  -1   4   1  368.26   47.20
  -1   4   1  414.56   47.20
   0  -4  -1   16.40    2.60
   0   4   1   16.90    2.50
   0   4   1   14.70    2.40
  -1  -4  -1  364.86   43.30
   1   4   1  358.06   43.20
   1   4   1  358.06   43.20
  -2  -4  -1  176.88   21.50
   2   4   1  184.28   21.40
   2   4   1  171.18   21.40
  -3  -4  -1   95.09   12.00
   3   4   1   97.79   12.00
   3   4   1   99.89   12.00
  -4  -4  -1  917.81  106.09
   4   4   1  835.52  106.09
   4   4   1  906.41  106.19
  -5  -4  -1  166.18   20.90
   5   4   1  161.98   21.00
   5   4   1  188.78   21.00
  -6  -4  -1    7.10    2.40
   6   4   1    5.20    2.60
   6   4   1   10.70    2.70
  -7  -4  -1    1.30    2.20
  -7  -4  -1    3.90    2.40
   7   4   1   -0.60    2.60
  -8  -4  -1   54.29    8.00
   8   4   1   63.69    8.10
  -9  -4  -1   89.19   12.20
   9   4   1   97.89   12.10
 -10  -4  -1   48.80    7.30
  10   4   1   49.10    7.60
 -11  -4  -1   31.70    5.70
  11   4   1   31.90    6.30
 -12  -4  -1    3.40    4.70
  12   4   1    0.70    4.40
 -13  -4  -1   -5.50    4.90
  13   4   1    0.80    6.00
 -14  -4  -1    1.30    6.00
  14   4   1    1.60    6.60
  15  -5  -1    7.10    7.70
 -15   5   1    1.60    8.30
  14  -5  -1   25.70    7.20
 -14   5   1   27.60    8.20
  13  -5  -1   -0.30    5.00
 -13   5   1    0.60    6.40
  12  -5  -1   59.69   10.40
 -12   5   1   92.49   11.00
  11  -5  -1    1.40    4.00
 -11   5   1   -1.20    4.50
  10  -5  -1    7.00    3.90
 -10   5   1    1.10    4.20
   9  -5  -1   31.50    6.00
  -9   5   1   43.90    6.20
   8  -5  -1    0.20    3.00
   8  -5  -1    0.70    2.60
  -8   5   1    0.60    3.10
   7  -5  -1   18.10    3.30
   7  -5  -1    8.00    2.60
  -7   5   1    3.20    2.90
   6  -5  -1  146.39   18.60
   6  -5  -1  158.68   18.50
  -6   5   1  147.99   18.50
   5  -5  -1    3.40    1.90
   5  -5  -1    2.00    2.00
  -5   5   1    4.20    2.10
   4  -5  -1  880.11  112.79
   4  -5  -1  971.50  112.79
  -4   5   1  971.90  112.69
   3  -5  -1   93.69    9.80
   3  -5  -1   66.29    9.60
  -3   5   1   79.09    9.60
   2  -5  -1   96.39   11.50
  -2   5   1   85.69   11.30
  -2   5   1   97.09   11.30
   1  -5  -1  421.66   49.10
  -1   5   1  389.86   49.00
  -1   5   1  416.96   49.00
   0  -5  -1   24.30    3.40
   0   5   1   20.60    3.10
   0   5   1   21.40    3.10
  -1  -5  -1   51.49    6.80
   1   5   1   56.39    6.60
   1   5   1   49.60    6.60
  -2  -5  -1  128.69   16.20
   2   5   1  134.79   16.10
   2   5   1  133.59   16.10
  -3  -5  -1   29.10    4.40
   3   5   1   31.30    4.30
   3   5   1   29.90    4.30
  -4  -5  -1    4.40    2.20
   4   5   1    4.20    2.10
   4   5   1    7.70    2.00
  -5  -5  -1   26.00    4.50
   5   5   1   32.50    4.30
   5   5   1   29.60    4.50
  -6  -5  -1  144.59   16.80
   6   5   1  147.79   16.80
   6   5   1  114.89   16.80
  -7  -5  -1   45.70    7.10
   7   5   1   50.89    7.10
   7   5   1   66.39    7.50
  -8  -5  -1  221.88   27.20
   8   5   1  224.48   27.20
  -9  -5  -1   35.70    6.20
   9   5   1   50.39    6.90
 -10  -5  -1   18.60    4.90
  10   5   1   29.40    5.50
 -11  -5  -1   21.40    4.90
  11   5   1   17.30    5.50
 -12  -5  -1   -1.90    4.30
  12   5   1    0.20    5.20
 -13  -5  -1   -1.50    5.50
  13   5   1   -2.90    5.30
 -14  -5  -1   13.90    6.90
  14   5   1    1.50    7.30
  15  -6  -1    0.40    7.40
 -15   6   1   -1.50    9.10
  14  -6  -1   -0.80    7.00
 -14   6   1   -9.90    7.60
  13  -6  -1   88.99   15.20
 -13   6   1  150.18   16.00
  12  -6  -1   13.70    6.40
 -12   6   1   21.90    6.50
  11  -6  -1   97.99   14.80
 -11   6   1  128.09   15.00
  10  -6  -1    6.40    4.90
 -10   6   1    4.70    4.60
   9  -6  -1  201.38   23.10
  -9   6   1  169.78   22.90
   8  -6  -1   64.19    7.10
   8  -6  -1   40.50    6.40
  -8   6   1   37.60    6.60
   7  -6  -1  118.19   13.10
   7  -6  -1  100.29   13.20
  -7   6   1   92.99   13.20
   6  -6  -1   58.09    7.70
   6  -6  -1   52.39    7.30
  -6   6   1   55.99    7.40
   5  -6  -1   15.80    3.30
   5  -6  -1   25.00    3.50
  -5   6   1   15.50    3.20
   4  -6  -1  145.29   18.70
   4  -6  -1  162.98   18.80
  -4   6   1  152.88   18.70
   3  -6  -1   17.40    2.90
   3  -6  -1   26.30    3.40
  -3   6   1   12.10    2.80
   2  -6  -1  283.77   34.40
  -2   6   1  275.47   34.20
  -2   6   1  293.47   34.30
   1  -6  -1  152.38   18.40
  -1   6   1  160.08   18.30
  -1   6   1  140.09   18.20
   0  -6  -1    3.40    2.10
   0   6   1    4.70    1.70
   0   6   1   -0.60    1.50
  -1  -6  -1  463.25   56.59
   1   6   1  479.35   56.49
   1   6   1  466.75   56.49
  -2  -6  -1  893.71  109.69
   2   6   1  942.61  109.59
   2   6   1  907.91  109.59
  -3  -6  -1    5.90    2.60
   3   6   1    4.00    2.20
   3   6   1    7.80    2.00
  -4  -6  -1   32.00    5.10
   4   6   1   41.40    5.00
   4   6   1   29.00    5.00
  -5  -6  -1    0.90    2.60
   5   6   1   -2.00    2.40
   5   6   1   -0.20    2.30
  -6  -6  -1   93.59   11.50
   6   6   1   91.79   11.40
   6   6   1   82.39   11.50
  -7  -6  -1    8.90    3.30
   7   6   1    1.80    3.00
   7   6   1    4.00    3.30
   8   6   1   67.59    9.50
   8   6   1   67.69    9.30
  -9  -6  -1   31.30    5.40
   9   6   1   26.40    5.60
 -10  -6  -1  111.89   14.40
  10   6   1  109.09   14.40
 -11  -6  -1    7.90    4.30
  11   6   1    5.30    4.40
 -12  -6  -1   14.30    5.50
  12   6   1   19.20    5.50
 -13  -6  -1   -2.00    5.70
  13   6   1    1.80    6.10
 -14  -6  -1   -0.10    6.70
  14   6   1   -2.60    7.70
  15  -7  -1    4.10    8.80
 -15   7   1   -2.50    9.00
  14  -7  -1    3.70    6.50
 -14   7   1   10.00    7.60
  13  -7  -1   93.29   14.70
 -13   7   1  123.99   15.30
  12  -7  -1   30.70    7.00
 -12   7   1   37.50    7.70
  11  -7  -1   24.80    5.80
 -11   7   1   17.50    5.70
  10  -7  -1   60.39    8.70
 -10   7   1   51.89    8.50
   9  -7  -1   93.79   13.50
   9  -7  -1  100.59   13.40
  -9   7   1  105.99   13.30
   8  -7  -1  126.89   16.90
   8  -7  -1  155.88   17.30
  -8   7   1  133.39   17.10
   7  -7  -1    8.70    2.90
   7  -7  -1    8.40    3.40
  -7   7   1    0.50    3.10
   6  -7  -1   -0.50    2.90
   6  -7  -1    1.70    2.70
  -6   7   1    1.10    2.50
   5  -7  -1   68.09    7.40
   5  -7  -1   41.70    7.30
  -5   7   1   52.39    7.20
   4  -7  -1    2.80    2.00
   4  -7  -1    2.60    2.60
  -4   7   1    2.30    2.20
   3  -7  -1   79.99   10.50
  -3   7   1   89.29   10.30
  -3   7   1   76.29   10.30
   2  -7  -1  285.77   33.70
  -2   7   1  276.37   33.50
  -2   7   1  274.37   33.50
   1  -7  -1  632.14   72.49
  -1   7   1  612.34   72.29
  -1   7   1  572.04   72.29
   0  -7  -1    6.80    2.50
   0   7   1    4.10    2.10
   0   7   1   14.50    2.40
  -1  -7  -1  403.16   50.29
   1   7   1  414.16   50.19
   1   7   1  435.26   50.19
  -2  -7  -1    8.30    3.20
   2   7   1   23.00    2.90
   2   7   1   13.70    3.10
  -3  -7  -1    9.20    2.90
   3   7   1    8.30    2.80
   3   7   1    7.40    2.30
  -4  -7  -1   53.79    7.60
   4   7   1   62.29    7.50
   4   7   1   50.49    7.20
  -5  -7  -1   66.49    9.70
   5   7   1   82.59    9.40
   5   7   1   65.29    9.60
  -6  -7  -1    9.10    3.60
   6   7   1    3.70    2.80
   6   7   1    9.50    3.40
  -7  -7  -1    8.90    3.80
   7   7   1    5.20    3.90
   7   7   1    6.80    3.20
   8   7   1   11.10    4.30
   8   7   1   11.00    3.80
  -9  -7  -1    5.50    3.80
   9   7   1    9.20    4.20
 -10  -7  -1   34.80    6.10
  10   7   1   32.20    6.00
 -11  -7  -1   -0.50    4.40
  11   7   1    2.00    5.00
 -12  -7  -1   -2.20    5.10
  12   7   1   -0.90    4.90
 -13  -7  -1   -2.90    5.90
  13   7   1   -2.40    5.90
  14  -8  -1    4.40    7.10
 -14   8   1    2.60    8.20
  13  -8  -1   15.50    7.50
 -13   8   1   25.10    8.00
  12  -8  -1    2.50    6.20
 -12   8   1   -6.40    6.20
  11  -8  -1   10.00    5.30
 -11   8   1   14.60    5.80
  10  -8  -1   25.10    6.20
 -10   8   1   21.90    5.90
   9  -8  -1    6.00    4.20
   9  -8  -1   10.30    3.80
  -9   8   1    9.70    4.50
   8  -8  -1  123.09   17.00
   8  -8  -1  168.88   17.40
  -8   8   1  124.99   17.20
   7  -8  -1   23.00    4.40
   7  -8  -1   24.70    4.30
  -7   8   1   17.00    4.20
   6  -8  -1   36.70    6.30
   6  -8  -1   45.30    6.40
  -6   8   1   49.20    6.40
   5  -8  -1  126.29   15.60
   5  -8  -1  122.59   15.70
  -5   8   1  127.39   15.60
   4  -8  -1   32.60    5.20
  -4   8   1   37.40    5.10
  -4   8   1   29.90    5.00
   3  -8  -1   54.99    7.30
  -3   8   1   56.19    7.00
  -3   8   1   46.50    7.00
   2  -8  -1   63.39    8.30
  -2   8   1   55.09    8.00
  -2   8   1   66.09    8.00
   1  -8  -1   24.60    4.30
  -1   8   1   23.00    3.90
  -1   8   1   26.80    4.00
   0   8   1    8.90    2.60
  -1  -8  -1    2.50    2.90
   1   8   1    7.10    2.40
   1   8   1    2.70    2.50
  -2  -8  -1   13.90    3.90
   2   8   1   17.80    3.80
   2   8   1   24.20    3.40
  -3  -8  -1   78.49   10.50
   3   8   1   73.59   10.30
   3   8   1   82.99   10.00
  -4  -8  -1   13.70    3.90
   4   8   1    7.30    3.50
   4   8   1   19.30    3.20
  -5  -8  -1  527.75   65.19
   5   8   1  577.24   65.29
   5   8   1  527.95   65.09
  -6  -8  -1  207.18   26.70
   6   8   1  212.88   26.40
   6   8   1  234.68   26.70
  -7  -8  -1   52.29    8.10
   7   8   1   79.79    8.40
   7   8   1   42.50    7.60
   8   8   1   20.40    5.20
   8   8   1   23.10    4.90
   9   8   1   91.09   12.20
 -10  -8  -1   29.70    5.70
  10   8   1   18.70    6.00
 -11  -8  -1    0.00    4.90
  11   8   1    0.00    5.40
 -12  -8  -1    8.30    5.90
 -13  -8  -1    1.60    6.40
  14  -9  -1   -4.50    7.20
  13  -9  -1   26.50    7.50
 -13   9   1   14.80    8.20
  12  -9  -1    2.30    6.60
 -12   9   1    8.10    7.00
  11  -9  -1   -3.10    5.80
 -11   9   1    9.70    6.10
  10  -9  -1  174.78   21.40
 -10   9   1  158.98   21.20
   9  -9  -1   35.40    5.80
   9  -9  -1   32.80    6.10
  -9   9   1   26.80    6.10
   8  -9  -1    8.00    4.10
   8  -9  -1   17.40    4.40
  -8   9   1   12.90    4.40
   7  -9  -1   98.09   12.10
   7  -9  -1   84.39   11.80
  -7   9   1   93.59   12.00
   6  -9  -1  299.17   37.80
   6  -9  -1  305.97   37.90
  -6   9   1  334.17   37.90
   5  -9  -1  209.58   23.20
  -5   9   1  170.48   23.10
   4  -9  -1   11.20    3.50
  -4   9   1    9.60    3.00
  -4   9   1    6.20    2.80
   3  -9  -1   21.60    4.50
  -3   9   1   23.60    4.10
  -3   9   1   25.50    4.20
   2  -9  -1   30.00    5.10
  -2   9   1   25.90    4.80
  -2   9   1   36.70    4.90
   1  -9  -1    2.80    3.00
  -1   9   1    5.10    2.40
  -1   9   1   10.60    2.60
   0  -9  -1   25.00    5.30
   0   9   1   50.89    5.10
   0   9   1   22.50    4.90
  -1  -9  -1  128.49   18.60
   1   9   1  163.98   18.30
   1   9   1  148.59   18.40
  -2  -9  -1   20.10    4.60
   2   9   1   28.10    4.40
   2   9   1   24.00    4.00
  -3  -9  -1   16.50    4.30
   3   9   1   15.10    4.00
   3   9   1   19.30    3.30
  -4  -9  -1    9.30    3.90
   4   9   1   12.50    3.00
   4   9   1    7.10    3.80
  -5  -9  -1   83.89   11.70
   5   9   1   85.89   11.20
   5   9   1   94.89   11.80
  -6  -9  -1    1.60    4.50
   6   9   1   -4.40    3.80
   6   9   1    0.60    3.10
  -7  -9  -1   60.69    9.20
   7   9   1   71.49    9.00
   7   9   1   50.99    8.40
   8   9   1   16.30    5.80
   8   9   1   36.60    5.70
   9   9   1  112.09   16.30
   9   9   1  142.59   18.10
 -10  -9  -1   35.40    7.00
 -11  -9  -1    0.90    5.30
 -12  -9  -1   19.60    6.80
  14 -10  -1    0.40    9.60
  13 -10  -1    6.60    7.40
  12 -10  -1   -1.20    6.80
 -12  10   1   -1.10    6.70
  11 -10  -1   -4.00    5.40
 -11  10   1   -3.90    5.70
  10 -10  -1   31.90    7.70
 -10  10   1   37.00    7.20
   9 -10  -1   -2.50    5.10
   9 -10  -1    2.90    4.50
  -9  10   1    0.60    4.90
   8 -10  -1   -0.40    4.00
   8 -10  -1    4.70    4.80
  -8  10   1   -0.70    4.30
   7 -10  -1   15.30    4.70
   7 -10  -1   15.70    5.00
  -7  10   1   17.80    4.50
   6 -10  -1  238.28   29.60
  -6  10   1  246.78   29.60
   5 -10  -1   67.89    8.50
  -5  10   1   49.99    8.00
  -5  10   1   62.89    8.20
   4 -10  -1   -1.10    3.50
  -4  10   1   -1.10    3.10
  -4  10   1   -4.50    3.00
   3 -10  -1   52.69    7.70
  -3  10   1   42.80    7.20
  -3  10   1   61.29    7.30
   2 -10  -1   97.49   14.00
  -2  10   1  116.89   13.70
  -2  10   1  108.29   13.70
   1 -10  -1   62.69    7.00
  -1  10   1   42.60    6.30
  -1  10   1   35.50    6.20
   0 -10  -1    5.60    3.60
   0  10   1    6.40    3.00
   0  10   1    2.60    3.10
  -1 -10  -1   47.40    7.30
   1  10   1   36.70    6.70
   1  10   1   56.39    6.70
  -2 -10  -1   65.19    8.00
   2  10   1   44.40    7.40
   2  10   1   50.39    7.10
  -3 -10  -1  115.19   13.60
   3  10   1   96.89   13.00
   3  10   1  104.69   13.40
  -4 -10  -1  103.69   12.70
   4  10   1   86.29   12.00
   4  10   1   99.69   12.50
  -5 -10  -1  100.89   11.60
   5  10   1   89.19   11.30
   5  10   1   71.09   10.70
  -6 -10  -1   25.60    6.30
   6  10   1   27.30    5.70
  -7 -10  -1   -3.00    5.30
   7  10   1   -2.80    4.60
   8  10   1   93.69   13.00
   9  10   1    0.90    5.40
 -10 -10  -1   -6.10    5.50
 -11 -10  -1    9.00    6.00
  13 -11  -1   -6.20    8.20
  12 -11  -1   18.30    7.30
  11 -11  -1    1.70    6.40
  10 -11  -1    6.30    6.30
 -10  11   1   20.50    6.50
   9 -11  -1    8.60    5.70
   9 -11  -1    5.50    4.90
  -9  11   1    2.70    4.90
   8 -11  -1    5.90    5.10
   8 -11  -1    3.00    4.20
  -8  11   1    3.30    4.80
   7 -11  -1    0.50    4.20
  -7  11   1   -3.60    4.10
   6 -11  -1   10.30    4.40
  -6  11   1    2.40    4.00
  -6  11   1    4.70    3.70
   5 -11  -1   17.00    4.90
  -5  11   1   22.40    4.50
  -5  11   1   15.20    4.50
   4 -11  -1  144.79   18.60
  -4  11   1  156.98   18.40
  -4  11   1  138.29   18.40
   3 -11  -1  434.46   52.39
  -3  11   1  415.96   52.19
  -3  11   1  446.56   52.19
   2 -11  -1    4.40    4.10
  -2  11   1   11.00    3.80
  -2  11   1    5.70    3.40
   1 -11  -1    9.50    4.20
  -1  11   1   13.10    3.80
  -1  11   1    9.70    3.50
   0 -11  -1   -4.00    3.90
   0  11   1   -0.60    3.40
   0  11   1    4.50    3.50
  -1 -11  -1   36.70    5.90
   1  11   1   26.40    5.30
   1  11   1   22.90    5.10
  -2 -11  -1   10.00    4.60
   2  11   1   -1.20    3.90
  -3 -11  -1  300.87   35.70
   3  11   1  282.27   35.50
  -4 -11  -1  105.79   15.60
   4  11   1  128.59   15.30
  -5 -11  -1   -3.20    5.10
   5  11   1    5.10    4.50
  -6 -11  -1    3.80    5.70
   6  11   1    3.10    4.60
  -7 -11  -1    3.50    6.20
   7  11   1    2.90    5.10
   8  11   1   19.20    6.70
   9  11   1   -1.20    6.10
 -11 -11  -1   22.50    7.70
  13 -12  -1   -6.80    8.30
  12 -12  -1    6.20    8.70
  11 -12  -1    0.90    6.90
  10 -12  -1   28.80    7.50
   9 -12  -1    0.90    5.20
   9 -12  -1    1.50    5.30
   8 -12  -1   -4.70    4.70
  -8  12   1    5.40    5.00
  -8  12   1   -5.40    5.10
   7 -12  -1    2.10    5.10
  -7  12   1    1.50    4.80
  -7  12   1   -1.00    4.20
   6 -12  -1    4.20    4.70
  -6  12   1   -1.10    4.00
  -6  12   1    7.20    4.40
   5 -12  -1    5.80    4.70
  -5  12   1    5.50    4.20
  -5  12   1    8.60    4.50
   4 -12  -1   93.79   15.30
  -4  12   1  113.59   15.10
  -4  12   1  137.99   15.00
   3 -12  -1  160.08   20.00
  -3  12   1  157.78   19.70
  -3  12   1  156.98   19.70
   2 -12  -1   16.70    5.00
  -2  12   1    8.30    3.70
   1 -12  -1    2.90    4.50
  -1  12   1    7.20    3.80
   0 -12  -1    4.00    4.60
   0  12   1    3.00    4.10
  -1 -12  -1   -2.10    4.40
   1  12   1   -5.70    4.00
  -2 -12  -1  145.29   17.40
   2  12   1  122.69   17.10
  -3 -12  -1   93.19   12.70
   3  12   1   87.79   12.30
  -4 -12  -1  120.69   17.20
   4  12   1  139.49   17.10
  -5 -12  -1   24.80    6.30
   5  12   1   10.30    5.60
  -6 -12  -1   19.50    7.10
   6  12   1   21.50    6.30
  -7 -12  -1    4.60    9.90
   7  12   1   -2.20    5.80
   8  12   1   17.50    7.00
   9  12   1   -0.50    6.60
  12 -13  -1    2.90    7.90
  11 -13  -1    2.50    7.90
   9 -13  -1    4.10    5.90
  -9  13   1    1.50    5.70
   8 -13  -1   -0.60    4.90
  -8  13   1    0.50    5.10
   7 -13  -1   22.60    6.30
  -7  13   1   18.40    5.60
   6 -13  -1   89.49   12.40
  -6  13   1   84.89   12.20
   5 -13  -1    6.80    5.30
  -5  13   1    2.60    4.80
   4 -13  -1  144.59   19.40
  -4  13   1  155.18   19.00
   3 -13  -1   67.59   10.00
  -3  13   1   66.39    9.50
   2 -13  -1    4.40    5.10
  -2  13   1    5.10    4.00
   1 -13  -1    3.60    5.30
  -1  13   1   11.70    4.60
   0 -13  -1    8.60    5.30
   0  13   1   10.30    4.60
  -1 -13  -1   12.30    5.70
   1  13   1   12.30    5.20
  -2 -13  -1    8.00    5.60
   2  13   1    4.20    4.80
  -3 -13  -1    6.10    5.80
   3  13   1   10.70    5.30
  -4 -13  -1  107.69   14.20
   4  13   1   92.59   13.60
  -5 -13  -1   12.30    6.60
   5  13   1    7.80    5.90
  -6 -13  -1    0.10    7.20
   6  13   1   -4.20    6.00
   7  13   1   -2.40    6.10
   8  13   1   13.20    7.80
   9  13   1   -0.90    7.90
   9 -14  -1    9.50    6.80
   8 -14  -1    5.30    5.90
   7 -14  -1    7.60    6.40
   6 -14  -1   32.50    7.40
   5 -14  -1   42.60    8.10
   4 -14  -1   42.10    8.10
   3 -14  -1  115.39   15.70
  -3  14   1  115.89   15.20
   2 -14  -1   -1.50    5.50
  -2  14   1    1.60    4.60
   1 -14  -1   25.80    7.20
  -1  14   1   39.50    6.70
   0 -14  -1    4.50    5.70
   0  14   1    5.90    5.10
  -1 -14  -1    6.20    6.10
   1  14   1    0.50    5.30
  -2 -14  -1   18.90    6.70
   2  14   1    8.50    5.60
  -3 -14  -1   46.70    8.60
   3  14   1   35.40    7.90
  -4 -14  -1  173.68   22.40
   4  14   1  166.18   22.10
  -5 -14  -1    5.60    7.20
   5  14   1    3.00    6.20
  -6 -14  -1    8.30    8.30
   6  14   1   -2.50    6.30
   7  14   1   11.40    7.70
   8  14   1   -6.70    8.60
   9 -15  -1   -1.40    7.30
   8 -15  -1    4.40    6.50
   7 -15  -1   -0.70    6.90
   6 -15  -1    5.00    6.40
   5 -15  -1   11.90    6.80
   4 -15  -1   28.20    7.30
   3 -15  -1   58.89   10.10
   2 -15  -1   22.60    7.10
   1 -15  -1   -2.30    5.90
  -1  15   1    4.90    6.50
   0 -15  -1    0.80    6.30
   0  15   1    2.10    6.00
  -1 -15  -1   18.40    7.10
   1  15   1   12.30    6.40
  -2 -15  -1   -2.30    6.90
   2  15   1   -3.10    5.90
  -3 -15  -1   32.40    8.50
   3  15   1   25.40    7.70
  -4 -15  -1   -2.80    7.70
   4  15   1   -2.50    6.90
  -5 -15  -1   11.70    8.60
   5  15   1   -3.10    7.00
  -6 -15  -1   -4.50    9.50
   6  15   1    0.70    7.50
   7  15   1   13.20    8.60
   9 -16  -1    9.00    8.60
   8 -16  -1   11.10    7.70
   7 -16  -1   -5.50    7.70
   6 -16  -1   -3.00    7.30
   5 -16  -1   17.30    7.70
   4 -16  -1    7.90    7.60
   3 -16  -1   40.80    9.20
   2 -16  -1   -4.90    6.90
   1 -16  -1    1.70    6.60
   0 -16  -1    0.40    6.90
  -1 -16  -1   12.80    7.40
  -2 -16  -1    4.50    8.10
   2  16   1    5.70    8.60
  -3 -16  -1    4.40    8.50
   3  16   1   -3.00    7.20
  -4 -16  -1    3.80    9.00
   4  16   1    2.70    7.60
  -5 -16  -1    1.10   10.00
   5  16   1   -2.90    7.90
   7 -17  -1    3.80    9.30
   6 -17  -1   12.80    8.50
   5 -17  -1    3.00    8.30
   4 -17  -1    6.50    8.30
   3 -17  -1    8.60    8.20
   2 -17  -1    7.80    8.50
   1 -17  -1   23.40    8.80
   0 -17  -1   -1.90    7.80
  -1 -17  -1    3.20    8.70
  -2 -17  -1    7.20    9.30
  -3 -17  -1   10.50    9.90
   4 -18  -1   15.60   10.00
   3 -18  -1   13.40   10.10
   2 -18  -1    5.70    9.70
   1 -18  -1    0.90    9.50
   0 -18  -1   -4.70   10.00
   2  18  -2    5.40    8.30
  -2 -18   2    9.30   10.10
   1  18  -2   10.30    8.10
  -1 -18   2    4.40    9.20
   0  18  -2   -2.10    7.40
   0 -18   2   -0.40    8.60
  -1  18  -2  -12.20    7.20
   1 -18   2   10.60    8.80
  -2  18  -2    6.30    7.20
   2 -18   2   -0.30    8.60
  -3  18  -2   13.50   10.10
   3 -18   2   24.80    9.40
   4 -18   2    5.30    8.70
   5 -18   2   -3.80    8.60
   6 -18   2    3.60    9.30
  -5 -17   2   13.70   11.10
   4  17  -2    3.30    8.20
  -4 -17   2   27.10   10.50
   3  17  -2   -6.30    7.00
  -3 -17   2    6.70    8.90
   2  17  -2    5.70    7.10
  -2 -17   2   10.00    8.70
   1  17  -2    6.20    6.80
  -1 -17   2   15.80    8.30
   0  17  -2   10.20    6.60
   0 -17   2    0.70    7.30
  -1  17  -2    0.10    6.20
   1 -17   2    3.10    7.70
  -2  17  -2   13.10    6.20
   2 -17   2    5.70    7.50
  -3  17  -2    1.50    5.60
   3 -17   2   -7.90    7.40
  -4  17  -2    2.80    6.20
   4 -17   2    9.30    7.70
  -5  17  -2    4.50    6.70
   5 -17   2    8.00    7.80
   6 -17   2   30.00    9.40
   7 -17   2    4.50    8.60
   8 -17   2   20.00    9.10
   6  16  -2   20.90    8.50
  -6 -16   2   27.80   10.70
   5  16  -2   -1.40    7.50
  -5 -16   2   24.90    9.40
   4  16  -2    2.40    6.50
  -4 -16   2   18.60    8.70
   3  16  -2   -0.50    6.20
  -3 -16   2    0.80    7.60
   2  16  -2   10.80    6.30
  -2 -16   2    1.20    7.10
   1  16  -2    0.40    5.90
  -1 -16   2    1.70    6.80
   0  16  -2    5.00    5.90
   0 -16   2    7.30    6.70
  -1  16  -2    1.50    5.50
   1 -16   2    2.90    6.70
  -2  16  -2   -0.70    5.00
   2 -16   2   17.00    6.90
  -3  16  -2   -2.40    5.40
   3 -16   2   10.00    6.50
  -4  16  -2   -0.90    5.50
   4 -16   2   -3.50    6.40
  -5  16  -2    5.80    6.40
   5 -16   2   19.50    7.00
  -6  16  -2   38.60    7.40
   6 -16   2   13.70    7.50
  -7  16  -2   21.30    7.30
   7 -16   2   19.10    8.00
  -8  16  -2    7.10    8.80
   8 -16   2   15.40    8.20
   7  15  -2    8.60    7.60
  -7 -15   2   18.20    9.90
   6  15  -2    8.80    7.00
  -6 -15   2   11.70    8.60
   5  15  -2   -0.50    6.50
  -5 -15   2    8.30    7.50
   4  15  -2    9.50    6.30
  -4 -15   2    7.00    7.10
   3  15  -2    2.20    5.80
  -3 -15   2    0.20    6.50
   2  15  -2   43.10    8.90
  -2 -15   2   65.89    9.80
   1  15  -2   -1.10    5.20
  -1 -15   2    6.90    6.00
   0  15  -2   -5.40    5.00
   0 -15   2   -1.10    5.40
  -1  15  -2   12.90    5.30
   1 -15   2    4.60    6.00
  -2  15  -2    8.70    4.70
   2 -15   2    5.60    5.90
  -3  15  -2    1.60    4.80
   3 -15   2   -0.30    5.90
  -4  15  -2    8.20    5.60
   4 -15   2   12.60    6.00
  -5  15  -2    2.70    5.50
   5 -15   2   -2.30    5.90
  -6  15  -2    0.00    5.60
   6 -15   2   -6.80    5.90
  -7  15  -2   13.30    6.30
   7 -15   2    7.30    6.90
  -8  15  -2    4.20    6.40
   8 -15   2   -1.00    6.50
  -9  15  -2    6.70    7.00
 -10  15  -2    1.20   10.10
   9  14  -2    8.10    8.20
   8  14  -2    0.30    7.20
   7  14  -2   12.60    6.60
  -7 -14   2   14.90    8.00
   6  14  -2    1.40    5.90
  -6 -14   2    8.30    7.20
   5  14  -2    4.50    5.90
  -5 -14   2   16.10    7.10
   4  14  -2   17.80    5.80
  -4 -14   2    1.50    6.00
   3  14  -2   14.20    5.70
  -3 -14   2   16.90    6.20
   2  14  -2    2.70    5.20
  -2 -14   2    7.30    5.70
   1  14  -2   28.80    6.30
  -1 -14   2   30.40    6.80
   0  14  -2   16.00    4.90
   0 -14   2    3.40    5.30
  -1  14  -2   17.00    4.80
   1 -14   2   22.20    6.10
  -2  14  -2   -3.00    4.40
   2 -14   2    9.90    5.40
  -3  14  -2   22.70    5.30
   3 -14   2   13.20    5.80
  -4  14  -2   -4.30    4.70
   4 -14   2   -0.80    5.30
  -5  14  -2   31.70    7.30
   5 -14   2   52.49    7.90
  -6  14  -2    8.50    5.40
   6 -14   2   14.50    6.00
  -7  14  -2    5.10    5.50
   7 -14   2    8.80    5.80
  -8  14  -2   13.10    6.10
   8 -14   2    5.50    6.30
  -9  14  -2   32.90    8.10
 -10  14  -2   13.90    7.10
 -11  14  -2   -8.80    8.10
  10  13  -2   -2.00    8.10
   9  13  -2    0.20    6.90
   8  13  -2   20.10    7.00
   7  13  -2   35.20    8.90
  -7 -13   2   79.79   10.40
   6  13  -2    2.90    5.00
  -6 -13   2    3.10    7.00
   5  13  -2   -4.10    5.20
  -5 -13   2   -4.80    5.90
   4  13  -2   -0.60    4.50
  -4 -13   2    2.10    5.70
   3  13  -2   35.60    6.30
  -3 -13   2   23.30    6.80
   2  13  -2   12.10    4.50
  -2 -13   2    9.40    5.30
   1  13  -2  148.39   18.60
  -1 -13   2  143.69   19.00
   0  13  -2    4.70    4.10
   0 -13   2   -1.70    4.50
  -1  13  -2   36.30    6.10
   1 -13   2   39.90    7.00
  -2  13  -2  117.59   13.80
   2 -13   2   91.69   14.00
  -3  13  -2   13.40    4.70
   3 -13   2    9.20    4.90
  -4  13  -2    0.50    4.30
   4 -13   2    3.10    4.60
  -5  13  -2   23.40    5.30
   5 -13   2   14.80    5.40
  -6  13  -2   12.70    5.30
   6 -13   2   17.80    5.50
  -7  13  -2   -8.80    5.00
   7 -13   2    4.30    5.30
  -8  13  -2   -0.20    5.50
   8 -13   2    3.30    5.20
  -9  13  -2   -0.30    6.00
 -10  13  -2   55.09    9.80
 -11  13  -2    3.70    6.90
  11 -13   2    9.20   12.40
 -12  13  -2   20.40    8.80
  12 -13   2    7.70    8.70
  10  12  -2   18.40    7.40
   9  12  -2   27.70    7.60
   8  12  -2   10.50    5.90
   7  12  -2   -0.30    5.10
  -7 -12   2    6.40    6.40
   6  12  -2   12.50    5.10
  -6 -12   2   13.30    6.40
   5  12  -2   76.69   11.10
  -5 -12   2   81.99   11.80
   4  12  -2   15.70    4.40
  -4 -12   2    4.10    5.50
   3  12  -2  126.39   17.90
  -3 -12   2  158.18   18.40
   2  12  -2  127.89   15.80
  -2 -12   2  117.99   16.20
   1  12  -2    9.50    4.10
  -1 -12   2   11.00    4.50
   0  12  -2   32.40    6.50
   0 -12   2   57.89    7.10
  -1  12  -2    6.20    3.50
   1 -12   2    2.30    4.20
  -2  12  -2   97.79   10.40
   2 -12   2   58.09   10.40
  -3  12  -2  167.68   18.20
   3 -12   2  121.29   18.30
  -4  12  -2    2.20    4.10
   4 -12   2    7.00    4.30
  -5  12  -2  141.49   16.90
   5 -12   2  123.49   17.10
  -6  12  -2   12.60    4.80
   6 -12   2   11.60    5.20
   6 -12   2   11.60    4.80
  -7  12  -2    5.10    4.60
   7 -12   2   -3.60    4.60
   7 -12   2    4.20    4.50
  -8  12  -2    5.20    5.40
   8 -12   2    6.50    4.70
   8 -12   2   12.60    5.20
  -9  12  -2    2.80    5.40
   9 -12   2    1.30    5.40
 -10  12  -2   81.69   12.40
  10 -12   2   85.79   12.20
 -11  12  -2   -0.30    6.80
  11 -12   2    4.10    6.60
 -12  12  -2    7.30    7.90
  12 -12   2   14.70    7.90
 -13  12  -2   18.70    9.30
  13 -12   2   10.30    8.70
  11  11  -2   12.20    7.60
  10  11  -2   -0.20    6.00
   9  11  -2    4.60    5.70
   8  11  -2   29.40    6.70
   7  11  -2   -2.40    4.40
  -7 -11   2   -3.40    5.50
   6  11  -2   33.50    6.50
  -6 -11   2   42.20    7.60
   5  11  -2  125.49   16.60
  -5 -11   2  134.89   17.20
   4  11  -2   21.50    4.70
  -4 -11   2   12.50    5.50
   3  11  -2  150.48   20.00
  -3 -11   2  170.88   20.30
   2  11  -2    3.30    3.40
  -2 -11   2    3.20    4.20
   1  11  -2   50.59    7.40
  -1 -11   2   52.79    7.80
   0  11  -2    7.20    3.20
   0 -11   2   10.70    4.10
  -1  11  -2   51.19    6.80
   1 -11   2   43.30    7.30
  -2  11  -2   45.00    6.40
   2 -11   2   38.30    6.60
  -3  11  -2  157.48   21.90
  -3  11  -2  193.18   21.70
   3 -11   2  174.58   22.10
  -4  11  -2  259.17   33.20
  -4  11  -2  275.47   33.00
   4 -11   2  281.87   33.30
  -5  11  -2   30.70    5.40
   5 -11   2   24.60    5.40
   5 -11   2   29.40    5.00
  -6  11  -2   54.79    7.50
   6 -11   2   47.10    7.40
   6 -11   2   43.40    7.10
  -7  11  -2   68.49    8.90
   7 -11   2   57.99    8.50
   7 -11   2   54.49    8.40
  -8  11  -2   26.10    6.50
   8 -11   2   31.30    6.40
   8 -11   2   40.40    6.30
  -9  11  -2    1.90    5.30
   9 -11   2    0.40    5.10
 -10  11  -2   13.00    5.90
  10 -11   2   11.10    5.70
 -11  11  -2    4.00    6.10
  11 -11   2    8.60    6.60
 -12  11  -2    0.10    6.60
  12 -11   2    7.10    7.20
 -13  11  -2    5.20    8.20
  13 -11   2   -2.00    8.10
 -12 -10   2   65.09   10.80
  11  10  -2   11.80    6.70
  10  10  -2   -0.90    5.20
   9  10  -2   12.00    5.60
   8  10  -2  219.08   27.30
   7  10  -2   61.09    9.70
  -7 -10   2   77.79   10.40
   6  10  -2   18.70    5.10
  -6 -10   2   28.70    6.10
   5  10  -2    4.80    3.60
  -5 -10   2    0.10    4.40
   4  10  -2   88.79   12.80
  -4 -10   2  109.19   13.10
   3  10  -2   82.59   11.70
  -3 -10   2   97.89   12.10
   2  10  -2   72.99   10.60
  -2 -10   2   92.49   11.00
   1  10  -2   63.29    9.00
  -1 -10   2   73.59    9.40
   0  10  -2   76.59    8.60
   0  10  -2   52.79    8.80
   0 -10   2   68.19    9.10
  -1  10  -2   32.50    5.30
  -1  10  -2   32.40    4.80
   1 -10   2   44.40    5.80
  -2  10  -2   54.89    7.30
  -2  10  -2   47.40    6.90
   2 -10   2   62.09    7.60
  -3  10  -2   24.50    3.80
  -3  10  -2   20.70    4.20
   3 -10   2   23.20    4.50
  -4  10  -2  390.16   48.20
   4 -10   2  400.96   48.10
   4 -10   2  406.36   48.30
  -5  10  -2  145.09   18.50
   5 -10   2  141.09   18.60
   5 -10   2  157.98   18.40
  -6  10  -2    4.40    3.90
   6 -10   2   18.90    4.00
   6 -10   2    8.30    3.50
  -7  10  -2   42.00    7.00
   7 -10   2   46.90    6.70
   7 -10   2   41.20    6.80
  -8  10  -2  213.38   25.40
   8 -10   2  180.38   25.20
   8 -10   2  222.88   25.20
  -9  10  -2   -0.20    4.80
   9 -10   2    1.00    4.60
 -10  10  -2   35.30    7.40
  10 -10   2   46.50    7.50
 -11  10  -2  102.89   12.10
  11 -10   2   66.09   11.70
 -12  10  -2   -4.80    6.80
  12 -10   2   -0.90    6.50
 -13  10  -2   12.40    8.30
  13 -10   2   -0.60    6.50
 -14  10  -2    2.10    9.20
  14 -10   2    4.80    8.50
 -12  -9   2   28.30    7.30
 -11  -9   2    6.80    5.40
  10   9  -2   17.50    5.70
   9   9  -2   22.20    5.80
   8   9  -2  117.09   15.50
   7   9  -2   82.29   10.10
  -7  -9   2   60.89   10.20
   6   9  -2    4.50    3.70
  -6  -9   2   14.70    4.60
   5   9  -2   21.70    3.70
   5   9  -2   19.10    4.40
  -5  -9   2   18.80    4.80
   4   9  -2  175.98   21.50
   4   9  -2  191.58   21.80
  -4  -9   2  162.68   22.00
   3   9  -2    0.50    2.90
   3   9  -2   -0.40    1.90
  -3  -9   2    0.70    3.20
   2   9  -2    2.80    2.60
   2   9  -2    0.70    1.60
  -2  -9   2    1.40    3.00
   1   9  -2    2.60    2.50
   1   9  -2    2.70    1.60
  -1  -9   2    6.40    2.90
   0   9  -2    6.70    2.70
   0   9  -2   13.00    2.10
   0  -9   2    5.30    2.90
  -1   9  -2    1.60    1.80
  -1   9  -2   -4.10    2.40
   1  -9   2    1.10    2.70
  -2   9  -2    4.40    2.50
  -2   9  -2    0.20    1.90
   2  -9   2    1.20    2.80
  -3   9  -2   -2.80    2.60
  -3   9  -2    1.50    2.00
   3  -9   2   -0.80    2.70
  -4   9  -2  150.38   19.20
   4  -9   2  153.08   19.00
   4  -9   2  163.48   19.20
  -5   9  -2  189.68   22.10
   5  -9   2  179.08   22.00
   5  -9   2  173.68   22.10
  -6   9  -2  177.48   21.00
   6  -9   2  165.08   20.90
   6  -9   2  169.78   20.90
  -7   9  -2    8.90    4.10
   7  -9   2   20.80    3.90
   7  -9   2   11.80    4.10
  -8   9  -2   94.99   11.90
   8  -9   2   90.49   12.00
   8  -9   2   81.99   11.60
  -9   9  -2   10.00    4.70
   9  -9   2   10.40    5.10
 -10   9  -2    7.00    5.40
  10  -9   2    1.20    4.60
 -11   9  -2  154.08   20.20
  11  -9   2  153.18   20.00
 -12   9  -2   -2.80    6.10
  12  -9   2    1.70    5.70
 -13   9  -2    7.60    7.40
  13  -9   2    4.50    7.10
 -14   9  -2    6.30    8.80
  14  -9   2    5.30    7.50
 -13  -8   2   24.50    7.10
 -12  -8   2   28.40    6.50
 -11  -8   2   12.80    5.30
  10   8  -2    5.40    5.10
   9   8  -2   50.59    8.30
   9   8  -2   54.79    8.00
   8   8  -2  179.58   20.50
   8   8  -2  159.18   20.20
  -8  -8   2  152.98   20.90
   7   8  -2   25.70    4.40
   7   8  -2   25.00    5.00
  -7  -8   2   21.60    5.20
   6   8  -2   -2.70    2.60
   6   8  -2    4.00    3.20
  -6  -8   2    0.90    3.70
   5   8  -2  182.08   21.80
   5   8  -2  182.98   21.60
  -5  -8   2  162.58   21.90
   4   8  -2   41.60    6.30
   4   8  -2   47.30    5.90
  -4  -8   2   39.00    6.40
   3   8  -2  112.49   12.80
   3   8  -2   95.79   13.10
  -3  -8   2   94.29   13.20
   2   8  -2    2.30    1.30
   2   8  -2    0.50    2.20
  -2  -8   2   -2.40    2.60
   1   8  -2    3.00    1.40
   1   8  -2    2.50    2.20
  -1  -8   2   -2.60    2.40
   0   8  -2   35.40    5.30
   0   8  -2   38.20    4.90
   0  -8   2   40.10    5.70
  -1   8  -2   43.40    5.80
  -1   8  -2   39.90    5.50
   1  -8   2   46.50    6.10
  -2   8  -2   38.00    4.50
  -2   8  -2   28.50    4.80
   2  -8   2   28.90    5.00
  -3   8  -2   60.19    8.00
   3  -8   2   60.39    8.10
   3  -8   2   61.79    7.80
  -4   8  -2   14.10    3.00
   4  -8   2   10.20    2.90
   4  -8   2    8.90    2.60
  -5   8  -2   69.69   10.20
   5  -8   2   92.49   10.20
   5  -8   2   74.59   10.10
  -6   8  -2  158.38   19.70
   6  -8   2  159.28   19.60
   6  -8   2  160.68   19.60
  -7   8  -2   12.60    3.60
   7  -8   2   12.40    3.30
   7  -8   2    9.10    3.80
  -8   8  -2   -3.40    3.60
   8  -8   2    0.40    3.00
   8  -8   2    0.70    3.80
  -9   8  -2    8.30    4.40
   9  -8   2    7.60    3.90
 -10   8  -2   21.90    5.60
  10  -8   2   21.70    5.60
 -11   8  -2  129.09   16.70
  11  -8   2  121.69   16.30
 -12   8  -2   10.30    6.80
  12  -8   2   20.70    6.30
 -13   8  -2    7.30    7.30
  13  -8   2   18.20    6.40
 -14   8  -2   -0.30    7.80
  14  -8   2    5.30    7.60
 -15   8  -2  -11.40    9.00
  15  -8   2    0.40    9.10
 -13  -7   2    3.90    5.40
  12   7  -2   24.10    6.40
 -12  -7   2   31.80    6.10
  11   7  -2   92.99   14.10
 -11  -7   2  118.29   14.10
  10   7  -2   23.40    5.70
   9   7  -2   54.89    8.90
   9   7  -2   68.69    8.90
   8   7  -2  200.78   24.40
   8   7  -2  199.68   24.60
  -8  -7   2  196.08   24.60
   7   7  -2   50.09    6.80
   7   7  -2   46.60    6.40
  -7  -7   2   36.40    6.60
   6   7  -2   36.20    5.30
   6   7  -2   38.40    5.10
  -6  -7   2   27.30    5.50
   5   7  -2   10.60    2.90
   5   7  -2   13.50    3.30
  -5  -7   2   17.40    3.60
   4   7  -2  154.58   17.70
   4   7  -2  147.19   17.90
  -4  -7   2  129.39   18.00
   3   7  -2   37.40    4.80
   3   7  -2   38.10    5.30
  -3  -7   2   31.70    5.30
   2   7  -2  130.09   14.90
   2   7  -2  112.49   15.10
  -2  -7   2  119.59   15.30
   1   7  -2  144.69   18.70
   1   7  -2  164.08   18.50
  -1  -7   2  136.89   18.80
   0   7  -2 1637.04  191.68
   0   7  -2 1571.64  191.58
   0  -7   2 1600.44  191.68
  -1   7  -2  383.36   46.80
  -1   7  -2  378.56   46.70
   1  -7   2  414.76   46.90
  -2   7  -2  309.17   38.40
   2  -7   2  319.57   38.50
   2  -7   2  325.27   38.30
  -3   7  -2    3.70    2.50
   3  -7   2   12.00    2.70
   3  -7   2   12.90    2.10
  -4   7  -2   63.39    8.60
   4  -7   2   63.29    8.50
   4  -7   2   76.39    8.70
  -5   7  -2   14.30    3.40
   5  -7   2   17.70    3.30
   5  -7   2   20.80    3.40
  -6   7  -2  184.18   22.70
   6  -7   2  173.58   22.60
   6  -7   2  203.08   22.70
  -7   7  -2   27.10    5.10
   7  -7   2   31.60    4.60
   7  -7   2   29.40    5.00
  -8   7  -2   11.80    3.80
   8  -7   2    8.10    4.00
   8  -7   2    7.40    2.90
  -9   7  -2   49.10    6.90
   9  -7   2   35.10    6.70
 -10   7  -2   68.29   10.60
  10  -7   2   84.09   11.10
 -11   7  -2   65.99   10.80
  11  -7   2   80.69   10.80
 -12   7  -2   -1.60    5.70
  12  -7   2   -5.60    5.70
 -13   7  -2   11.00    7.10
  13  -7   2   15.80    7.00
 -14   7  -2    4.60    8.00
  14  -7   2    6.40    6.90
 -15   7  -2    4.20    8.80
  15  -7   2   -4.10    8.00
  14   6  -2    7.10    7.20
 -14  -6   2   -1.00    6.00
  13   6  -2   -1.50    6.10
 -13  -6   2    6.20    5.30
  12   6  -2    2.90    4.70
 -12  -6   2    8.10    4.60
  11   6  -2  141.19   16.90
 -11  -6   2  121.69   16.70
  10   6  -2   10.10    4.70
 -10  -6   2   12.30    4.20
   9   6  -2  100.99   13.30
   9   6  -2  101.69   13.30
   8   6  -2   10.70    3.80
   8   6  -2   18.50    4.10
  -8  -6   2   18.70    4.10
   7   6  -2   20.30    5.20
   7   6  -2   41.10    5.20
  -7  -6   2   35.50    5.40
   6   6  -2   78.09   11.20
   6   6  -2   95.49   11.10
  -6  -6   2   88.69   11.40
   5   6  -2    6.10    2.60
   5   6  -2   10.70    2.50
  -5  -6   2    6.40    2.80
   4   6  -2    2.30    2.10
   4   6  -2    4.70    1.80
  -4  -6   2   -1.20    2.20
   3   6  -2    3.60    2.10
   3   6  -2    3.70    1.50
  -3  -6   2    1.80    2.20
   2   6  -2  985.50  116.39
   2   6  -2  962.70  116.49
  -2  -6   2  964.30  116.49
   1   6  -2  592.84   71.59
   1   6  -2  585.04   71.69
  -1  -6   2  620.44   71.79
   0   6  -2  993.20  116.39
   0   6  -2  983.40  116.49
   0  -6   2  933.81  116.49
  -1   6  -2  363.66   42.90
  -1   6  -2  343.27   43.00
   1  -6   2  362.76   43.00
  -2   6  -2  495.65   60.69
   2  -6   2  522.25   60.59
   2  -6   2  494.75   60.69
  -3   6  -2   52.09    8.20
   3  -6   2   71.79    8.30
   3  -6   2   70.49    8.20
  -4   6  -2   51.79    6.60
   4  -6   2   57.09    6.60
   4  -6   2   43.20    6.50
  -5   6  -2    6.90    2.60
   5  -6   2    9.90    2.70
   5  -6   2   11.80    2.40
  -6   6  -2  177.98   22.70
   6  -6   2  186.78   22.60
   6  -6   2  193.68   22.70
  -7   6  -2  105.89   15.90
   7  -6   2  129.69   15.90
   7  -6   2  138.69   15.60
  -8   6  -2    0.90    3.10
   8  -6   2    1.30    3.00
   8  -6   2    2.30    2.30
  -9   6  -2    5.90    3.90
   9  -6   2    3.10    3.90
 -10   6  -2   -1.70    4.20
  10  -6   2    6.10    4.50
 -11   6  -2   11.70    5.50
  11  -6   2    6.40    4.60
 -12   6  -2   23.70    6.40
  12  -6   2    8.50    5.20
 -13   6  -2   12.40    6.90
  13  -6   2    6.70    5.60
 -14   6  -2    4.50    7.40
  14  -6   2   -7.30    7.00
 -15   6  -2    2.60    8.60
  15  -6   2   -1.10    7.30
  14   5  -2   15.60    6.90
 -14  -5   2    0.90    5.70
  13   5  -2   12.20    6.00
 -13  -5   2    4.50    4.90
  12   5  -2    9.70    5.30
 -12  -5   2    5.10    4.50
  11   5  -2   44.20    7.70
 -11  -5   2   50.89    7.50
  10   5  -2   -2.40    4.10
 -10  -5   2   -2.70    3.50
   9   5  -2    3.00    3.20
   8   5  -2   35.90    5.30
   8   5  -2   38.90    5.50
  -8  -5   2   23.50    5.10
   7   5  -2   66.09    8.80
   7   5  -2   68.29    8.90
  -7  -5   2   64.59    8.70
   6   5  -2  628.74   74.79
   6   5  -2  614.04   74.79
  -6  -5   2  627.54   74.79
   5   5  -2   43.10    6.20
   5   5  -2   45.90    5.90
  -5  -5   2   43.60    6.10
   4   5  -2   29.20    4.30
   4   5  -2   34.10    4.20
  -4  -5   2   24.60    4.30
   3   5  -2  191.88   22.60
   3   5  -2  187.68   22.70
  -3  -5   2  179.78   22.70
   2   5  -2  166.18   20.40
   2   5  -2  180.58   20.30
  -2  -5   2  150.38   20.40
   1   5  -2  107.19   12.30
   1   5  -2  101.59   12.50
  -1  -5   2   90.09   12.50
   0   5  -2   42.30    5.10
   0   5  -2   39.00    5.30
   0  -5   2   38.10    5.40
  -1   5  -2  165.38   20.30
   1  -5   2  167.08   20.20
   1  -5   2  171.88   20.30
  -2   5  -2   22.50    3.70
   2  -5   2   27.80    3.50
   2  -5   2   28.30    3.70
  -3   5  -2  226.98   26.70
   3  -5   2  222.18   26.60
   3  -5   2  214.58   26.60
  -4   5  -2    6.90    2.20
   4  -5   2    3.90    1.80
   4  -5   2    7.70    1.80
  -5   5  -2  156.68   20.50
   5  -5   2  182.18   20.50
   5  -5   2  165.18   20.30
  -6   5  -2   43.40    6.80
   6  -5   2   48.50    6.80
   6  -5   2   55.89    6.50
  -7   5  -2   -0.80    2.80
   7  -5   2    5.80    2.70
   7  -5   2    8.40    2.10
  -8   5  -2    5.80    3.20
   8  -5   2   -1.20    3.10
  -9   5  -2    0.50    3.50
   9  -5   2    0.70    3.20
 -10   5  -2    8.10    4.40
  10  -5   2    7.30    3.90
 -11   5  -2   47.50    7.80
  11  -5   2   42.70    7.30
 -12   5  -2    1.20    5.60
  12  -5   2   -1.20    5.00
 -13   5  -2   20.20    6.70
  13  -5   2   18.30    5.80
 -14   5  -2    1.90    6.90
  14  -5   2    5.00    5.80
 -15   5  -2    2.70    8.60
  15  -5   2    0.10    6.80
  14   4  -2    8.60    6.80
 -14  -4   2    0.50    5.70
  13   4  -2   -2.00    5.70
 -13  -4   2   -5.70    4.80
  12   4  -2   -0.40    5.10
 -12  -4   2    4.30    4.10
  11   4  -2   14.90    4.80
 -11  -4   2    7.40    4.10
  10   4  -2   -2.80    3.50
 -10  -4   2    2.10    3.40
   9   4  -2    8.40    3.50
  -9  -4   2   12.20    3.50
   8   4  -2   47.50    6.50
   8   4  -2   41.80    6.40
  -8  -4   2   41.30    6.10
   7   4  -2  207.98   25.50
   7   4  -2  222.68   25.50
  -7  -4   2  200.18   25.40
   6   4  -2   47.10    6.60
   6   4  -2   47.70    6.70
  -6  -4   2   54.69    6.70
   5   4  -2  244.38   30.20
   5   4  -2  268.27   30.30
  -5  -4   2  242.58   30.20
   4   4  -2  190.58   22.70
   4   4  -2  195.58   22.80
  -4  -4   2  179.38   22.80
   3   4  -2  666.73   78.69
   3   4  -2  650.63   78.59
  -3  -4   2  652.83   78.69
   2   4  -2    2.70    1.00
   2   4  -2    0.60    1.30
  -2  -4   2    0.50    1.40
   1   4  -2   14.30    1.80
   1   4  -2   15.60    2.10
  -1  -4   2    5.40    2.20
   0   4  -2   65.19    8.40
   0   4  -2   72.29    8.60
   0  -4   2   81.59    8.70
  -1   4  -2  213.08   25.90
   1  -4   2  209.38   25.90
   1  -4   2  220.78   25.80
  -2   4  -2   59.19    7.50
   2  -4   2   62.39    7.50
   2  -4   2   58.29    7.30
  -3   4  -2 1069.19  127.39
   3  -4   2 1107.99  127.39
   3  -4   2 1016.00  127.29
  -4   4  -2  339.47   39.40
   4  -4   2  298.57   39.40
   4  -4   2  343.47   39.30
  -5   4  -2   69.79   10.20
   5  -4   2   83.59   10.10
   5  -4   2   91.59   10.30
  -6   4  -2   -0.80    2.10
   6  -4   2    3.10    2.30
   6  -4   2    8.70    1.80
  -7   4  -2   40.40    6.70
   7  -4   2   55.69    7.00
   7  -4   2   49.50    6.20
  -8   4  -2   63.49    9.00
   8  -4   2   69.09    9.00
  -9   4  -2   14.40    4.00
   9  -4   2   12.30    3.60
 -10   4  -2    7.90    4.20
  10  -4   2    0.30    3.90
 -11   4  -2   73.09    9.30
  11  -4   2   50.89    8.60
 -12   4  -2  107.59   11.80
  12  -4   2   61.99   10.70
 -13   4  -2    7.00    6.00
  13  -4   2   -3.20    4.50
 -14   4  -2    4.90    6.60
  14  -4   2    2.80    6.10
 -15   4  -2    5.90    8.00
  15  -4   2    3.40    6.70
  15   3  -2   25.60    8.40
 -15  -3   2   11.60    7.60
  14   3  -2   21.30    6.60
 -14  -3   2   24.70    6.80
  13   3  -2    3.70    5.60
 -13  -3   2   -0.20    4.60
  12   3  -2    8.50    4.80
 -12  -3   2    1.40    4.10
  11   3  -2   -3.50    4.20
 -11  -3   2   -0.20    3.60
  10   3  -2    1.00    3.30
 -10  -3   2    5.10    3.40
   9   3  -2    2.50    3.20
  -9  -3   2   -1.00    2.90
   8   3  -2    4.50    3.10
  -8  -3   2    5.70    2.60
  -8  -3   2    2.50    2.70
   7   3  -2   -1.80    2.50
   7   3  -2   -1.20    2.20
  -7  -3   2   -0.30    2.00
   6   3  -2  244.38   29.60
   6   3  -2  243.78   29.60
  -6  -3   2  246.38   29.50
   5   3  -2    4.20    2.00
   5   3  -2    2.20    1.90
  -5  -3   2    5.90    1.90
   4   3  -2  641.74   76.59
   4   3  -2  634.54   76.69
  -4  -3   2  641.64   76.59
   3   3  -2  804.32   94.89
   3   3  -2  774.72   94.89
  -3  -3   2  794.82   94.89
   2   3  -2  279.17   33.20
   2   3  -2  281.57   33.30
  -2  -3   2  268.87   33.30
   1   3  -2    0.10    1.00
   1   3  -2    1.80    0.60
  -1  -3   2    0.60    1.00
   0  -3   2 2451.85  293.37
  -1   3  -2   68.59    9.30
   1  -3   2   76.29    9.20
   1  -3   2   81.29    9.30
  -2   3  -2   12.30    2.30
   2  -3   2   13.20    2.20
   2  -3   2   20.40    2.30
  -3   3  -2  194.58   25.30
   3  -3   2  221.68   25.40
   3  -3   2  213.28   25.30
  -4   3  -2    5.00    1.80
   4  -3   2    7.50    1.50
   4  -3   2    9.00    1.80
  -5   3  -2    4.70    2.00
   5  -3   2    4.60    1.90
   5  -3   2    6.50    1.40
  -6   3  -2    4.00    2.20
   6  -3   2    1.30    2.10
   6  -3   2    4.60    1.30
  -7   3  -2    2.40    2.50
   7  -3   2    2.00    2.30
   7  -3   2    2.00    1.30
  -8   3  -2    0.90    2.80
   8  -3   2    1.90    2.80
  -9   3  -2  207.38   21.40
   9  -3   2  149.39   21.20
 -10   3  -2   46.30    7.40
  10  -3   2   49.90    7.50
 -11   3  -2   79.79    9.80
  11  -3   2   56.59    9.30
 -12   3  -2  121.69   15.20
  12  -3   2  106.39   15.00
 -13   3  -2    5.70    6.10
  13  -3   2   14.60    5.00
 -14   3  -2    4.60    6.70
  14  -3   2   -1.70    6.30
 -15   3  -2   -7.30    7.40
  15  -3   2   -0.10    6.50
  15   2  -2    2.10    7.80
 -15  -2   2   10.60    6.40
  14   2  -2   46.40    9.90
 -14  -2   2   89.79   10.50
  13   2  -2    6.70    5.10
 -13  -2   2   12.90    5.30
  12   2  -2    6.30    5.20
 -12  -2   2   16.10    4.90
  11   2  -2   12.70    4.90
 -11  -2   2   14.90    4.40
  10   2  -2   -4.60    3.70
 -10  -2   2   -4.00    3.20
   9   2  -2    4.20    3.30
  -9  -2   2    2.50    2.80
   8   2  -2    4.40    2.50
  -8  -2   2    2.10    2.50
  -8  -2   2    1.40    2.20
   7   2  -2  153.78   18.20
  -7  -2   2  150.68   18.10
  -7  -2   2  139.99   18.20
   6   2  -2    2.90    2.10
   6   2  -2    1.00    2.00
  -6  -2   2    5.30    1.90
   5   2  -2    5.30    1.80
   5   2  -2    4.90    2.00
  -5  -2   2    4.20    1.70
   4   2  -2   13.00    2.20
   4   2  -2   11.70    2.20
  -4  -2   2   11.90    2.10
   3   2  -2 1298.07  158.78
   3   2  -2 1292.47  158.78
  -3  -2   2 1388.66  158.78
   2   2  -2  232.88   28.30
   2   2  -2  244.38   28.20
  -2  -2   2  227.38   28.30
   1   2  -2 1057.49  128.29
   1   2  -2 1047.60  128.29
  -1  -2   2 1108.89  128.29
   0  -2   2  303.17   35.90
   0  -2   2  294.57   35.80
  -1   2  -2 1338.67  165.18
   1  -2   2 1372.36  165.18
   1  -2   2 1427.96  165.18
  -2   2  -2 1406.36  166.58
   2  -2   2 1400.76  166.58
   2  -2   2 1369.76  166.48
  -3   2  -2  797.12   95.89
   3  -2   2  819.92   95.89
   3  -2   2  787.22   95.79
  -4   2  -2  354.36   41.60
   4  -2   2  319.07   41.60
   4  -2   2  358.36   41.50
  -5   2  -2    3.40    1.90
   5  -2   2    9.40    2.10
  -6   2  -2  273.87   32.00
   6  -2   2  256.47   31.90
  -7   2  -2   12.80    3.00
   7  -2   2   13.70    3.00
  -8   2  -2   59.79    8.20
   8  -2   2   61.19    8.20
  -9   2  -2  203.38   23.60
   9  -2   2  182.38   23.50
 -10   2  -2   93.49   10.40
  10  -2   2   61.69   10.10
 -11   2  -2  181.68   20.10
  11  -2   2  143.19   19.80
 -12   2  -2  129.09   18.70
  12  -2   2  154.58   18.40
 -13   2  -2    1.20    5.10
  13  -2   2    1.50    4.70
 -14   2  -2   -2.60    5.90
  14  -2   2   -0.80    5.50
 -15   2  -2   -2.80    7.00
  15  -2   2    0.40    7.00
  15   1  -2    1.80    6.90
 -15  -1   2    8.60    6.90
  14   1  -2   50.79    9.10
 -14  -1   2   39.10    8.10
  13   1  -2    3.40    5.70
 -13  -1   2   12.70    5.00
  12   1  -2    4.20    4.90
 -12  -1   2   -1.00    4.20
  11   1  -2   11.20    4.60
 -11  -1   2   28.50    4.90
  10   1  -2    0.60    3.20
 -10  -1   2    1.40    3.40
   9   1  -2  216.48   26.40
  -9  -1   2  216.78   26.40
   8   1  -2    3.40    2.60
  -8  -1   2    7.10    2.50
  -8  -1   2    6.00    2.20
   7   1  -2   26.30    3.80
  -7  -1   2   16.40    3.50
   6   1  -2   77.09    9.10
   6   1  -2   83.69    9.30
  -6  -1   2   59.69    9.20
   5   1  -2   49.80    6.10
   5   1  -2   48.60    5.90
  -5  -1   2   40.10    6.00
   4   1  -2    2.60    1.20
   4   1  -2    1.50    1.30
   4   1  -2    5.20    1.50
   3   1  -2   95.59   11.90
   3   1  -2   98.89   11.90
   3   1  -2   98.49   11.90
   2   1  -2 3820.32  454.25
   2   1  -2 3778.92  454.25
   2   1  -2 3794.72  454.25
   1   1  -2 1387.56  167.38
   1   1  -2 1407.96  167.38
   0   1  -2   11.70    1.50
   0   1  -2    9.20    1.60
   0  -1   2    9.20    1.50
  -1   1  -2  265.87   32.50
  -1   1  -2  264.67   32.50
   1  -1   2  282.37   32.50
  -2   1  -2 1447.66  175.28
  -2   1  -2 1486.65  175.18
   2  -1   2 1457.95  175.28
  -3   1  -2  386.26   42.50
   3  -1   2  326.27   42.50
   3  -1   2  352.26   42.40
  -4   1  -2  693.13   80.09
   4  -1   2  644.04   80.09
  -5   1  -2    1.90    1.70
   5  -1   2    2.70    1.70
  -6   1  -2   89.09   12.20
   6  -1   2  108.19   12.30
  -7   1  -2  199.18   24.10
   7  -1   2  196.88   24.10
  -8   1  -2    2.10    2.60
   8  -1   2    1.60    2.80
  -9   1  -2  384.56   42.70
   9  -1   2  327.07   42.60
 -10   1  -2   15.90    4.10
  10  -1   2    9.50    3.70
 -11   1  -2  372.56   45.20
  11  -1   2  372.36   45.30
 -12   1  -2   68.29    9.20
  12  -1   2   50.39    8.80
 -13   1  -2   -1.00    5.20
  13  -1   2   -3.30    4.60
 -14   1  -2    2.30    6.10
  14  -1   2   -5.50    6.20
 -15   1  -2    3.20    7.00
  15  -1   2   10.30    7.60
  15   0  -2    4.60    7.60
 -15   0   2   -1.20    6.90
  14   0  -2   13.60    7.00
 -14   0   2   -2.30    5.90
  13   0  -2   11.10    6.10
 -13   0   2   17.00    5.60
  12   0  -2   83.39   11.10
 -12   0   2   72.29   10.70
  11   0  -2   18.70    5.20
 -11   0   2   21.00    4.90
  10   0  -2    2.40    3.80
 -10   0   2    8.20    3.50
   9   0  -2   66.79    9.20
  -9   0   2   68.39    9.10
   8   0  -2   10.40    2.20
   8   0  -2    6.90    2.90
  -8   0   2    5.00    2.80
   7   0  -2   38.00    5.70
   7   0  -2   58.19    6.30
  -7   0   2   45.00    6.00
   6   0  -2  140.49   16.60
   6   0  -2  136.89   16.40
  -6   0   2  127.39   16.50
   5   0  -2   36.20    4.80
   5   0  -2   43.70    5.20
  -5   0   2   34.40    4.90
   4   0  -2 1152.78  137.19
   4   0  -2 1131.09  137.19
  -4   0   2 1153.08  137.19
   3   0  -2  938.81  112.49
   3   0  -2  938.11  112.59
  -3   0   2  941.81  112.49
   2   0  -2  103.09   12.70
   2   0  -2  111.79   12.70
   2   0  -2   99.99   12.70
   1   0  -2  252.97   31.50
   1   0  -2  240.08   31.60
   1   0  -2  252.57   31.60
   0   0  -2 1394.86  169.68
   0   0  -2 1446.46  169.68
   0   0   2 1412.96  169.68
  -1   0  -2  528.05   62.59
  -1   0  -2  514.85   62.59
   1   0   2  501.75   62.59
  -2   0  -2 3395.06  394.36
  -2   0  -2 3192.68  394.46
   2   0   2 3301.17  394.46
  -3   0  -2   73.19    9.10
  -3   0  -2   76.79    9.20
   3   0   2   79.09    9.20
  -4   0  -2   58.99    7.30
   4   0   2   57.89    7.30
  -5   0  -2   31.60    4.50
   5   0   2   32.00    4.50
  -6   0  -2    1.90    2.00
   6   0   2   -2.30    1.90
  -7   0  -2   -1.00    2.10
   7   0   2    4.60    2.30
  -8   0  -2   24.10    4.90
   8   0   2   43.30    5.40
  -9   0  -2  228.28   27.40
   9   0   2  220.88   27.30
 -10   0  -2   69.89    8.80
  10   0   2   54.39    8.60
 -11   0  -2  198.68   23.30
  11   0   2  178.28   23.10
 -12   0  -2   11.30    4.70
  12   0   2    7.20    4.60
 -13   0  -2    0.40    5.20
  13   0   2   -1.60    5.30
 -14   0  -2   -6.00    5.80
  14   0   2    9.30    5.30
 -15   0  -2   -4.70    6.60
  15   0   2    0.20    6.50
  15  -1  -2   -1.30    6.00
 -15   1   2    7.10    7.40
  14  -1  -2    2.20    6.70
 -14   1   2    4.40    5.90
  13  -1  -2   61.79    9.60
 -13   1   2   57.59    9.50
  12  -1  -2   97.79   13.30
 -12   1   2  102.09   13.50
  11  -1  -2   93.89   13.20
 -11   1   2  108.49   13.30
  10  -1  -2   22.20    4.80
 -10   1   2   24.40    4.70
   9  -1  -2  208.68   24.80
  -9   1   2  196.48   24.80
   8  -1  -2   40.50    5.70
   8  -1  -2   39.10    4.80
  -8   1   2   24.60    5.20
   7  -1  -2  187.88   22.00
   7  -1  -2  186.88   21.80
  -7   1   2  161.08   21.90
   6  -1  -2    6.90    2.70
   6  -1  -2   13.10    2.10
  -6   1   2    9.50    2.40
   5  -1  -2    3.50    1.40
   5  -1  -2    4.10    1.90
  -5   1   2    4.00    1.60
   4  -1  -2   16.70    3.10
   4  -1  -2   23.00    2.90
  -4   1   2   19.40    2.90
   3  -1  -2  447.56   54.29
   3  -1  -2  461.05   54.19
  -3   1   2  447.86   54.19
   2  -1  -2 6114.09  734.93
   2  -1  -2 6133.69  734.93
  -2   1   2 6183.78  734.83
   1  -1  -2    0.00    1.00
  -1   1   2   -0.40    0.40
  -1   1   2   -0.40    0.80
   0  -1  -2 1686.93  195.78
   0   1   2 1586.54  195.78
   0   1   2 1631.54  195.68
  -1  -1  -2   53.49    6.30
  -1  -1  -2   58.59    6.40
   1   1   2   40.90    6.40
  -2  -1  -2 1648.24  192.58
  -2  -1  -2 1621.54  192.58
   2   1   2 1555.64  192.68
  -3  -1  -2   21.20    2.70
  -3  -1  -2   20.10    2.80
   3   1   2   17.10    2.90
  -4  -1  -2 1107.09  134.39
  -4  -1  -2 1160.78  134.29
   4   1   2 1089.19  134.39
  -5  -1  -2   42.50    4.90
  -5  -1  -2   31.20    4.50
   5   1   2   39.30    4.80
  -6  -1  -2   42.70    5.50
   6   1   2   38.30    5.60
  -7  -1  -2    7.40    2.70
   7   1   2   14.90    2.90
  -8  -1  -2   16.50    3.50
   8   1   2   14.80    3.50
  -9  -1  -2   25.10    5.20
   9   1   2   38.90    5.30
 -10  -1  -2    4.70    3.80
  10   1   2   -3.10    3.00
 -11  -1  -2   11.20    4.00
  11   1   2    9.60    4.60
 -12  -1  -2   16.20    4.80
  12   1   2   12.70    5.00
 -13  -1  -2   14.10    5.30
  13   1   2   13.00    6.00
 -14  -1  -2    8.50    6.20
  14   1   2    2.90    6.40
 -15  -1  -2   10.70    7.10
  15   1   2    3.40    7.40
  15  -2  -2   -1.70    7.50
 -15   2   2   -5.80    7.00
  14  -2  -2    2.30    5.70
 -14   2   2    7.80    6.20
  13  -2  -2    9.80    5.20
 -13   2   2    9.90    5.60
  12  -2  -2  130.49   17.10
 -12   2   2  134.79   17.30
  11  -2  -2  143.99   20.20
 -11   2   2  184.78   20.40
  10  -2  -2    3.90    3.60
 -10   2   2    3.30    3.80
   9  -2  -2   12.00    3.90
  -9   2   2   18.10    3.90
   8  -2  -2   17.10    3.80
   8  -2  -2   17.40    3.00
  -8   2   2   15.00    3.60
   7  -2  -2   18.40    3.00
   7  -2  -2   27.80    3.80
  -7   2   2   10.70    3.30
   6  -2  -2    7.90    2.50
   6  -2  -2    8.80    1.90
  -6   2   2    0.80    2.00
   5  -2  -2   72.19    9.80
   5  -2  -2   87.49    9.70
  -5   2   2   74.89    9.80
   4  -2  -2  308.17   35.70
   4  -2  -2  295.97   35.80
  -4   2   2  287.17   35.70
   3  -2  -2  650.23   78.49
   3  -2  -2  658.13   78.49
  -3   2   2  655.63   78.39
   2  -2  -2   36.60    4.10
   2  -2  -2   29.70    4.00
  -2   2   2   27.70    3.80
   1  -2  -2  134.29   17.20
  -1   2   2  144.39   17.20
  -1   2   2  145.59   17.20
   0  -2  -2  234.98   28.80
   0   2   2  238.78   28.80
   0   2   2  243.58   28.70
  -1  -2  -2  631.94   76.79
   1   2   2  633.84   76.79
   1   2   2  659.93   76.79
  -2  -2  -2   38.30    5.30
   2   2   2   44.30    5.30
   2   2   2   42.00    5.30
  -3  -2  -2 1500.25  176.78
   3   2   2 1482.65  176.88
   3   2   2 1448.06  176.88
  -4  -2  -2   12.30    2.70
  -4  -2  -2   16.40    2.60
   4   2   2   21.80    2.80
  -5  -2  -2   10.50    2.20
  -5  -2  -2   13.20    2.50
   5   2   2   12.70    2.80
  -6  -2  -2  139.19   17.10
  -6  -2  -2  143.29   17.30
   6   2   2  143.99   17.30
  -7  -2  -2    1.80    1.70
  -7  -2  -2   -2.80    2.10
   7   2   2    0.00    2.30
  -8  -2  -2   85.29   11.20
   8   2   2   91.09   11.40
  -9  -2  -2    5.40    3.10
   9   2   2    0.50    3.10
 -10  -2  -2   11.50    4.10
  10   2   2    9.40    4.10
 -11  -2  -2    4.30    3.90
  11   2   2    2.40    3.80
 -12  -2  -2   40.70    6.70
  12   2   2   32.60    6.60
 -13  -2  -2    6.10    5.00
  13   2   2    5.10    5.10
 -14  -2  -2   10.50    5.80
  14   2   2    0.80    5.80
 -15  -2  -2   13.20    7.40
  15   2   2   14.80    6.80
  15  -3  -2   -0.30    7.60
 -15   3   2    6.50    7.70
  14  -3  -2   -1.50    6.60
 -14   3   2    1.70    6.30
  13  -3  -2   39.00    7.60
 -13   3   2   36.80    7.90
  12  -3  -2  126.29   16.80
 -12   3   2  136.79   17.20
  11  -3  -2  130.69   18.40
 -11   3   2  167.78   18.70
  10  -3  -2   12.00    4.50
 -10   3   2   24.70    4.60
   9  -3  -2    3.80    3.10
  -9   3   2    4.70    3.30
   8  -3  -2   39.00    5.80
   8  -3  -2   41.00    5.10
  -8   3   2   26.80    5.40
   7  -3  -2   87.49    9.70
   7  -3  -2   66.59    9.80
  -7   3   2   72.89    9.80
   6  -3  -2  302.67   34.30
   6  -3  -2  272.87   34.40
  -6   3   2  274.37   34.30
   5  -3  -2  179.98   23.50
   5  -3  -2  202.18   23.40
  -5   3   2  198.08   23.40
   4  -3  -2   38.90    5.20
   4  -3  -2   47.30    5.40
  -4   3   2   34.30    5.10
   3  -3  -2 1255.47  154.08
   3  -3  -2 1311.77  154.08
  -3   3   2 1294.37  153.98
   2  -3  -2    2.90    1.30
   2  -3  -2    1.10    1.30
  -2   3   2    1.20    1.00
   1  -3  -2   36.40    5.40
  -1   3   2   41.10    5.10
  -1   3   2   46.50    5.30
   0  -3  -2   92.79   12.10
   0   3   2   95.49   12.00
   0   3   2  103.99   12.00
  -1  -3  -2  199.58   25.60
   1   3   2  223.88   25.50
   1   3   2  208.58   25.60
  -2  -3  -2  758.12   90.09
   2   3   2  760.72   90.09
   2   3   2  736.13   90.09
  -3  -3  -2  163.88   19.20
   3   3   2  170.68   19.30
   3   3   2  143.29   19.20
  -4  -3  -2  162.18   20.00
   4   3   2  178.68   20.10
   4   3   2  155.58   20.10
  -5  -3  -2  140.89   16.30
  -5  -3  -2  125.79   16.20
   5   3   2  135.29   16.30
  -6  -3  -2  179.48   22.70
  -6  -3  -2  191.78   22.80
   6   3   2  194.58   22.80
  -7  -3  -2   50.29    7.10
  -7  -3  -2   55.89    7.00
   7   3   2   53.29    7.20
  -8  -3  -2   64.09    9.40
   8   3   2   76.99    9.30
  -9  -3  -2   52.99    7.40
   9   3   2   49.50    7.60
 -10  -3  -2   24.80    4.80
  10   3   2   18.10    4.50
 -11  -3  -2    1.70    3.90
  11   3   2    5.40    4.50
 -12  -3  -2    3.80    4.70
  12   3   2    1.90    4.40
 -13  -3  -2   -0.40    5.20
  13   3   2    0.20    5.10
 -14  -3  -2    9.70    5.80
  14   3   2   15.90    6.40
  15  -4  -2   13.60    8.70
 -15   4   2   30.50    8.80
  14  -4  -2   -1.00    7.00
 -14   4   2   -0.40    6.90
  13  -4  -2   57.49   10.00
 -13   4   2   73.29   10.60
  12  -4  -2   -4.70    4.50
 -12   4   2    0.30    5.30
  11  -4  -2   14.20    4.70
 -11   4   2   11.40    4.80
  10  -4  -2   13.90    4.40
 -10   4   2   14.60    4.50
   9  -4  -2    4.70    3.60
  -9   4   2   12.40    3.70
   8  -4  -2   25.60    4.00
   8  -4  -2   25.90    4.90
  -8   4   2   20.00    4.40
   7  -4  -2   10.60    2.50
   7  -4  -2    7.50    2.90
  -7   4   2    8.00    2.90
   6  -4  -2   81.39   10.70
   6  -4  -2   92.59   10.70
  -6   4   2   80.79   10.70
   5  -4  -2    4.40    2.20
   5  -4  -2    8.50    2.10
  -5   4   2    4.50    2.00
   4  -4  -2   72.29    7.90
   4  -4  -2   55.89    7.80
  -4   4   2   58.59    7.80
   3  -4  -2  731.43   85.79
   3  -4  -2  699.43   85.79
  -3   4   2  717.33   85.79
   2  -4  -2  158.58   19.60
  -2   4   2  162.08   19.50
  -2   4   2  163.58   19.50
   1  -4  -2   58.59    8.00
  -1   4   2   67.39    7.90
  -1   4   2   62.19    7.70
   0  -4  -2    3.00    1.50
   0   4   2    0.50    1.10
   0   4   2   -0.90    1.40
  -1  -4  -2  135.09   15.50
   1   4   2  133.89   15.50
   1   4   2  115.09   15.40
  -2  -4  -2    5.10    1.80
   2   4   2    2.10    1.50
   2   4   2    3.20    1.80
  -3  -4  -2    3.10    1.90
   3   4   2    8.20    2.10
   3   4   2    1.10    1.70
  -4  -4  -2   57.29    6.90
   4   4   2   54.89    6.90
   4   4   2   47.00    6.90
  -5  -4  -2  217.48   26.30
   5   4   2  214.48   26.40
   5   4   2  220.28   26.40
  -6  -4  -2  296.87   35.80
   6   4   2  297.57   35.90
  -7  -4  -2   31.70    4.30
  -7  -4  -2   22.90    4.20
   7   4   2   24.90    4.30
  -8  -4  -2   25.70    4.60
   8   4   2   25.90    4.60
  -9  -4  -2  121.79   15.10
   9   4   2  117.79   15.30
 -10  -4  -2   27.60    5.60
  10   4   2   36.30    6.20
 -11  -4  -2    0.60    3.90
  11   4   2    1.30    4.00
 -12  -4  -2    8.60    4.70
  12   4   2   -1.40    4.40
 -13  -4  -2   25.50    6.90
  13   4   2   22.20    6.20
 -14  -4  -2  -15.40    6.70
  14   4   2    5.90    7.20
  15  -5  -2   32.00    8.40
 -15   5   2   41.00   10.00
  14  -5  -2   -0.50    6.10
 -14   5   2    4.20    7.10
  13  -5  -2    1.00    6.00
 -13   5   2    2.80    6.40
  12  -5  -2    3.40    5.00
 -12   5   2   -6.70    5.20
  11  -5  -2    5.00    5.20
 -11   5   2    5.80    4.80
  10  -5  -2   33.90    7.00
 -10   5   2   53.09    7.10
   9  -5  -2    6.00    3.70
   9  -5  -2    9.60    3.80
  -9   5   2    3.60    3.70
   8  -5  -2   13.20    3.30
   8  -5  -2    9.70    3.90
  -8   5   2   11.40    3.50
   7  -5  -2   64.19    8.50
   7  -5  -2   56.69    8.70
  -7   5   2   75.19    8.70
   6  -5  -2  179.68   21.80
   6  -5  -2  184.28   21.70
  -6   5   2  169.58   21.70
   5  -5  -2   52.79    6.20
   5  -5  -2   40.80    6.20
  -5   5   2   42.50    6.00
   4  -5  -2  226.28   26.70
   4  -5  -2  215.28   26.70
  -4   5   2  221.18   26.60
   3  -5  -2   89.29   10.50
   3  -5  -2   80.89   10.40
  -3   5   2   81.79   10.30
   2  -5  -2  555.94   65.69
  -2   5   2  551.14   65.59
  -2   5   2  536.05   65.69
   1  -5  -2  131.59   14.10
  -1   5   2  107.79   13.90
  -1   5   2  110.09   13.90
   0  -5  -2  628.74   77.59
   0   5   2  649.24   77.59
   0   5   2  660.33   77.49
  -1  -5  -2   66.89    7.80
   1   5   2   50.79    7.60
   1   5   2   66.89    7.70
  -2  -5  -2  239.08   28.50
   2   5   2  247.18   28.40
   2   5   2  221.38   28.40
  -3  -5  -2   36.10    4.80
   3   5   2   31.60    4.60
   3   5   2   29.90    4.60
  -4  -5  -2   76.69   11.00
   4   5   2   90.29   11.00
   4   5   2   94.39   10.90
  -5  -5  -2    2.60    2.40
   5   5   2    2.40    2.20
   5   5   2    1.00    2.40
  -6  -5  -2  105.69   13.70
   6   5   2  105.39   13.70
   6   5   2  117.39   13.70
  -7  -5  -2  278.17   34.70
  -7  -5  -2  287.77   34.70
   7   5   2  294.27   34.70
  -8  -5  -2    9.30    3.30
   8   5   2    6.70    3.30
  -9  -5  -2  132.19   16.80
   9   5   2  135.89   16.80
 -10  -5  -2    2.40    3.80
  10   5   2    0.60    4.50
 -11  -5  -2    5.60    4.40
  11   5   2    9.50    4.50
 -12  -5  -2    7.10    4.80
  12   5   2    3.10    5.50
 -13  -5  -2    9.60    6.00
  13   5   2   13.10    6.50
 -14  -5  -2    8.90    6.70
  14   5   2    0.00    7.40
  15  -6  -2    3.60    8.40
 -15   6   2    1.60    9.10
  14  -6  -2    6.40    6.30
 -14   6   2   15.90    8.00
  13  -6  -2   11.10    5.90
 -13   6   2   29.50    7.50
  12  -6  -2    1.60    5.00
 -12   6   2   -0.30    6.00
  11  -6  -2   53.69    8.80
 -11   6   2   59.79    9.10
  10  -6  -2   17.60    5.00
 -10   6   2   17.40    5.10
   9  -6  -2   34.00    5.50
   9  -6  -2   37.30    6.20
  -9   6   2   34.80    6.00
   8  -6  -2    8.80    3.80
   8  -6  -2    4.90    3.00
  -8   6   2    2.70    3.20
   7  -6  -2   68.49    8.90
   7  -6  -2   55.39    8.50
  -7   6   2   78.09    8.80
   6  -6  -2    3.00    2.70
   6  -6  -2    1.40    2.60
  -6   6   2    2.90    2.50
   5  -6  -2    6.90    2.60
   5  -6  -2    9.20    2.50
  -5   6   2    6.80    2.40
   4  -6  -2  319.17   37.10
   4  -6  -2  304.37   37.00
  -4   6   2  299.27   37.00
   3  -6  -2    3.50    2.40
  -3   6   2   -2.40    1.90
  -3   6   2   -0.30    1.70
   2  -6  -2  320.77   38.50
  -2   6   2  315.97   38.40
  -2   6   2  320.77   38.40
   1  -6  -2  117.29   14.30
  -1   6   2  112.19   14.10
  -1   6   2  118.39   14.20
   0  -6  -2  635.64   78.49
   0   6   2  651.13   78.39
   0   6   2  672.03   78.39
  -1  -6  -2   11.20    2.70
   1   6   2   13.50    2.20
   1   6   2   -0.80    2.40
  -2  -6  -2   64.59    8.00
   2   6   2   58.29    7.70
   2   6   2   57.29    7.70
  -3  -6  -2  169.08   19.90
   3   6   2  150.28   19.80
   3   6   2  167.88   19.80
  -4  -6  -2    0.60    2.60
   4   6   2    2.50    2.20
   4   6   2    0.40    2.30
  -5  -6  -2  150.28   18.70
   5   6   2  158.18   18.60
   5   6   2  145.39   18.70
  -6  -6  -2    9.90    3.40
   6   6   2   12.60    3.00
   6   6   2   13.00    3.50
  -7  -6  -2  155.78   19.70
   7   6   2  153.78   19.60
   7   6   2  171.68   19.90
  -8  -6  -2    3.70    3.30
   8   6   2    8.20    3.60
  -9  -6  -2  171.68   22.30
   9   6   2  188.78   22.30
 -10  -6  -2    1.50    4.00
  10   6   2    5.70    4.70
 -11  -6  -2   17.10    4.80
  11   6   2    3.00    5.00
 -12  -6  -2    6.20    5.00
  12   6   2    9.00    5.00
 -13  -6  -2   31.70    8.00
  13   6   2   45.20    8.50
  15  -7  -2   -7.80    8.60
  14  -7  -2   19.50    7.40
 -14   7   2   15.10    8.30
  13  -7  -2   -6.10    5.60
 -13   7   2   -0.30    6.80
  12  -7  -2    4.30    5.20
 -12   7   2   -1.70    5.90
  11  -7  -2   41.20    8.00
 -11   7   2   52.09    8.00
  10  -7  -2   20.50    5.80
 -10   7   2   40.10    6.10
   9  -7  -2   -3.70    3.50
   9  -7  -2   -1.40    4.30
  -9   7   2   -0.60    4.00
   8  -7  -2   43.70    6.40
   8  -7  -2   45.00    6.90
  -8   7   2   40.10    6.60
   7  -7  -2  115.69   15.10
   7  -7  -2  125.69   15.20
  -7   7   2  122.19   15.20
   6  -7  -2   84.29   10.30
   6  -7  -2   75.99   10.50
  -6   7   2   79.09   10.30
   5  -7  -2   23.00    4.70
   5  -7  -2   34.30    4.80
  -5   7   2   29.10    4.50
   4  -7  -2   87.29   10.60
  -4   7   2   85.89   10.50
  -4   7   2   76.09   10.40
   3  -7  -2   40.50    6.70
  -3   7   2   53.49    6.40
  -3   7   2   49.10    6.50
   2  -7  -2   13.20    3.40
  -2   7   2   18.90    3.10
  -2   7   2   14.90    2.90
   1  -7  -2   29.90    5.30
  -1   7   2   35.70    5.00
  -1   7   2   42.70    5.20
   0  -7  -2   30.60    5.20
   0   7   2   31.90    4.70
   0   7   2   37.50    4.90
  -1  -7  -2   -1.30    2.50
   1   7   2    1.60    2.40
   1   7   2   -1.10    2.10
  -2  -7  -2    2.20    2.70
   2   7   2    6.10    2.40
   2   7   2    8.00    2.60
  -3  -7  -2  113.39   16.10
   3   7   2  142.79   16.00
   3   7   2  129.69   16.00
  -4  -7  -2   19.80    4.30
   4   7   2   25.40    3.90
   4   7   2   17.40    3.90
  -5  -7  -2   19.10    3.90
   5   7   2   12.90    3.60
   5   7   2   12.20    3.00
  -6  -7  -2   85.39   10.90
   6   7   2   77.09   10.60
   6   7   2   87.09   11.00
  -7  -7  -2  227.68   28.80
   7   7   2  227.08   28.70
   7   7   2  258.67   29.00
   8   7   2   33.70    6.00
  -9  -7  -2   68.99    9.70
   9   7   2   69.49    9.80
 -10  -7  -2    9.00    4.50
  10   7   2    6.90    5.00
 -11  -7  -2   20.30    5.60
  11   7   2   22.60    6.00
 -12  -7  -2    8.20    5.50
  12   7   2   10.20    6.10
 -13  -7  -2   15.40    6.80
  13   7   2   15.60    7.30
  14  -8  -2   -8.90    7.80
  13  -8  -2    5.70    7.30
 -13   8   2    1.30    7.30
  12  -8  -2   10.10    5.90
 -12   8   2    8.20    6.70
  11  -8  -2   27.90    6.70
 -11   8   2   29.40    6.90
  10  -8  -2   -2.60    5.10
 -10   8   2    7.70    4.90
   9  -8  -2  214.08   27.70
   9  -8  -2  247.68   28.10
  -9   8   2  225.78   28.00
   8  -8  -2   28.60    5.40
   8  -8  -2   37.30    6.30
  -8   8   2   31.90    5.50
   7  -8  -2  117.69   13.30
   7  -8  -2   97.29   13.10
  -7   8   2   93.19   13.10
   6  -8  -2   23.70    4.50
   6  -8  -2   24.80    4.50
  -6   8   2   24.90    4.40
   5  -8  -2  121.19   14.30
  -5   8   2  104.89   14.10
   4  -8  -2  170.68   20.30
  -4   8   2  169.78   20.20
  -4   8   2  154.68   20.10
   3  -8  -2   68.99    9.80
  -3   8   2   64.69    9.50
  -3   8   2   88.09    9.60
   2  -8  -2  117.69   13.50
  -2   8   2  107.99   13.30
  -2   8   2   98.29   13.30
   1  -8  -2    6.90    3.00
  -1   8   2   -1.90    2.50
  -1   8   2   -2.40    1.90
   0  -8  -2  368.96   47.20
   0   8   2  400.96   47.00
   0   8   2  397.76   47.00
  -1  -8  -2   47.40    7.20
   1   8   2   54.29    6.90
   1   8   2   48.80    6.80
  -2  -8  -2   11.50    3.60
   2   8   2    8.70    3.00
   2   8   2   15.80    3.30
  -3  -8  -2   -0.60    3.10
   3   8   2    2.80    2.60
   3   8   2    0.00    2.70
  -4  -8  -2   18.90    4.60
   4   8   2   24.70    4.50
   4   8   2   27.80    4.30
  -5  -8  -2   31.30    5.70
   5   8   2   36.50    5.50
   5   8   2   31.70    5.00
  -6  -8  -2  153.88   19.80
   6   8   2  147.09   19.50
   6   8   2  181.48   19.80
  -7  -8  -2   55.49    8.40
   7   8   2   80.79    8.70
   7   8   2   43.70    7.90
   8   8   2    0.20    4.00
   8   8   2    0.60    4.60
  -9  -8  -2   17.90    5.10
   9   8   2   25.20    5.30
 -10  -8  -2   -4.10    4.50
  10   8   2    1.20    4.90
 -11  -8  -2   21.10    5.90
  11   8   2   16.00    5.80
 -12  -8  -2    7.90    6.10
  12   8   2   13.80    6.40
  14  -9  -2    1.10    8.90
  13  -9  -2    2.70    7.00
  12  -9  -2   -1.60    6.40
  11  -9  -2    8.90    5.50
 -11   9   2    4.10    6.10
  10  -9  -2   -3.70    4.50
 -10   9   2    2.30    4.90
   9  -9  -2  257.07   32.00
  -9   9   2  259.67   31.70
   8  -9  -2    1.10    4.00
   8  -9  -2    2.20    4.00
  -8   9   2    0.10    3.90
   7  -9  -2   -4.60    3.60
   7  -9  -2   -2.20    3.80
  -7   9   2    5.20    3.60
   6  -9  -2  184.68   23.80
   6  -9  -2  194.78   23.80
  -6   9   2  200.78   23.70
   5  -9  -2   58.19    7.60
  -5   9   2   51.69    7.30
  -5   9   2   49.50    7.20
   4  -9  -2   76.99    9.20
  -4   9   2   61.69    8.70
  -4   9   2   63.29    8.80
   3  -9  -2    3.60    3.20
  -3   9   2    3.00    2.80
  -3   9   2    1.10    2.70
   2  -9  -2    3.60    3.10
  -2   9   2    3.00    2.60
  -2   9   2   -0.50    3.00
   1  -9  -2   15.50    3.80
  -1   9   2    9.20    3.00
  -1   9   2   15.70    3.40
   0  -9  -2    2.20    3.30
   0   9   2    4.40    2.80
   0   9   2    4.70    2.90
  -1  -9  -2   23.50    5.10
   1   9   2   35.50    4.70
   1   9   2   25.20    4.70
  -2  -9  -2   35.90    5.60
   2   9   2   42.90    5.10
   2   9   2   18.60    5.00
  -3  -9  -2  117.89   15.10
   3   9   2  105.39   14.90
   3   9   2  126.79   14.70
  -4  -9  -2   10.40    4.00
   4   9   2   13.50    3.40
   4   9   2    6.40    3.80
  -5  -9  -2   19.20    5.50
   5   9   2   28.10    4.40
   5   9   2   22.20    4.90
  -6  -9  -2   77.89   10.10
   6   9   2   55.39    9.70
   6   9   2   74.99    9.40
  -7  -9  -2   10.10    5.10
   7   9   2   -0.90    4.50
   7   9   2    1.60    3.90
   8   9   2   33.50    6.20
   8   9   2   40.40    7.10
   9   9   2    3.10    4.80
 -10  -9  -2   13.00    5.30
 -11  -9  -2   31.00    7.20
 -12  -9  -2    2.90    6.40
  13 -10  -2    2.50    8.40
  12 -10  -2   -0.50    7.30
  11 -10  -2    4.10    6.70
  10 -10  -2   11.20    5.60
   9 -10  -2   32.00    6.70
   9 -10  -2   21.20    5.60
  -9  10   2   25.70    6.20
   8 -10  -2   -2.40    4.10
   8 -10  -2   -3.10    4.80
  -8  10   2    1.90    4.10
   7 -10  -2   42.70    7.90
   7 -10  -2   72.29    8.70
  -7  10   2   55.99    8.10
   6 -10  -2   72.59    9.60
  -6  10   2   53.99    9.20
  -6  10   2   77.29    9.30
   5 -10  -2   11.50    4.50
  -5  10   2   12.70    3.90
  -5  10   2   19.40    4.10
   4 -10  -2   19.00    5.10
  -4  10   2   21.80    4.60
  -4  10   2   31.70    4.90
   3 -10  -2    8.90    4.00
  -3  10   2   10.50    3.40
  -3  10   2    5.80    3.30
   2 -10  -2   -1.90    3.40
  -2  10   2    1.60    3.20
  -2  10   2    4.00    3.00
   1 -10  -2   37.60    6.00
  -1  10   2   33.20    5.30
  -1  10   2   30.40    5.20
   0 -10  -2  105.59   15.00
   0  10   2  115.09   14.80
   0  10   2  127.39   14.80
  -1 -10  -2    7.60    4.10
   1  10   2    3.30    3.40
   1  10   2    9.10    3.30
  -2 -10  -2    7.30    4.10
   2  10   2   10.30    3.40
   2  10   2    5.00    3.50
  -3 -10  -2   17.40    5.50
   3  10   2   34.40    5.20
   3  10   2   27.50    4.80
  -4 -10  -2   -4.90    4.20
   4  10   2   -1.50    3.20
   4  10   2    0.10    3.70
  -5 -10  -2   96.99   11.80
   5  10   2   76.39   11.20
   5  10   2   80.39   10.80
  -6 -10  -2    3.20    5.30
   6  10   2    6.00    3.70
   6  10   2   11.10    4.70
  -7 -10  -2   69.49   11.20
   7  10   2   71.39   10.40
   8  10   2    3.70    5.30
   9  10   2   -2.60    5.70
 -10 -10  -2   -3.40    5.50
 -11 -10  -2   30.30    7.60
  13 -11  -2   -0.70    9.20
  12 -11  -2   -3.10    7.90
  11 -11  -2   -2.20    6.50
  10 -11  -2    6.30    6.00
   9 -11  -2   -4.20    5.40
   9 -11  -2   -4.00    5.10
   8 -11  -2   17.70    5.60
  -8  11   2   27.00    5.40
   7 -11  -2    4.50    4.10
  -7  11   2    5.40    4.40
  -7  11   2    0.30    3.90
   6 -11  -2   23.40    5.40
  -6  11   2   12.40    4.70
  -6  11   2   17.20    4.60
   5 -11  -2   -0.30    4.10
  -5  11   2    2.10    3.80
  -5  11   2    3.30    3.70
   4 -11  -2  188.38   22.80
  -4  11   2  177.78   22.40
  -4  11   2  182.38   22.50
   3 -11  -2   14.60    4.50
  -3  11   2   15.30    4.20
  -3  11   2    5.20    3.80
   2 -11  -2    0.80    3.90
  -2  11   2    3.50    3.10
  -2  11   2    5.40    4.00
   1 -11  -2   33.30    6.20
  -1  11   2   35.90    5.70
  -1  11   2   30.50    5.50
   0 -11  -2   56.09    7.90
   0  11   2   62.49    7.80
   0  11   2   39.20    7.40
  -1 -11  -2   23.30    5.00
   1  11   2   15.70    4.40
   1  11   2    8.10    4.20
  -2 -11  -2   -6.10    4.40
   2  11   2    4.60    3.90
   2  11   2    1.70    3.50
  -3 -11  -2   34.90    6.10
   3  11   2   15.20    5.10
  -4 -11  -2   68.39    9.00
   4  11   2   43.80    8.30
  -5 -11  -2  186.08   20.50
   5  11   2  133.59   20.00
  -6 -11  -2    5.70    6.00
   6  11   2    6.80    4.90
   7  11   2  173.48   22.30
   8  11   2    2.90    5.70
   9  11   2   -2.80    6.60
 -10 -11  -2    7.30    6.20
  12 -12  -2   -0.20    7.40
  11 -12  -2   -1.30    7.60
  10 -12  -2    3.00    6.70
   9 -12  -2    5.80    5.60
  -9  12   2    6.10    5.00
   8 -12  -2   19.70    6.20
  -8  12   2   27.60    5.90
   7 -12  -2   31.60    6.40
  -7  12   2   29.20    6.10
   6 -12  -2    4.70    4.80
  -6  12   2    1.80    4.50
   5 -12  -2    9.70    5.00
  -5  12   2   13.10    4.80
  -5  12   2   15.40    4.90
   4 -12  -2  116.49   14.90
  -4  12   2   98.69   14.40
  -4  12   2  118.39   14.40
   3 -12  -2   34.30    7.00
  -3  12   2   56.69    6.80
  -3  12   2   25.70    6.10
   2 -12  -2   18.20    5.30
  -2  12   2   27.60    5.00
  -2  12   2   12.60    4.40
   1 -12  -2   33.50    6.40
  -1  12   2   31.70    5.70
   0 -12  -2  109.09   15.20
   0  12   2  117.69   14.80
  -1 -12  -2    7.10    5.10
   1  12   2    7.70    4.60
  -2 -12  -2    4.50    5.40
   2  12   2   -2.40    4.30
  -3 -12  -2   76.89   11.40
   3  12   2   74.99   10.80
  -4 -12  -2   18.90    6.70
   4  12   2   30.60    6.20
  -5 -12  -2   15.60    6.30
   5  12   2    8.60    5.40
  -6 -12  -2    5.10    6.70
   6  12   2   -2.40    5.60
   7  12   2   41.10    8.10
   8  12   2   18.60    7.00
   9  12   2   25.70    8.40
 -10 -12  -2    2.20    7.00
  12 -13  -2    9.40    9.90
 -11  13   2   23.30    7.40
 -10  13   2    9.50    6.60
   9 -13  -2    7.30    6.00
  -9  13   2    4.60    5.80
   8 -13  -2    3.50    5.50
  -8  13   2    4.10    5.50
   7 -13  -2    1.00    5.40
  -7  13   2    4.90    5.30
   6 -13  -2   17.40    6.20
  -6  13   2   24.60    6.10
   5 -13  -2   28.10    6.60
   4 -13  -2   58.89    9.40
   3 -13  -2    3.30    5.10
  -3  13   2   11.10    6.20
   2 -13  -2   31.40    7.20
  -2  13   2   38.40    6.50
   1 -13  -2   16.10    6.00
  -1  13   2   26.40    5.50
   0 -13  -2    2.20    5.20
   0  13   2    7.70    4.80
  -1 -13  -2   14.60    6.30
   1  13   2   26.40    5.70
  -2 -13  -2   33.00    8.00
   2  13   2   47.30    7.40
  -3 -13  -2   62.89   10.80
   3  13   2   70.49   10.20
  -4 -13  -2   22.70    6.90
   4  13   2   10.00    5.90
  -5 -13  -2   -6.60    6.80
   5  13   2    5.10    5.80
  -6 -13  -2    8.90    7.50
   6  13   2    8.50    6.30
   7  13   2    7.10    7.00
   8  13   2   29.00    8.40
   9  13   2   30.40   10.00
   9 -14  -2    8.40    6.60
   8 -14  -2    0.20    6.30
   7 -14  -2   -1.00    5.70
   6 -14  -2   10.90    6.10
   5 -14  -2    4.00    5.80
   4 -14  -2    5.50    5.80
   3 -14  -2    3.50    5.90
   2 -14  -2   26.60    6.90
   1 -14  -2    8.10    5.90
   0 -14  -2   -2.10    5.50
   0  14   2    3.00    5.60
  -1 -14  -2    5.60    6.00
   1  14   2   -2.80    5.60
  -2 -14  -2  -11.90    5.90
   2  14   2   -0.40    5.70
  -3 -14  -2    4.40    6.60
   3  14   2    0.10    6.00
  -4 -14  -2   -5.80    7.10
   4  14   2    2.70    6.10
  -5 -14  -2   -1.40    7.50
   5  14   2   -0.60    6.20
  -6 -14  -2   10.00    8.00
   6  14   2    4.00    7.10
   7  14   2   10.90    7.90
   9 -15  -2    9.70    7.90
   8 -15  -2   -6.30    7.10
   7 -15  -2    3.40    6.30
   6 -15  -2   -8.60    6.40
   5 -15  -2    2.20    6.10
   4 -15  -2   28.90    7.70
   3 -15  -2   30.90    8.20
   2 -15  -2    3.50    6.50
   1 -15  -2    7.50    6.20
   0 -15  -2   18.50    7.00
  -1 -15  -2   12.50    7.20
  -2 -15  -2   17.90    7.70
  -3 -15  -2    3.20    7.40
   3  15   2   -1.30    7.50
  -4 -15  -2  -12.20    7.70
   4  15   2    1.20    7.10
  -5 -15  -2   13.90    8.80
   5  15   2    4.80    7.40
  -6 -15  -2    1.20   10.00
   6  15   2   19.60    8.70
   8 -16  -2    3.80    8.00
   7 -16  -2   -6.80    7.10
   6 -16  -2    2.00    7.60
   5 -16  -2    9.10    7.70
   4 -16  -2   29.90    8.80
   3 -16  -2    2.70    7.40
   2 -16  -2   25.50    8.60
   1 -16  -2    1.00    7.10
   0 -16  -2    4.90    7.40
  -1 -16  -2    0.60    7.60
  -2 -16  -2   36.40   10.10
  -3 -16  -2    5.00    9.10
  -4 -16  -2    1.60    9.20
  -5 -16  -2   23.10   10.60
   6 -17  -2    2.30    8.40
   5 -17  -2    6.40    8.50
   4 -17  -2    1.60    7.90
   3 -17  -2    1.50    8.20
   2 -17  -2    5.80    8.90
   1 -17  -2   -3.70    8.10
   0 -17  -2   18.50    8.90
  -1 -17  -2   -5.60    8.70
  -2 -17  -2    4.10    9.60
   2 -19   3    8.00   10.10
   3  18  -3    7.30    8.20
  -3 -18   3    6.40   10.80
   2  18  -3   12.60    8.40
  -2 -18   3    6.80   10.00
   1  18  -3    4.60    7.80
  -1 -18   3    0.00    8.70
   0  18  -3    7.20    7.60
   0 -18   3   15.10    8.70
  -1  18  -3   -1.10    7.10
   1 -18   3    4.10    8.80
  -2  18  -3    2.60    6.90
   2 -18   3    1.90    8.60
  -3  18  -3    2.40    6.40
   3 -18   3   -3.60    8.10
  -4  18  -3   -2.70    7.00
   4 -18   3    1.90    8.40
  -5  18  -3    6.20    7.20
   5 -18   3    3.60    9.00
  -6  18  -3    4.00   10.30
   6 -18   3   -2.30    9.20
   5  17  -3    9.20    8.70
  -5 -17   3    9.20   10.00
   4  17  -3    8.10    8.00
  -4 -17   3    1.10    9.40
   3  17  -3   -3.10    7.00
  -3 -17   3    1.00    8.50
   2  17  -3    0.40    6.90
  -2 -17   3    7.50    7.80
   1  17  -3    0.60    6.20
  -1 -17   3    1.10    7.50
   0  17  -3   37.70    7.80
   0 -17   3   18.60    8.40
  -1  17  -3   36.00    7.30
   1 -17   3   19.50    8.70
  -2  17  -3   -1.40    5.50
   2 -17   3    0.50    7.50
  -3  17  -3    4.50    5.20
   3 -17   3    3.90    7.50
  -4  17  -3    2.50    5.80
   4 -17   3    1.80    7.70
  -5  17  -3   11.80    6.80
   5 -17   3    3.20    7.50
  -6  17  -3    8.30    7.30
   6 -17   3   14.30    8.10
  -7  17  -3   20.10    7.90
   7 -17   3   11.00    8.40
  -8  17  -3    9.80    8.70
   8 -17   3   -1.30    9.00
   6  16  -3    5.40    7.50
  -6 -16   3    1.30    9.00
   5  16  -3   14.30    7.50
  -5 -16   3   10.50    8.70
   4  16  -3   12.40    6.80
  -4 -16   3   -8.00    7.60
   3  16  -3    3.90    6.30
  -3 -16   3   10.20    7.40
   2  16  -3    1.20    5.90
  -2 -16   3    4.50    6.90
   1  16  -3   10.40    6.10
  -1 -16   3   16.00    7.00
   0  16  -3   -0.40    5.70
   0 -16   3   14.60    6.50
  -2  16  -3    2.00    4.70
   2 -16   3   -6.40    6.70
  -3  16  -3   10.30    5.60
   3 -16   3    9.40    6.90
  -4  16  -3    0.20    5.60
   4 -16   3    3.30    6.40
  -5  16  -3    6.60    6.40
   5 -16   3   11.60    6.50
  -6  16  -3    0.00    6.30
   6 -16   3   -4.00    6.70
  -7  16  -3   -4.60    6.70
   7 -16   3    5.70    7.30
  -8  16  -3    4.40    7.10
   8 -16   3   12.80    7.80
  -9  16  -3   -4.50    7.70
 -10  16  -3   13.10    9.10
   8  15  -3    4.90    7.90
   7  15  -3   -0.20    7.10
  -7 -15   3    3.20    9.00
   6  15  -3   11.50    7.10
  -6 -15   3   10.10    8.80
   5  15  -3   10.00    6.30
  -5 -15   3   11.50    7.80
   4  15  -3    6.40    5.90
  -4 -15   3    9.40    7.30
   3  15  -3   11.70    6.00
  -3 -15   3    0.10    6.60
   2  15  -3   15.70    6.00
  -2 -15   3   17.60    7.10
   1  15  -3    1.70    4.90
  -1 -15   3    2.30    6.10
   0  15  -3   16.20    5.70
   0 -15   3   15.40    6.10
  -1  15  -3   17.50    5.70
   1 -15   3   38.90    7.20
  -2  15  -3   92.59   12.10
   2 -15   3   80.99   12.50
  -3  15  -3   -1.10    5.00
   3 -15   3    0.10    5.80
  -4  15  -3   16.10    6.10
   4 -15   3   21.60    6.50
  -5  15  -3   -1.90    5.60
   5 -15   3   -1.00    5.60
  -6  15  -3    6.20    6.10
   6 -15   3    0.20    6.30
  -7  15  -3   18.20    6.80
   7 -15   3   27.60    7.50
  -8  15  -3   25.30    7.30
   8 -15   3   21.30    7.40
  -9  15  -3   -7.10    7.00
 -10  15  -3   -4.10    7.70
 -11  15  -3   -1.30    8.50
   9  14  -3   10.40    8.00
   8  14  -3    5.10    6.90
   7  14  -3   17.80    7.10
  -7 -14   3   24.80    8.90
   6  14  -3    7.40    6.20
  -6 -14   3    4.20    7.60
   5  14  -3    3.00    5.50
  -5 -14   3    4.00    7.00
   4  14  -3    4.40    5.20
  -4 -14   3   13.00    6.80
   3  14  -3   -2.60    5.10
  -3 -14   3   -2.00    5.90
   2  14  -3   77.49   10.40
  -2 -14   3   65.59   11.00
   1  14  -3    1.90    4.80
  -1 -14   3   -3.10    5.30
   0  14  -3   12.60    4.90
   0 -14   3   15.80    5.60
  -1  14  -3   25.40    5.70
   1 -14   3   37.40    6.80
  -2  14  -3   66.99    9.50
   2 -14   3   63.49    9.90
  -3  14  -3   13.20    5.50
   3 -14   3   29.40    6.00
  -4  14  -3    4.00    4.90
   4 -14   3    2.60    5.30
  -5  14  -3   25.10    6.60
   5 -14   3   38.60    7.20
  -6  14  -3    2.10    5.30
   6 -14   3    2.70    5.30
  -7  14  -3   24.10    7.00
   7 -14   3   37.80    7.50
  -8  14  -3   38.10    8.00
   8 -14   3   36.00    7.90
  -9  14  -3   -0.50    6.40
 -10  14  -3   -1.70    6.60
 -11  14  -3   19.30    8.30
 -12  14  -3    4.20    9.10
  10  13  -3   10.60    8.40
   9  13  -3    8.40    6.90
   8  13  -3    9.30    6.30
   7  13  -3   24.30    6.30
  -7 -13   3   18.00    8.00
   6  13  -3   22.80    6.80
  -6 -13   3   42.80    8.50
   5  13  -3   26.10    6.30
  -5 -13   3   28.20    7.40
   4  13  -3    4.30    4.70
  -4 -13   3   13.10    6.30
   3  13  -3    0.10    4.60
  -3 -13   3    5.80    5.60
   2  13  -3   28.50    6.10
  -2 -13   3   38.50    7.20
   1  13  -3   12.00    4.50
  -1 -13   3    9.50    5.50
   0  13  -3    6.00    3.80
   0 -13   3    5.20    4.80
  -1  13  -3    4.10    3.90
   1 -13   3   -2.00    4.00
  -2  13  -3   39.60    6.80
   2 -13   3   43.70    7.20
  -3  13  -3   -1.30    4.20
   3 -13   3   -3.10    4.20
  -4  13  -3  221.08   27.30
  -5  13  -3   45.30    7.30
   5 -13   3   37.60    7.40
  -6  13  -3   34.10    6.40
   6 -13   3   26.30    6.40
  -7  13  -3   30.30    6.80
   7 -13   3   33.40    6.90
  -8  13  -3   -4.20    5.20
   8 -13   3    5.40    5.50
  -9  13  -3   -5.80    5.80
 -10  13  -3   12.90    6.80
 -11  13  -3    5.90    6.80
 -12  13  -3    3.80    8.30
  10  12  -3    4.20    7.00
   9  12  -3   -3.00    5.90
   8  12  -3    3.60    5.60
   7  12  -3   10.50    5.20
  -7 -12   3   22.40    7.40
   6  12  -3   24.50    6.20
  -6 -12   3   26.30    7.20
   5  12  -3   86.79   12.50
  -5 -12   3  101.19   13.30
   4  12  -3   51.59    9.10
  -4 -12   3   84.99   10.20
   3  12  -3   24.70    5.60
  -3 -12   3   33.40    6.60
   2  12  -3    2.50    3.90
  -2 -12   3    4.10    4.60
   1  12  -3    5.70    3.60
  -1 -12   3    3.70    4.50
   0  12  -3   -1.30    3.20
   0 -12   3   -1.40    4.20
  -1  12  -3    1.70    3.50
   1 -12   3   23.20    4.60
  -2  12  -3    4.60    3.70
   2 -12   3   -2.50    3.90
  -3  12  -3   63.19    8.40
   3 -12   3   52.29    8.50
  -4  12  -3    2.40    4.10
   4 -12   3    5.00    4.10
  -5  12  -3  309.67   33.50
   5 -12   3  245.18   33.40
  -6  12  -3    1.40    4.40
   6 -12   3   -7.00    4.40
  -7  12  -3   89.39   12.40
   7 -12   3   96.19   12.40
   7 -12   3   88.19   12.60
  -8  12  -3   45.50    7.80
   8 -12   3   46.50    7.50
   8 -12   3   39.10    7.50
  -9  12  -3    7.10    5.50
   9 -12   3    1.60    5.40
 -10  12  -3   10.00    6.20
  10 -12   3    1.20    5.90
 -11  12  -3    5.10    7.20
  11 -12   3    5.40    6.40
 -12  12  -3    6.90    7.60
  12 -12   3    3.10    7.30
 -13  12  -3    2.80    8.90
  13 -12   3    1.60    8.80
  11  11  -3    0.60    6.60
  10  11  -3   54.29    9.50
   9  11  -3   24.90    6.50
   8  11  -3    3.80    4.90
   7  11  -3   28.10    5.70
  -7 -11   3   17.50    6.60
   6  11  -3   10.30    4.70
  -6 -11   3    5.30    5.20
   5  11  -3  237.38   30.00
  -5 -11   3  253.77   30.40
   4  11  -3    2.40    4.00
  -4 -11   3   -1.50    4.50
   3  11  -3   20.00    4.50
  -3 -11   3   17.30    5.20
   2  11  -3   85.29   11.50
  -2 -11   3   88.99   12.00
   1  11  -3    3.80    3.10
  -1 -11   3   -2.60    3.80
   0  11  -3    7.30    2.90
   0 -11   3    1.70    3.90
  -1  11  -3   17.20    3.80
   1 -11   3   13.00    4.40
  -2  11  -3    3.60    3.40
   2 -11   3    6.10    3.80
  -3  11  -3   -0.50    3.50
   3 -11   3    1.60    3.60
  -4  11  -3    7.00    3.70
   4 -11   3   -1.80    3.70
  -5  11  -3  149.59   18.50
   5 -11   3  140.19   18.40
   5 -11   3  149.39   18.20
  -6  11  -3    2.70    3.90
   6 -11   3   -2.70    3.90
   6 -11   3    1.70    3.20
  -7  11  -3    8.30    4.60
   7 -11   3   11.70    4.40
   7 -11   3   10.30    4.20
  -8  11  -3   63.19    9.40
   8 -11   3   46.90    8.90
   8 -11   3   83.09    9.40
  -9  11  -3    3.30    5.10
   9 -11   3    4.70    5.20
 -10  11  -3    9.40    5.90
  10 -11   3   23.10    6.30
 -11  11  -3   -8.00    5.90
  11 -11   3   11.60    5.60
 -12  11  -3    3.10    6.50
  12 -11   3   -2.80    6.70
 -13  11  -3    2.50    7.50
  13 -11   3   11.90    7.80
 -12 -10   3    4.10    6.60
  11  10  -3   22.80    7.10
  10  10  -3   30.70    7.30
   9  10  -3   22.20    6.00
   8  10  -3   15.20    5.00
  -8 -10   3   13.70    6.30
   7  10  -3   30.70    6.80
  -7 -10   3   56.09    7.80
   6  10  -3   -3.60    4.00
  -6 -10   3   -1.90    4.70
  -5 -10   3  415.66   50.39
   4  10  -3   41.90    6.90
  -4 -10   3   52.49    7.60
   3  10  -3   44.40    7.10
  -3 -10   3   56.49    7.80
   2  10  -3   71.79   10.40
  -2 -10   3   92.79   11.00
   1  10  -3   26.50    4.90
  -1 -10   3   42.20    5.70
   0  10  -3    4.50    2.90
   0 -10   3    8.70    3.30
  -1  10  -3   15.20    3.60
  -1  10  -3   15.90    2.80
   1 -10   3   16.50    4.00
  -2  10  -3    8.10    2.30
  -2  10  -3    9.00    3.20
   2 -10   3    6.70    3.30
  -3  10  -3   24.00    3.70
  -3  10  -3   23.90    4.50
   3 -10   3   26.60    4.60
  -4  10  -3    0.40    3.10
   4 -10   3    2.80    3.10
   4 -10   3    1.10    2.60
  -5  10  -3   -0.80    3.20
   5 -10   3    1.30    2.70
   5 -10   3    4.70    3.20
  -6  10  -3    1.30    3.60
   6 -10   3   -0.90    3.00
   6 -10   3    0.60    3.40
  -7  10  -3   -0.90    4.10
   7 -10   3    3.40    3.60
   7 -10   3    2.90    3.50
  -8  10  -3  255.07   32.80
   8 -10   3  251.37   32.50
   8 -10   3  298.87   32.70
  -9  10  -3   23.70    6.30
   9 -10   3   40.80    6.80
 -10  10  -3    6.90    5.20
  10 -10   3   15.30    5.40
 -11  10  -3   22.60    7.20
  11 -10   3   40.80    7.80
 -12  10  -3   -2.30    6.60
  12 -10   3    2.50    6.70
 -13  10  -3   -3.30    7.50
  13 -10   3    5.90    7.70
 -14  10  -3   17.80    9.30
  14 -10   3   -7.30    8.70
 -12  -9   3   21.90    6.40
  11   9  -3   30.30    7.30
  10   9  -3    3.60    4.90
   9   9  -3    0.60    4.70
   8   9  -3   39.20    7.30
  -8  -9   3   53.89    8.20
   7   9  -3    1.80    3.50
  -7  -9   3   -3.30    4.60
   6   9  -3   24.40    5.00
  -6  -9   3   31.40    5.80
   5   9  -3  137.79   16.70
  -5  -9   3  126.29   16.90
   4   9  -3   73.49    9.00
   4   9  -3   66.99    8.60
  -4  -9   3   50.49    8.70
   3   9  -3   98.89   11.20
   3   9  -3   71.69   11.60
   2   9  -3    7.20    2.70
   2   9  -3    5.50    1.60
  -2  -9   3    4.10    3.10
   1   9  -3   24.80    3.20
   1   9  -3   18.10    4.00
  -1  -9   3   28.40    4.50
   0   9  -3   10.60    1.90
   0   9  -3    7.80    2.80
   0  -9   3   16.20    3.30
  -1   9  -3  147.19   18.10
  -1   9  -3  142.39   17.80
   1  -9   3  160.98   18.20
  -2   9  -3   47.80    5.80
  -2   9  -3   39.10    6.20
   2  -9   3   43.30    6.40
  -3   9  -3   43.00    6.10
   3  -9   3   41.80    6.30
   3  -9   3   44.20    5.80
  -4   9  -3  239.38   30.50
   4  -9   3  265.27   30.60
   4  -9   3  250.37   30.40
  -5   9  -3   10.40    3.40
   5  -9   3   11.00    3.20
   5  -9   3    5.30    2.90
  -6   9  -3   90.79   10.30
   6  -9   3   72.59   10.00
   6  -9   3   70.09   10.00
  -7   9  -3   33.10    5.40
   7  -9   3   24.30    4.70
   7  -9   3   26.30    5.00
  -8   9  -3  358.56   45.20
   8  -9   3  350.06   45.00
   8  -9   3  417.36   45.20
  -9   9  -3   31.20    6.90
   9  -9   3   43.10    6.90
 -10   9  -3    8.20    5.40
  10  -9   3   16.20    4.90
 -11   9  -3    1.70    5.70
  11  -9   3    9.50    5.00
 -12   9  -3   23.10    7.10
  12  -9   3   19.80    6.40
 -13   9  -3   17.10    7.60
  13  -9   3   -3.90    6.00
 -14   9  -3    3.20    8.80
  14  -9   3   -2.60    7.90
 -13  -8   3    8.60    6.00
 -12  -8   3   -0.40    4.80
 -11  -8   3    3.10    4.60
  10   8  -3    7.70    5.00
   9   8  -3   33.80    6.40
   8   8  -3   70.39    8.70
   8   8  -3   59.29    8.90
  -8  -8   3   52.19    9.10
   7   8  -3  116.19   14.60
   7   8  -3  129.39   15.00
  -7  -8   3  103.29   15.00
   6   8  -3  114.59   13.90
   6   8  -3  113.19   13.60
  -6  -8   3   96.79   14.10
   5   8  -3   10.00    3.40
   5   8  -3   10.20    2.60
  -5  -8   3    9.60    3.60
   4   8  -3  287.37   35.30
   4   8  -3  293.27   35.10
  -4  -8   3  292.97   35.40
   3   8  -3   75.39    9.00
   3   8  -3   71.99    9.40
  -3  -8   3   67.19    9.60
   2   8  -3  203.18   23.20
   2   8  -3  171.28   23.40
  -2  -8   3  188.48   23.60
   1   8  -3  137.69   16.00
   1   8  -3  121.49   16.40
  -1  -8   3  129.99   16.50
   0   8  -3   43.40    5.80
   0   8  -3   43.40    5.30
   0  -8   3   36.30    5.90
  -1   8  -3   38.70    5.30
  -1   8  -3   33.40    4.80
   1  -8   3   50.09    5.60
  -2   8  -3  213.28   27.70
   2  -8   3  227.78   27.60
   2  -8   3  248.08   27.80
  -3   8  -3  144.09   17.60
   3  -8   3  154.08   17.70
   3  -8   3  137.59   17.40
  -4   8  -3  117.29   14.70
   4  -8   3  116.79   14.50
   4  -8   3  120.29   14.70
  -5   8  -3   17.20    3.60
   5  -8   3   14.80    3.20
   5  -8   3   11.90    3.20
  -6   8  -3   76.99   10.70
   6  -8   3   89.89   10.50
   6  -8   3   76.39   10.50
  -7   8  -3   70.49    9.70
   7  -8   3   75.29    9.70
   7  -8   3   70.59    9.40
  -8   8  -3   25.30    4.90
   8  -8   3   32.20    5.20
   8  -8   3   10.20    3.90
  -9   8  -3  145.09   17.40
   9  -8   3  128.89   17.20
 -10   8  -3   39.90    8.00
  10  -8   3   57.59    8.40
 -11   8  -3   31.60    6.80
  11  -8   3   16.90    6.00
 -12   8  -3    9.40    6.60
  12  -8   3    9.60    6.50
 -13   8  -3   -3.70    7.20
  13  -8   3   11.50    6.20
 -14   8  -3   52.39   10.00
  14  -8   3   38.00    8.60
 -15   8  -3    6.60    9.80
  15  -8   3   14.00    9.00
 -13  -7   3    9.40    5.40
  12   7  -3   12.80    9.90
 -12  -7   3    6.00    4.70
  11   7  -3   54.69    8.90
 -11  -7   3   55.59    8.50
  10   7  -3    7.50    4.60
  10   7  -3    2.00    4.40
   9   7  -3    7.50    4.20
   9   7  -3    3.60    3.90
   8   7  -3   66.59    8.00
   8   7  -3   43.80    7.90
  -8  -7   3   51.19    8.10
   7   7  -3   58.19    7.90
   7   7  -3   48.10    8.10
  -7  -7   3   68.99    8.40
   6   7  -3   43.60    4.70
   6   7  -3   21.10    4.80
  -6  -7   3   19.40    5.00
   5   7  -3    0.90    2.10
   5   7  -3    2.10    2.60
  -5  -7   3    5.00    3.00
   4   7  -3  380.26   44.40
   4   7  -3  354.96   44.60
  -4  -7   3  368.16   44.60
   3   7  -3   62.59    7.70
   3   7  -3   61.29    8.10
  -3  -7   3   61.39    8.20
   2   7  -3  190.08   25.20
   2   7  -3  217.28   25.00
  -2  -7   3  203.58   25.30
   1   7  -3  104.09   13.60
   1   7  -3  112.69   13.30
  -1  -7   3  109.79   13.70
   0   7  -3    0.30    2.00
   0   7  -3    5.90    1.00
   0  -7   3    1.90    2.20
  -1   7  -3   41.90    5.70
  -1   7  -3   39.50    5.30
   1  -7   3   52.09    5.90
  -2   7  -3  293.77   36.50
   2  -7   3  300.47   36.50
   2  -7   3  310.07   36.40
  -3   7  -3  584.74   73.49
   3  -7   3  613.84   73.39
   3  -7   3  635.84   73.49
  -4   7  -3  343.27   43.10
   4  -7   3  362.16   43.00
   4  -7   3  363.66   43.00
  -5   7  -3    4.30    2.50
   5  -7   3    0.10    2.30
   5  -7   3    1.00    2.20
  -6   7  -3  124.09   17.00
   6  -7   3  137.79   16.90
   6  -7   3  144.89   16.80
  -7   7  -3  148.19   19.00
   7  -7   3  159.78   18.80
   7  -7   3  150.48   18.90
  -8   7  -3   10.80    4.10
   8  -7   3    6.70    3.90
   8  -7   3   15.00    3.30
  -9   7  -3   64.99    8.80
   9  -7   3   55.39    8.50
 -10   7  -3   24.00    5.40
  10  -7   3   18.30    5.00
 -11   7  -3    0.50    5.10
  11  -7   3    4.70    5.30
 -12   7  -3    6.00    6.20
  12  -7   3   15.60    6.20
 -13   7  -3   10.00    6.60
  13  -7   3   12.90    6.80
 -14   7  -3   94.29   13.60
  14  -7   3   79.09   13.00
 -15   7  -3   12.10    9.40
  15  -7   3    0.00    8.70
  14   6  -3    1.90    6.60
 -14  -6   3   -2.60    6.00
  13   6  -3    4.50    6.40
 -13  -6   3    1.20    5.20
  12   6  -3   25.00    6.40
 -12  -6   3   15.50    5.10
  11   6  -3    7.00    5.40
 -11  -6   3   29.30    5.10
  10   6  -3   74.99   10.30
   9   6  -3   59.29    8.40
   9   6  -3   58.69    8.60
   8   6  -3   73.99   10.00
   8   6  -3   76.89    9.70
  -8  -6   3   68.19    9.80
   7   6  -3    2.20    2.80
   7   6  -3   -1.70    3.00
  -7  -6   3   -1.00    3.20
   6   6  -3    7.00    2.70
   6   6  -3    8.50    2.80
  -6  -6   3    6.90    3.00
   5   6  -3   -0.40    2.40
   5   6  -3    0.70    1.80
  -5  -6   3    3.10    2.70
   4   6  -3  421.06   49.10
   4   6  -3  379.26   49.20
  -4  -6   3  421.16   49.20
   3   6  -3  381.76   44.90
   3   6  -3  375.16   45.00
  -3  -6   3  361.96   45.10
   2   6  -3    2.70    1.80
   2   6  -3    1.60    1.10
  -2  -6   3    2.10    1.90
   1   6  -3    4.70    1.60
   1   6  -3    4.50    0.80
  -1  -6   3    2.60    2.00
   0   6  -3   72.19   10.40
   0  -6   3   98.59   10.50
  -1   6  -3   56.49    7.50
   1  -6   3   59.19    7.20
   1  -6   3   59.49    7.50
  -2   6  -3   22.20    3.40
   2  -6   3   18.30    2.90
   2  -6   3   25.10    3.30
  -3   6  -3  144.19   18.70
   3  -6   3  176.78   18.70
   3  -6   3  143.49   18.60
  -4   6  -3  619.14   73.49
   4  -6   3  621.24   73.39
   4  -6   3  597.54   73.39
  -5   6  -3  203.58   24.80
   5  -6   3  194.08   24.60
   5  -6   3  215.38   24.70
  -6   6  -3  247.88   30.00
   6  -6   3  256.67   29.80
   6  -6   3  234.38   29.90
  -7   6  -3   65.59    9.00
   7  -6   3   71.69    8.60
   7  -6   3   62.49    8.80
  -8   6  -3    2.00    3.30
   8  -6   3    1.40    3.20
  -9   6  -3   34.80    5.50
   9  -6   3   23.70    5.10
 -10   6  -3   40.30    6.90
  10  -6   3   36.80    6.40
 -11   6  -3   10.20    5.10
  11  -6   3    4.60    4.30
 -12   6  -3   67.59   10.20
  12  -6   3   56.99    9.60
 -13   6  -3   22.10    7.10
  13  -6   3    6.20    5.40
 -14   6  -3   16.00    8.00
  14  -6   3   25.30    6.90
 -15   6  -3    4.80    9.10
  15  -6   3    6.30    7.20
  14   5  -3    4.50    6.40
 -14  -5   3   -4.40    5.70
  13   5  -3   -9.00    6.00
 -13  -5   3   -5.50    4.80
  12   5  -3   19.20    5.80
 -12  -5   3   28.90    5.70
  11   5  -3   -9.00    4.60
 -11  -5   3   -1.40    3.70
  10   5  -3   36.50    5.80
 -10  -5   3   29.90    5.80
   9   5  -3  207.08   26.10
   9   5  -3  221.68   26.30
   8   5  -3   16.60    3.50
   8   5  -3   12.80    4.00
  -8  -5   3   12.00    3.70
   7   5  -3   38.90    6.70
   7   5  -3   48.20    6.70
  -7  -5   3   57.79    6.90
   6   5  -3   90.29   10.80
   6   5  -3   88.49   10.70
  -6  -5   3   75.59   10.90
   5   5  -3  402.06   47.80
   5   5  -3  394.16   47.90
  -5  -5   3  396.96   47.90
   4   5  -3  728.53   83.09
   4   5  -3  684.93   82.99
  -4  -5   3  670.43   83.09
   3   5  -3    7.50    2.10
   3   5  -3    5.20    1.50
  -3  -5   3    3.40    2.20
   2   5  -3  202.08   24.40
   2   5  -3  207.38   24.30
  -2  -5   3  189.38   24.40
   1   5  -3  758.52   90.79
  -1  -5   3  757.42   90.89
   0   5  -3    3.90    1.50
   0  -5   3    5.60    1.80
  -1   5  -3  369.56   43.10
   1  -5   3  369.76   43.00
   1  -5   3  331.47   43.10
  -2   5  -3   51.79    5.80
   2  -5   3   46.10    5.70
   2  -5   3   40.40    5.60
  -3   5  -3    4.10    1.70
   3  -5   3    0.30    1.50
   3  -5   3    1.10    1.60
  -4   5  -3   35.70    5.20
   4  -5   3   38.40    5.20
   4  -5   3   37.40    5.00
  -5   5  -3   40.70    5.50
   5  -5   3   36.70    5.20
   5  -5   3   40.40    5.40
  -6   5  -3    2.90    2.40
   6  -5   3    0.90    1.80
   6  -5   3    4.00    2.60
  -7   5  -3  179.78   23.50
   7  -5   3  189.58   23.50
   7  -5   3  199.48   23.20
  -8   5  -3   -1.10    3.10
   8  -5   3    0.70    2.70
  -9   5  -3   91.79   11.50
   9  -5   3   81.59   11.40
 -10   5  -3  212.78   25.00
  10  -5   3  192.58   24.70
 -11   5  -3    4.50    4.70
  11  -5   3    3.40    4.00
 -12   5  -3   94.59   13.90
  12  -5   3  103.19   13.40
 -13   5  -3   18.70    6.60
  13  -5   3   13.60    5.40
 -14   5  -3   -4.00    6.70
  14  -5   3    7.90    6.40
 -15   5  -3   77.09   13.50
  15  -5   3   79.69   12.50
  14   4  -3   12.80    7.50
 -14  -4   3   17.80    6.30
  13   4  -3   20.70    5.80
 -13  -4   3    9.00    5.10
  12   4  -3   10.40    5.20
 -12  -4   3   13.90    4.70
  11   4  -3   11.90    4.80
 -11  -4   3    4.10    3.90
  10   4  -3   94.79   13.30
 -10  -4   3  109.19   13.20
   9   4  -3  174.48   21.00
  -9  -4   3  165.88   21.00
   8   4  -3   20.90    3.90
   8   4  -3   14.20    3.60
  -8  -4   3   13.50    3.80
   7   4  -3    4.30    2.60
   7   4  -3   -1.70    2.40
  -7  -4   3    4.80    2.50
   6   4  -3  155.68   18.90
   6   4  -3  172.18   19.00
  -6  -4   3  141.09   18.90
   5   4  -3   -0.60    1.80
   5   4  -3    1.10    2.00
  -5  -4   3   -0.90    2.00
   4   4  -3  144.09   16.50
   4   4  -3  135.79   16.40
  -4  -4   3  125.99   16.50
   3   4  -3  162.18   20.00
   3   4  -3  175.78   20.10
  -3  -4   3  162.28   20.10
   2   4  -3   43.30    5.70
   2   4  -3   46.30    5.50
  -2  -4   3   40.60    5.80
   1   4  -3   25.00    3.10
   1   4  -3   21.00    2.70
  -1  -4   3   26.50    3.30
   0   4  -3   26.00    3.60
   0  -4   3   27.00    3.70
  -1   4  -3  371.96   45.00
   1  -4   3  375.76   45.00
   1  -4   3  377.56   45.10
  -2   4  -3  755.42   89.19
   2  -4   3  723.73   89.09
   2  -4   3  756.72   89.19
  -3   4  -3   40.90    5.50
   3  -4   3   48.10    5.40
   3  -4   3   37.30    5.40
  -4   4  -3  194.58   23.60
   4  -4   3  183.98   23.50
   4  -4   3  212.38   23.60
  -5   4  -3   -0.90    1.90
   5  -4   3   -0.80    1.40
   5  -4   3   -0.80    1.80
  -6   4  -3  110.49   14.90
   6  -4   3  126.89   14.60
   6  -4   3  114.59   14.80
  -7   4  -3   31.80    5.10
   7  -4   3   28.50    5.00
   7  -4   3   35.10    4.40
  -8   4  -3   75.39    9.50
   8  -4   3   67.29    9.20
  -9   4  -3   40.20    6.10
   9  -4   3   33.00    6.10
 -10   4  -3  270.57   31.20
  10  -4   3  241.28   30.90
 -11   4  -3   -6.10    4.80
  11  -4   3    0.10    4.30
 -12   4  -3   22.10    5.90
  12  -4   3   14.50    5.00
 -13   4  -3    3.20    5.80
  13  -4   3   -3.50    5.30
 -14   4  -3    1.70    6.80
  14  -4   3   -2.50    5.30
 -15   4  -3    9.90    8.10
  15  -4   3   17.80    7.00
  15   3  -3    6.90    8.30
 -15  -3   3   -2.10    6.60
  14   3  -3    6.10    7.10
 -14  -3   3    1.80    5.70
  13   3  -3   30.50    7.00
 -13  -3   3   38.90    6.90
  12   3  -3  124.09   16.90
 -12  -3   3  139.69   16.90
  11   3  -3   17.40    5.10
 -11  -3   3   10.60    4.30
  10   3  -3   89.89   11.80
 -10  -3   3   86.69   11.60
   9   3  -3   41.70    6.50
  -9  -3   3   41.60    6.30
   8   3  -3    7.70    3.30
  -8  -3   3    5.40    2.90
  -8  -3   3   13.60    3.00
   7   3  -3   62.49    8.00
   7   3  -3   61.69    7.80
  -7  -3   3   55.69    7.90
   6   3  -3   19.10    3.40
   6   3  -3   23.30    3.40
  -6  -3   3   15.00    3.20
   5   3  -3  223.58   26.40
   5   3  -3  221.18   26.30
  -5  -3   3  210.28   26.30
   4   3  -3  673.83   81.29
   4   3  -3  661.13   81.29
  -4  -3   3  699.23   81.29
   3   3  -3    4.90    1.30
   3   3  -3    2.20    1.40
  -3  -3   3    3.60    1.50
   2   3  -3 1171.28  140.09
   2   3  -3 1139.79  139.99
  -2  -3   3 1201.48  140.09
   1   3  -3  118.99   14.40
   1   3  -3  119.79   14.30
  -1  -3   3  117.79   14.50
   0   3  -3   70.49    8.70
   0  -3   3   69.69    8.50
   0  -3   3   73.99    8.70
  -1   3  -3  901.71  105.99
   1  -3   3  879.41  105.99
   1  -3   3  875.11  105.89
  -2   3  -3   51.79    5.20
   2  -3   3   36.60    5.10
   2  -3   3   37.40    5.10
  -3   3  -3  568.34   63.29
   3  -3   3  490.75   63.29
   3  -3   3  529.95   63.29
  -4   3  -3  478.95   56.39
   4  -3   3  467.85   56.39
   4  -3   3  466.05   56.29
  -5   3  -3   61.39    8.50
   5  -3   3   70.09    8.30
   5  -3   3   66.69    8.50
  -6   3  -3  421.36   49.40
   6  -3   3  393.66   49.40
   6  -3   3  414.86   49.20
  -7   3  -3   14.30    3.40
   7  -3   3   16.90    3.50
  -8   3  -3   22.60    4.20
   8  -3   3   20.70    4.00
  -9   3  -3   -2.40    3.20
   9  -3   3    1.80    3.00
 -10   3  -3   26.30    5.30
  10  -3   3   27.10    5.20
 -11   3  -3   15.50    5.00
  11  -3   3    7.80    4.40
 -12   3  -3   19.90    6.00
  12  -3   3   19.70    5.30
 -13   3  -3   25.70    6.50
  13  -3   3   14.80    5.40
 -14   3  -3    6.10    6.70
  14  -3   3    7.70    5.40
 -15   3  -3    5.20    7.80
  15  -3   3   10.00    6.70
  15   2  -3   12.40    7.40
 -15  -2   3    5.40    6.70
  14   2  -3   -5.10    6.70
 -14  -2   3   -2.80    5.50
  13   2  -3   13.30    6.40
 -13  -2   3   25.50    5.70
  12   2  -3  160.58   22.10
 -12  -2   3  197.28   22.20
  11   2  -3   54.49    8.00
 -11  -2   3   42.70    7.30
  10   2  -3  276.37   33.80
 -10  -2   3  278.97   33.80
   9   2  -3  106.69   14.10
  -9  -2   3  114.09   13.90
   8   2  -3   15.30    3.20
  -8  -2   3   11.30    3.00
  -8  -2   3    7.80    2.80
   7   2  -3   59.99    7.30
  -7  -2   3   47.70    7.10
  -7  -2   3   56.69    7.30
   6   2  -3  211.18   27.10
   6   2  -3  218.48   27.10
   6   2  -3  246.28   27.20
   5   2  -3    8.40    2.10
   5   2  -3    3.70    2.10
   5   2  -3   11.10    1.90
   4   2  -3  310.87   38.50
   4   2  -3  330.97   38.60
   4   2  -3  321.97   38.60
   3   2  -3  527.95   62.59
   3   2  -3  511.75   62.69
   3   2  -3  527.85   62.69
   2   2  -3   34.30    4.70
   2   2  -3   44.20    4.80
   2   2  -3   35.00    4.70
   1   2  -3  309.37   38.30
   1   2  -3  315.87   38.30
  -1  -2   3  330.87   38.30
   0   2  -3    3.50    1.10
   0   2  -3    1.90    1.00
   0  -2   3    2.50    0.90
  -1   2  -3   42.30    4.80
  -1   2  -3   38.20    4.80
   1  -2   3   34.50    4.70
  -2   2  -3  503.25   61.79
   2  -2   3  521.25   61.69
   2  -2   3  520.35   61.79
  -3   2  -3  472.55   55.09
   3  -2   3  474.55   54.99
   3  -2   3  427.26   55.09
  -4   2  -3   53.99    5.90
   4  -2   3   39.00    5.80
   4  -2   3   45.40    5.60
  -5   2  -3   11.00    2.40
   5  -2   3   12.80    2.60
  -6   2  -3   35.10    5.10
   6  -2   3   39.40    5.40
  -7   2  -3   11.30    3.00
   7  -2   3   15.50    3.30
  -8   2  -3   15.40    3.50
   8  -2   3   13.80    3.30
  -9   2  -3   85.19   10.30
   9  -2   3   69.99   10.10
 -10   2  -3    5.90    4.00
  10  -2   3    3.90    3.60
 -11   2  -3   -2.90    4.20
  11  -2   3   -1.90    3.70
 -12   2  -3    1.90    5.00
  12  -2   3    1.40    4.50
 -13   2  -3   25.90    6.60
  13  -2   3   24.80    6.30
 -14   2  -3    0.20    6.20
  14  -2   3   16.80    7.00
 -15   2  -3   60.69    9.90
  15  -2   3   27.00    9.10
  15   1  -3    2.40    7.00
 -15  -1   3   -5.10    6.70
  14   1  -3    1.80    6.00
 -14  -1   3   -1.50    5.60
  13   1  -3   51.49    9.30
 -13  -1   3   65.29    9.20
  12   1  -3   -4.20    4.50
 -12  -1   3   -5.70    4.80
  11   1  -3   15.30    4.80
 -11  -1   3   16.30    4.60
  10   1  -3   76.79   10.80
 -10  -1   3   88.19   11.00
   9   1  -3   27.70    5.80
  -9  -1   3   43.10    5.60
   8   1  -3    0.90    2.60
   8   1  -3    3.70    2.20
  -8  -1   3    0.30    2.50
   7   1  -3   45.30    5.70
   7   1  -3   50.69    6.10
  -7  -1   3   33.30    5.90
   6   1  -3  162.98   18.50
   6   1  -3  154.08   18.60
  -6  -1   3  136.59   18.50
   5   1  -3    8.40    2.50
   5   1  -3   13.20    2.20
   5   1  -3    8.70    1.90
   4   1  -3  116.59   14.10
   4   1  -3  117.09   14.20
   4   1  -3  114.99   14.10
   3   1  -3  169.28   20.00
   3   1  -3  164.08   20.00
   3   1  -3  162.78   19.90
   2   1  -3 3408.06  401.16
   2   1  -3 3311.77  401.16
   2   1  -3 3341.27  401.16
   1   1  -3   13.50    1.90
   1   1  -3   12.40    1.80
  -1  -1   3   13.50    1.80
   0   1  -3   19.80    2.70
   0   1  -3   21.10    2.70
   0  -1   3   20.40    2.70
  -1   1  -3   13.50    1.60
  -1   1  -3    9.70    1.60
   1  -1   3    8.90    1.80
  -2   1  -3 4256.57  521.15
  -2   1  -3 4437.26  521.15
   2  -1   3 4372.96  521.15
  -3   1  -3  304.27   38.60
  -3   1  -3  330.37   38.50
   3  -1   3  320.87   38.60
  -4   1  -3  448.96   55.49
   4  -1   3  477.35   55.59
  -5   1  -3   19.70    2.60
   5  -1   3    4.90    2.50
  -6   1  -3    3.60    2.20
   6  -1   3    5.80    2.20
  -7   1  -3   64.39    7.90
   7  -1   3   54.79    7.70
  -8   1  -3   82.89   11.90
   8  -1   3  104.69   12.00
  -9   1  -3    2.20    3.20
   9  -1   3   -1.40    2.90
 -10   1  -3    3.60    3.80
  10  -1   3    8.90    3.60
 -11   1  -3   -4.10    4.10
  11  -1   3    4.60    3.90
 -12   1  -3    3.00    4.60
  12  -1   3    7.10    4.60
 -13   1  -3    5.60    5.50
  13  -1   3    4.50    5.90
 -14   1  -3    8.20    6.10
  14  -1   3    4.00    5.40
 -15   1  -3  -16.20    6.60
  15  -1   3    6.30    7.30
  15   0  -3   13.10    6.80
 -15   0   3   18.10    7.40
  14   0  -3   -0.80    6.10
 -14   0   3   10.00    6.30
  13   0  -3   31.90    6.70
 -13   0   3   19.50    6.20
  12   0  -3   11.90    5.00
 -12   0   3    5.00    4.70
  11   0  -3   39.80    7.80
 -11   0   3   51.29    7.40
  10   0  -3    5.10    3.70
 -10   0   3   -1.70    3.30
   9   0  -3   35.80    6.00
  -9   0   3   33.90    5.50
   8   0  -3   12.70    2.60
   8   0  -3   16.50    3.40
  -8   0   3    7.50    2.90
   7   0  -3   64.29    8.10
   7   0  -3   61.29    7.80
  -7   0   3   60.19    8.10
   6   0  -3   39.20    4.90
   6   0  -3   35.40    4.20
  -6   0   3   20.00    4.30
   5   0  -3  126.39   15.40
   5   0  -3  120.59   15.30
  -5   0   3  133.69   15.40
   4   0  -3  408.76   46.40
   4   0  -3  367.16   46.30
  -4   0   3  386.96   46.30
   3   0  -3   93.19   10.90
   3   0  -3   87.99   11.00
   3   0  -3   85.99   11.00
   2   0  -3  514.75   63.99
   2   0  -3  536.85   63.89
   2   0  -3  549.65   63.99
   1   0  -3  248.68   29.70
   1   0  -3  253.17   29.80
  -1   0   3  241.08   29.80
   0   0  -3    0.80    0.90
   0   0  -3    2.50    0.70
   0   0   3    1.20    1.10
  -1   0  -3   54.19    7.00
  -1   0  -3   50.59    6.90
   1   0   3   65.59    7.10
  -2   0  -3  481.25   59.29
  -2   0  -3  510.45   59.29
   2   0   3  486.65   59.29
  -3   0  -3  499.35   60.29
  -3   0  -3  509.75   60.19
   3   0   3  496.65   60.29
  -4   0  -3  297.57   35.70
  -4   0  -3  317.97   35.80
   4   0   3  278.27   35.80
  -5   0  -3   72.29    8.50
   5   0   3   62.79    8.50
  -6   0  -3  491.55   56.79
   6   0   3  453.25   56.79
  -7   0  -3   -2.40    2.10
   7   0   3    4.30    2.60
  -8   0  -3   57.09    7.00
   8   0   3   42.70    6.90
  -9   0  -3    0.00    2.90
   9   0   3    3.40    3.10
 -10   0  -3   76.79   10.30
  10   0   3   73.59   10.20
 -11   0  -3   22.80    5.10
  11   0   3   11.80    4.60
 -12   0  -3    6.00    4.70
  12   0   3    5.70    4.50
 -13   0  -3    1.00    5.10
  13   0   3    1.90    4.90
 -14   0  -3   -7.60    5.50
  14   0   3    3.70    5.90
 -15   0  -3   35.40    8.00
  15   0   3   14.20    7.40
  15  -1  -3   27.10    8.10
 -15   1   3   35.60    8.40
  14  -1  -3    3.50    6.30
 -14   1   3   11.10    6.40
  13  -1  -3   -3.00    5.30
 -13   1   3    0.60    5.10
  12  -1  -3   11.30    4.90
 -12   1   3   23.40    5.50
  11  -1  -3    2.60    4.20
 -11   1   3   -0.50    3.80
  10  -1  -3   15.30    4.20
 -10   1   3    6.30    3.80
   9  -1  -3   20.30    4.30
  -9   1   3    5.40    3.40
   8  -1  -3   35.40    5.00
   8  -1  -3   31.30    4.40
  -8   1   3   24.80    4.70
   7  -1  -3    4.40    1.90
   7  -1  -3    0.30    2.30
  -7   1   3    1.10    2.20
   6  -1  -3   87.89   11.30
   6  -1  -3  107.99   11.20
  -6   1   3   72.29   11.20
   5  -1  -3   49.30    6.20
   5  -1  -3   48.50    6.30
  -5   1   3   45.90    6.20
   4  -1  -3  860.91  106.99
   4  -1  -3  885.71  106.99
  -4   1   3  931.11  106.99
   3  -1  -3    8.80    1.90
   3  -1  -3   14.90    2.00
  -3   1   3    7.80    1.60
   2  -1  -3  140.39   16.50
   2  -1  -3  135.59   16.50
  -2   1   3  134.89   16.40
   1  -1  -3   36.60    4.90
  -1   1   3   39.30    4.80
   0  -1  -3   28.20    3.60
   0  -1  -3   26.50    3.30
   0   1   3   25.40    3.50
  -1  -1  -3  503.45   61.09
  -1  -1  -3  521.35   61.09
   1   1   3  506.95   61.19
  -2  -1  -3   -1.40    1.00
  -2  -1  -3    2.00    1.00
   2   1   3   -1.00    1.40
  -3  -1  -3    3.80    1.40
  -3  -1  -3    3.40    1.30
   3   1   3    8.30    1.80
  -4  -1  -3   26.70    4.00
  -4  -1  -3   31.40    4.20
   4   1   3   35.60    4.40
  -5  -1  -3  864.21  105.39
  -5  -1  -3  901.31  105.29
   5   1   3  866.41  105.49
  -6  -1  -3   31.70    4.60
  -6  -1  -3   46.10    5.20
   6   1   3   37.10    5.20
  -7  -1  -3   -0.20    2.30
   7   1   3    2.60    2.50
  -8  -1  -3   62.29    8.60
   8   1   3   66.49    8.80
  -9  -1  -3    8.10    3.50
   9   1   3   10.00    3.60
 -10  -1  -3   29.50    5.40
  10   1   3   30.60    5.40
 -11  -1  -3   24.70    4.90
  11   1   3   16.30    4.80
 -12  -1  -3   -0.90    4.70
  12   1   3    3.60    4.50
 -13  -1  -3    2.60    5.20
  13   1   3   -1.40    4.80
 -14  -1  -3   -2.20    6.00
  14   1   3   -3.30    6.80
 -15  -1  -3   -2.80    7.10
  15   1   3    1.30    7.70
  15  -2  -3   21.40    7.80
 -15   2   3   30.00    8.50
  14  -2  -3   -0.70    6.00
 -14   2   3   -5.20    6.40
  13  -2  -3    3.50    6.00
 -13   2   3    3.10    5.80
  12  -2  -3   -6.40    4.40
 -12   2   3   -0.80    4.90
  11  -2  -3    4.70    4.20
 -11   2   3    6.90    4.30
  10  -2  -3   30.40    5.50
 -10   2   3   28.30    5.40
   9  -2  -3   -1.50    3.10
  -9   2   3    1.40    3.10
   8  -2  -3   31.20    5.60
   8  -2  -3   44.90    5.30
  -8   2   3   31.70    5.40
   7  -2  -3   21.10    3.80
   7  -2  -3   17.20    3.10
  -7   2   3   17.10    3.40
   6  -2  -3   84.39   11.30
   6  -2  -3   89.89   11.10
  -6   2   3   93.79   11.20
   5  -2  -3  213.28   26.30
   5  -2  -3  225.58   26.40
  -5   2   3  216.08   26.20
   4  -2  -3   10.40    2.10
   4  -2  -3    9.60    2.30
  -4   2   3   11.50    1.90
   3  -2  -3  523.05   62.09
   3  -2  -3  535.55   62.19
  -3   2   3  500.95   62.09
   2  -2  -3  992.50  119.59
  -2   2   3 1009.20  119.59
  -2   2   3  994.70  119.49
   1  -2  -3 1886.71  226.28
  -1   2   3 1939.01  226.18
  -1   2   3 1841.12  226.28
   0  -2  -3   75.59    9.10
   0   2   3   71.79    8.90
   0   2   3   74.89    9.10
  -1  -2  -3 1749.12  210.88
   1   2   3 1825.62  210.78
   1   2   3 1707.03  210.88
  -2  -2  -3  819.82   92.99
   2   2   3  729.73   93.09
  -3  -2  -3   19.80    3.70
  -3  -2  -3   32.10    3.70
   3   2   3   32.20    3.90
  -4  -2  -3   19.70    3.20
  -4  -2  -3   19.30    3.30
   4   2   3   32.30    3.60
  -5  -2  -3  340.37   41.80
  -5  -2  -3  340.37   41.90
   5   2   3  369.16   42.00
  -6  -2  -3   17.40    2.80
  -6  -2  -3   11.90    2.30
   6   2   3    7.50    2.80
  -7  -2  -3   97.49   12.00
  -7  -2  -3  106.09   12.00
   7   2   3   83.99   12.00
  -8  -2  -3  230.08   27.70
   8   2   3  225.68   27.70
  -9  -2  -3   16.20    3.80
   9   2   3   10.60    3.90
 -10  -2  -3  317.87   36.80
  10   2   3  287.47   36.90
 -11  -2  -3   23.30    5.80
  11   2   3   39.50    6.10
 -12  -2  -3   29.30    5.50
  12   2   3   11.90    5.10
 -13  -2  -3    1.60    5.00
  13   2   3   -1.80    5.50
 -14  -2  -3    6.10    6.40
  14   2   3   -0.60    5.90
 -15  -2  -3    0.20    7.10
  15   2   3    1.20    8.20
  15  -3  -3   36.90    9.50
 -15   3   3   26.70    9.20
  14  -3  -3   -1.10    6.80
 -14   3   3    2.00    6.30
  13  -3  -3    5.50    5.40
 -13   3   3    2.00    5.90
  12  -3  -3    6.20    4.90
 -12   3   3    6.30    5.30
  11  -3  -3   19.50    5.30
 -11   3   3   21.20    5.30
  10  -3  -3   11.30    4.60
 -10   3   3   21.50    4.60
   9  -3  -3   23.50    4.20
   9  -3  -3   25.40    5.10
  -9   3   3   22.00    4.60
   8  -3  -3  212.38   26.30
   8  -3  -3  228.68   26.00
  -8   3   3  197.68   26.10
   7  -3  -3   49.50    6.00
   7  -3  -3   33.70    6.30
  -7   3   3   45.80    6.10
   6  -3  -3    4.30    2.20
   6  -3  -3   -1.10    2.00
  -6   3   3   -0.10    1.90
   5  -3  -3  452.65   53.29
   5  -3  -3  454.35   53.39
  -5   3   3  427.36   53.29
   4  -3  -3   37.40    4.10
   4  -3  -3   26.60    4.10
  -4   3   3   24.20    3.80
   3  -3  -3   22.60    3.30
   3  -3  -3   20.00    3.30
  -3   3   3   23.10    3.00
   2  -3  -3   73.09    9.60
  -2   3   3   76.59    9.60
  -2   3   3   79.09    9.40
   1  -3  -3   45.30    5.00
  -1   3   3   33.50    4.50
  -1   3   3   37.00    4.80
   0  -3  -3    3.30    1.60
   0   3   3    1.80    1.50
   0   3   3    4.20    1.10
  -1  -3  -3   74.89   10.10
   1   3   3   90.49   10.10
   1   3   3   80.89   10.00
  -2  -3  -3   43.80    5.70
   2   3   3   41.30    5.60
   2   3   3   46.40    5.70
  -3  -3  -3   66.39    8.20
   3   3   3   52.89    8.10
   3   3   3   75.89    8.20
  -4  -3  -3  545.35   65.59
  -4  -3  -3  554.44   65.59
   4   3   3  538.55   65.59
  -5  -3  -3  106.19   12.10
  -5  -3  -3   92.39   12.10
   5   3   3   95.99   12.10
  -6  -3  -3    1.20    2.10
  -6  -3  -3    0.50    2.00
   6   3   3    2.00    2.70
  -7  -3  -3  170.28   21.40
  -7  -3  -3  172.28   21.60
   7   3   3  192.08   21.70
  -8  -3  -3  331.97   40.30
   8   3   3  334.37   40.40
  -9  -3  -3    9.60    3.60
   9   3   3   13.40    4.30
 -10  -3  -3   97.79   12.70
  10   3   3   93.89   12.90
 -11  -3  -3    8.60    4.70
  11   3   3   19.40    4.60
 -12  -3  -3   45.70    7.50
  12   3   3   41.60    7.90
 -13  -3  -3    4.60    5.60
  13   3   3    7.30    6.20
 -14  -3  -3    4.50    6.20
  14   3   3    2.70    6.10
  15  -4  -3    9.40    7.40
 -15   4   3    7.90    8.40
  14  -4  -3   -4.00    6.90
 -14   4   3    1.10    7.10
  13  -4  -3    0.10    6.20
 -13   4   3    6.40    6.30
  12  -4  -3  191.98   25.00
 -12   4   3  211.78   25.30
  11  -4  -3    3.20    5.00
 -11   4   3   12.80    4.80
  10  -4  -3   23.80    4.90
 -10   4   3   13.90    4.70
   9  -4  -3   39.60    5.60
   9  -4  -3   37.20    6.30
  -9   4   3   31.40    5.90
   8  -4  -3  284.27   35.10
   8  -4  -3  326.47   35.30
  -8   4   3  267.27   35.20
   7  -4  -3   86.29   11.80
   7  -4  -3   92.79   11.50
  -7   4   3   95.59   11.60
   6  -4  -3   38.40    6.20
   6  -4  -3   51.09    6.10
  -6   4   3   42.60    6.00
   5  -4  -3  200.58   25.30
   5  -4  -3  216.58   25.40
  -5   4   3  211.08   25.20
   4  -4  -3  271.07   33.30
   4  -4  -3  272.87   33.20
  -4   4   3  281.67   33.20
   3  -4  -3  150.98   17.20
  -3   4   3  143.19   17.00
  -3   4   3  128.69   17.10
   2  -4  -3  282.77   35.10
  -2   4   3  301.07   35.10
  -2   4   3  289.67   34.90
   1  -4  -3   96.29   11.70
  -1   4   3   90.39   11.50
  -1   4   3   98.39   11.60
   0  -4  -3   27.40    4.40
   0   4   3   28.40    4.10
   0   4   3   42.30    4.50
  -1  -4  -3   73.29    9.60
   1   4   3   79.09    9.40
   1   4   3   75.69    9.50
  -2  -4  -3  294.47   35.20
   2   4   3  286.97   35.10
   2   4   3  294.87   35.20
  -3  -4  -3  111.69   14.10
   3   4   3  113.09   14.10
   3   4   3  120.29   14.10
  -4  -4  -3   54.19    6.20
   4   4   3   40.40    6.00
   4   4   3   41.40    6.10
  -5  -4  -3   71.49    9.80
   5   4   3   88.89    9.80
   5   4   3   71.19    9.90
  -6  -4  -3    1.40    2.40
  -6  -4  -3    0.00    2.30
   6   4   3    9.00    2.80
  -7  -4  -3   13.20    3.00
  -7  -4  -3    9.50    3.10
   7   4   3   11.20    3.20
  -8  -4  -3  113.19   15.40
   8   4   3  134.89   15.60
  -9  -4  -3    4.60    3.20
   9   4   3    5.50    3.90
 -10  -4  -3   61.69    9.30
  10   4   3   72.79    9.60
 -11  -4  -3   20.00    4.70
  11   4   3    7.90    4.80
 -12  -4  -3    8.60    5.10
  12   4   3   10.70    5.60
 -13  -4  -3   49.90    8.70
  13   4   3   42.90    8.70
 -14  -4  -3   11.70    6.70
  14   4   3    9.10    7.30
  15  -5  -3    2.40    7.40
 -15   5   3   10.00    9.00
  14  -5  -3   34.10    8.20
 -14   5   3   26.80    8.40
  13  -5  -3    7.00    5.70
 -13   5   3   10.20    6.40
  12  -5  -3   43.10    8.10
 -12   5   3   41.10    8.10
  11  -5  -3   -2.10    4.40
 -11   5   3   -6.10    4.80
  10  -5  -3  128.69   16.50
 -10   5   3  128.79   16.50
   9  -5  -3   99.49   12.80
   9  -5  -3   93.59   12.30
  -9   5   3   95.69   12.60
   8  -5  -3  631.44   71.29
  -8   5   3  558.54   71.09
   7  -5  -3  442.26   53.89
   7  -5  -3  435.76   53.99
  -7   5   3  464.15   53.89
   6  -5  -3    7.10    2.70
   6  -5  -3    8.60    2.70
  -6   5   3    4.40    2.30
   5  -5  -3    4.60    2.40
   5  -5  -3    2.30    2.20
  -5   5   3    4.50    2.10
   4  -5  -3   19.50    3.40
   4  -5  -3   20.20    3.40
  -4   5   3   19.40    3.00
   3  -5  -3    5.10    2.20
  -3   5   3    4.00    1.90
  -3   5   3    1.60    1.60
   2  -5  -3  476.25   61.89
  -2   5   3  540.65   61.89
  -2   5   3  525.15   61.69
   1  -5  -3   33.90    5.20
  -1   5   3   45.00    5.20
  -1   5   3   33.60    4.70
   0  -5  -3    9.90    2.80
   0   5   3    9.10    2.20
   0   5   3   22.10    2.80
  -1  -5  -3    5.00    2.30
   1   5   3    7.00    2.40
   1   5   3    5.40    1.70
  -2  -5  -3 1096.19  134.19
   2   5   3 1137.99  134.19
   2   5   3 1124.29  134.09
  -3  -5  -3    1.90    2.30
   3   5   3    0.30    1.90
   3   5   3    0.80    2.40
  -4  -5  -3    1.00    2.50
   4   5   3    0.80    2.20
   4   5   3    2.80    2.10
  -5  -5  -3    0.70    2.50
   5   5   3    3.70    2.40
   5   5   3    0.50    2.30
  -6  -5  -3    9.70    3.20
   6   5   3    9.30    3.20
  -7  -5  -3   64.09    8.20
  -7  -5  -3   57.09    8.10
   7   5   3   58.79    8.40
  -8  -5  -3    0.10    3.10
   8   5   3    1.80    3.30
  -9  -5  -3   -2.00    3.40
   9   5   3   -3.70    4.00
 -10  -5  -3   93.79   11.20
  10   5   3   71.39   11.20
 -11  -5  -3   11.70    4.90
  11   5   3   23.00    5.30
 -12  -5  -3    7.20    5.20
  12   5   3    5.20    5.00
 -13  -5  -3   17.30    6.20
  13   5   3   10.50    6.80
 -14  -5  -3    6.30    7.40
  14   5   3    0.00    7.40
  15  -6  -3    3.30    7.60
  14  -6  -3    3.20    6.60
 -14   6   3    6.00    8.10
  13  -6  -3    3.70    6.50
 -13   6   3   -4.80    6.80
  12  -6  -3    1.40    5.80
 -12   6   3   -4.50    6.10
  11  -6  -3   16.50    5.30
 -11   6   3   18.50    5.90
  10  -6  -3   99.59   14.20
 -10   6   3  110.59   14.00
   9  -6  -3   66.59    8.80
   9  -6  -3   66.99    9.30
  -9   6   3   59.49    9.10
   8  -6  -3   83.29   10.30
   8  -6  -3   76.89   10.10
  -8   6   3   67.19    9.90
   7  -6  -3   86.89   12.40
   7  -6  -3  104.49   12.40
  -7   6   3   99.69   12.40
   6  -6  -3   33.90    5.40
   6  -6  -3   35.30    5.70
  -6   6   3   39.50    5.30
   5  -6  -3    5.90    2.70
   5  -6  -3    5.30    2.80
  -5   6   3    3.10    2.30
   4  -6  -3    3.40    2.30
  -4   6   3    2.50    1.90
  -4   6   3    2.40    2.20
   3  -6  -3   56.99    7.30
  -3   6   3   54.69    6.80
  -3   6   3   49.60    6.90
   2  -6  -3 1211.58  147.39
  -2   6   3 1244.68  147.19
  -2   6   3 1230.58  147.29
   1  -6  -3   92.79   14.00
  -1   6   3  117.29   13.70
  -1   6   3  123.39   13.90
   0  -6  -3    4.30    2.30
   0   6   3    3.00    1.80
   0   6   3    6.30    2.20
  -1  -6  -3    5.10    2.70
   1   6   3    3.20    2.00
   1   6   3    9.40    2.70
  -2  -6  -3  690.73   81.39
   2   6   3  685.83   81.29
   2   6   3  658.13   81.29
  -3  -6  -3    1.00    2.70
   3   6   3   -0.20    2.30
   3   6   3   -0.40    2.10
  -4  -6  -3  119.49   15.90
   4   6   3  131.29   15.70
   4   6   3  129.19   15.70
  -5  -6  -3   57.39    8.60
   5   6   3   69.49    8.50
   5   6   3   64.29    8.60
  -6  -6  -3  109.49   14.50
   6   6   3  133.29   14.40
   6   6   3   97.69   14.50
  -7  -6  -3  202.58   24.60
  -7  -6  -3  206.08   24.50
   7   6   3  191.48   24.50
  -8  -6  -3   24.00    4.60
   8   6   3   21.60    4.60
  -9  -6  -3   10.30    3.90
   9   6   3   10.70    4.50
 -10  -6  -3   26.70    5.50
  10   6   3   25.00    6.00
 -11  -6  -3    8.30    4.70
  11   6   3   12.80    5.40
 -12  -6  -3    0.70    5.30
  12   6   3    1.60    5.60
 -13  -6  -3    9.20    6.60
  13   6   3    8.70    6.90
  14  -7  -3   -9.90    7.60
  13  -7  -3   -1.60    6.90
  12  -7  -3    2.10    5.50
 -12   7   3    2.20    6.00
  11  -7  -3   76.59   11.40
 -11   7   3   78.19   11.20
  10  -7  -3    8.00    5.60
 -10   7   3   19.00    5.30
   9  -7  -3   28.70    4.80
   9  -7  -3   13.80    4.70
  -9   7   3   15.90    4.80
   8  -7  -3   30.20    5.90
   8  -7  -3   48.60    6.50
  -8   7   3   40.30    6.20
   7  -7  -3  119.29   14.40
   7  -7  -3  115.49   14.20
  -7   7   3  102.99   14.00
   6  -7  -3   -2.00    2.80
   6  -7  -3    1.50    3.20
  -6   7   3   -1.20    2.60
   5  -7  -3    7.00    2.90
  -5   7   3    1.40    2.30
   4  -7  -3  186.28   22.00
  -4   7   3  165.78   21.80
  -4   7   3  191.68   22.00
   3  -7  -3   12.20    3.20
  -3   7   3    5.70    2.30
  -3   7   3    8.90    2.70
   2  -7  -3  199.58   24.90
  -2   7   3  193.08   24.60
  -2   7   3  221.48   24.80
   1  -7  -3    6.10    2.60
  -1   7   3    2.50    2.00
  -1   7   3   10.30    2.50
   0  -7  -3   16.30    3.80
   0   7   3   20.40    3.40
   0   7   3   25.60    3.90
  -1  -7  -3    0.90    2.70
   1   7   3   -5.70    2.60
   1   7   3    2.40    2.20
  -2  -7  -3   10.00    3.10
   2   7   3    8.50    2.90
   2   7   3    3.20    2.60
  -3  -7  -3   16.90    4.20
   3   7   3   17.20    3.80
   3   7   3   30.30    4.00
  -4  -7  -3   38.60    6.00
   4   7   3   41.30    5.70
   4   7   3   36.80    5.70
  -5  -7  -3   59.69    8.10
   5   7   3   62.49    7.80
   5   7   3   46.50    7.80
  -6  -7  -3  302.27   36.70
   6   7   3  283.57   36.60
   6   7   3  325.17   36.70
  -7  -7  -3    0.20    4.40
   7   7   3   -2.30    3.30
   7   7   3    0.40    4.00
  -8  -7  -3   -1.10    3.50
   8   7   3   -2.30    4.00
  -9  -7  -3   27.70    5.20
   9   7   3   16.60    5.50
 -10  -7  -3   15.80    5.00
  10   7   3   19.30    5.70
 -11  -7  -3    3.20    4.80
  11   7   3    2.10    5.30
 -12  -7  -3    1.50    5.70
  12   7   3    1.10    5.50
 -13  -7  -3   -2.80    6.60
  13   7   3    7.90    7.20
  14  -8  -3    8.80    7.20
  13  -8  -3   -0.90    7.10
  12  -8  -3    6.20    5.70
  11  -8  -3    6.40    5.90
 -11   8   3    3.70    7.50
  10  -8  -3   45.20    7.70
 -10   8   3   33.50    7.20
   9  -8  -3    4.40    4.50
   9  -8  -3    4.10    4.10
  -9   8   3   -3.00    4.30
   8  -8  -3   -5.00    3.70
   8  -8  -3    0.70    3.90
  -8   8   3   -0.50    3.50
   7  -8  -3   58.99    9.60
   7  -8  -3   76.19    9.60
  -7   8   3   73.49    9.40
   6  -8  -3   13.90    3.90
   6  -8  -3   20.30    4.00
  -6   8   3   10.30    3.40
   5  -8  -3   -0.40    3.00
  -5   8   3    0.10    2.70
  -5   8   3    0.60    2.70
   4  -8  -3  156.38   17.90
  -4   8   3  124.59   17.60
  -4   8   3  154.78   17.70
   3  -8  -3    6.50    3.10
  -3   8   3    4.40    3.00
  -3   8   3    1.20    2.50
   2  -8  -3  100.99   11.60
  -2   8   3   92.89   11.40
  -2   8   3   79.59   11.20
   1  -8  -3   31.60    5.50
  -1   8   3   46.30    5.40
  -1   8   3   27.30    4.80
   0  -8  -3    1.70    3.10
   0   8   3    0.40    2.40
   0   8   3    0.90    2.70
  -1  -8  -3   -1.40    3.10
   1   8   3    2.80    2.60
   1   8   3   -0.20    2.80
  -2  -8  -3  155.68   20.40
   2   8   3  163.78   20.20
   2   8   3  173.58   20.30
  -3  -8  -3    1.00    3.40
   3   8   3   -3.90    2.70
   3   8   3    1.50    2.80
  -4  -8  -3    5.50    3.80
   4   8   3    2.40    2.90
   4   8   3    0.10    3.00
  -5  -8  -3  117.09   15.30
   5   8   3  128.29   15.20
   5   8   3  113.99   14.90
  -6  -8  -3    0.90    4.30
   6   8   3   -0.30    3.90
   6   8   3    0.50    2.90
   7   8   3   24.90    5.40
   7   8   3   47.90    6.30
  -8  -8  -3    4.20    3.90
   8   8   3    0.90    4.00
  -9  -8  -3   35.70    6.40
   9   8   3   31.40    6.60
 -10  -8  -3   -2.50    4.70
  10   8   3    8.70    5.10
 -11  -8  -3    1.80    5.40
  11   8   3    8.10    6.10
 -12  -8  -3    3.30    5.90
  12   8   3    7.40    6.60
  14  -9  -3   26.00    9.00
  13  -9  -3   -2.80    7.70
  12  -9  -3   -5.40    6.70
  11  -9  -3    2.40    6.40
  10  -9  -3    4.20    5.10
   9  -9  -3   11.30    4.70
   9  -9  -3   11.70    5.70
   8  -9  -3    1.60    3.90
   8  -9  -3    1.70    4.10
  -8   9   3    0.20    4.00
   7  -9  -3   12.40    4.30
   7  -9  -3   18.10    4.80
  -7   9   3    7.70    3.80
   6  -9  -3    4.90    3.60
  -6   9   3    3.70    3.20
  -6   9   3    1.00    2.90
   5  -9  -3   23.70    4.90
  -5   9   3   25.30    4.70
  -5   9   3   32.80    5.00
   4  -9  -3    5.30    3.70
  -4   9   3    8.00    3.50
  -4   9   3    4.70    3.00
   3  -9  -3   17.60    4.40
  -3   9   3   15.50    4.00
  -3   9   3   20.80    3.70
   2  -9  -3   57.89    8.30
  -2   9   3   55.69    8.00
  -2   9   3   69.19    8.40
   1  -9  -3  181.98   22.00
  -1   9   3  181.88   21.80
  -1   9   3  170.58   21.70
   0  -9  -3   11.90    3.80
   0   9   3   10.70    3.60
   0   9   3    7.00    3.10
  -1  -9  -3   59.09    9.20
   1   9   3   66.79    8.80
   1   9   3   68.99    8.80
  -2  -9  -3    1.30    3.70
   2   9   3    7.20    3.30
   2   9   3    8.80    3.20
  -3  -9  -3  169.78   21.00
   3   9   3  170.58   20.70
   3   9   3  164.38   20.80
  -4  -9  -3   73.59    7.50
   4   9   3   32.00    6.50
   4   9   3   39.30    6.60
  -5  -9  -3  305.97   34.30
   5   9   3  286.27   34.10
   5   9   3  257.97   34.00
  -6  -9  -3    7.20    4.90
   6   9   3   -3.40    4.10
   6   9   3    1.80    3.20
   7   9   3   12.80    4.90
   7   9   3    7.40    4.10
   8   9   3   11.90    5.00
   8   9   3   11.30    5.70
  -9  -9  -3  103.89   12.50
   9   9   3   77.99   12.40
 -10  -9  -3   14.50    5.70
  10   9   3   18.40    6.30
 -11  -9  -3    1.20    5.50
 -12  -9  -3   27.00    7.70
  13 -10  -3    9.40    7.90
  12 -10  -3   -0.70    7.60
  11 -10  -3    5.70    6.80
  10 -10  -3   -0.50    6.10
   9 -10  -3    2.80    4.80
   9 -10  -3    0.40    5.70
   8 -10  -3   16.90    4.80
   7 -10  -3  116.99   16.00
  -7  10   3  127.69   15.70
   6 -10  -3   96.99   12.30
  -6  10   3   89.49   12.10
  -6  10   3   90.39   12.20
   5 -10  -3  170.38   21.50
  -5  10   3  169.78   21.30
  -5  10   3  174.58   21.20
   4 -10  -3   65.59    8.30
  -4  10   3   46.20    7.60
  -4  10   3   57.29    7.80
   3 -10  -3   79.49   11.40
  -3  10   3   86.69   11.40
  -3  10   3   86.49   11.00
   2 -10  -3   16.50    4.50
  -2  10   3   13.60    3.50
  -2  10   3   15.00    4.10
   1 -10  -3  119.29   14.40
  -1  10   3  106.29   14.20
  -1  10   3  109.19   14.00
   0 -10  -3    4.00    4.00
   0  10   3    2.60    3.20
   0  10   3   -2.00    3.60
  -1 -10  -3   34.10    6.40
   1  10   3   41.50    5.90
   1  10   3   31.60    5.80
  -2 -10  -3   -0.80    4.10
   2  10   3   -6.30    3.50
   2  10   3   -2.00    3.50
  -3 -10  -3    9.70    4.80
   3  10   3   12.60    3.90
   3  10   3   12.10    4.30
  -4 -10  -3  -13.80    4.30
   4  10   3   -0.50    4.00
   4  10   3   -2.20    3.50
  -5 -10  -3    0.90    4.70
   5  10   3   -1.60    3.70
   5  10   3   -2.90    4.10
  -6 -10  -3   41.10    7.10
   6  10   3   25.30    5.70
   6  10   3   31.50    6.50
   7  10   3   -3.10    4.70
   7  10   3   -4.30    4.90
   8  10   3   58.09    9.60
  -9 -10  -3   20.70    5.80
 -10 -10  -3   -1.60    5.60
 -11 -10  -3    0.50    6.40
  13 -11  -3   17.60    9.50
  12 -11  -3   23.10    9.00
  11 -11  -3    1.90    7.00
  10 -11  -3   89.29   13.00
   9 -11  -3    3.00    5.20
  -9  11   3    4.20    5.00
   8 -11  -3   17.10    5.60
  -8  11   3   11.80    5.00
   7 -11  -3   -7.40    4.50
  -7  11   3    0.40    3.90
   6 -11  -3    0.90    4.10
  -6  11   3    0.90    4.30
   5 -11  -3    7.10    4.40
  -5  11   3   -1.90    3.70
   4 -11  -3   36.80    6.80
  -4  11   3   36.80    6.40
  -4  11   3   45.10    6.80
   3 -11  -3   42.10    7.80
  -3  11   3   64.59    7.80
  -3  11   3   42.30    7.10
   2 -11  -3   -1.50    4.10
  -2  11   3    3.20    3.30
  -2  11   3   -3.70    3.70
   1 -11  -3   16.40    4.90
  -1  11   3   14.70    4.90
  -1  11   3   18.40    4.30
   0 -11  -3   40.40    6.60
   0  11   3   42.10    6.20
   0  11   3   20.40    5.50
  -1 -11  -3   30.20    6.10
   1  11   3   25.60    5.20
   1  11   3   23.00    5.20
  -2 -11  -3   64.09    8.90
   2  11   3   56.69    8.20
   2  11   3   48.90    8.20
  -3 -11  -3   -3.30    5.00
   3  11   3   -1.20    4.50
   3  11   3    0.70    3.80
  -4 -11  -3   -1.90    5.00
   4  11   3    2.20    4.60
  -5 -11  -3    2.70    5.80
   5  11   3   -2.40    4.70
  -6 -11  -3  125.89   15.10
   6  11   3   91.99   14.40
   7  11   3    3.20    5.90
   8  11   3    8.50    6.50
  -9 -11  -3    6.10    6.10
 -10 -11  -3    5.20    6.30
  12 -12  -3    5.90    9.20
 -11  12   3    9.20    6.50
 -10  12   3   42.20    8.50
   9 -12  -3   16.00    6.00
  -9  12   3   14.10    5.20
   8 -12  -3   56.49   10.20
  -8  12   3   78.89   10.30
   7 -12  -3    3.40    5.00
  -7  12   3    9.00    5.30
   6 -12  -3   26.70    6.70
  -6  12   3   45.20    7.00
   5 -12  -3   70.29   10.30
  -5  12   3   69.99   10.10
   4 -12  -3   10.40    4.90
  -4  12   3    5.20    4.60
   3 -12  -3    6.30    5.00
  -3  12   3    3.40    5.10
   2 -12  -3    2.70    5.00
  -2  12   3   -3.80    4.30
   1 -12  -3    1.30    4.70
  -1  12   3   -9.50    4.80
  -1  12   3    5.20    4.10
   0 -12  -3   47.80    8.60
   0  12   3   54.09    7.90
  -1 -12  -3    2.30    5.30
   1  12   3   -3.40    4.40
  -2 -12  -3    2.50    5.50
   2  12   3    6.00    4.80
  -3 -12  -3    7.90    5.70
   3  12   3    2.50    5.00
  -4 -12  -3   11.20    6.60
   4  12   3   21.50    5.90
  -5 -12  -3    5.20    6.60
   5  12   3    0.40    5.20
  -6 -12  -3   40.40    8.70
   6  12   3   38.00    7.90
   7  12   3   22.00    7.20
   8  12   3    9.70    7.20
 -11  13   3    5.20    7.00
 -10  13   3   19.70    7.30
   9 -13  -3    3.60    6.30
  -9  13   3    5.80    6.00
   8 -13  -3   23.20    7.10
  -8  13   3   29.30    6.70
   7 -13  -3    1.80    5.80
  -7  13   3  -10.50    5.40
   6 -13  -3   11.60    5.30
  -6  13   3    7.70    5.60
   5 -13  -3   28.00    7.00
  -5  13   3   34.30    6.90
   4 -13  -3   48.30    8.40
   3 -13  -3    4.20    5.30
   2 -13  -3   23.20    6.50
   1 -13  -3   68.99   10.60
   0 -13  -3   17.60    6.00
  -1 -13  -3   30.00    6.80
   1  13   3   18.00    5.90
  -2 -13  -3    1.50    5.80
   2  13   3   -2.30    5.30
  -3 -13  -3    1.40    6.00
   3  13   3   -4.30    5.70
  -4 -13  -3   31.30    7.80
   4  13   3   18.70    6.60
  -5 -13  -3   88.99   11.80
   5  13   3   53.89   10.40
  -6 -13  -3   41.50    9.00
   6  13   3   31.50    8.20
   7  13   3    3.80    7.50
   8  13   3   21.50    8.50
 -10  14   3    3.50    8.80
   9 -14  -3   -1.00    6.90
   8 -14  -3    2.10    6.30
   7 -14  -3   19.40    6.90
   6 -14  -3   20.80    6.40
   5 -14  -3   12.30    6.40
   4 -14  -3    6.30    5.90
   3 -14  -3    4.90    5.90
   2 -14  -3   -6.80    6.20
   1 -14  -3    2.00    6.00
   0 -14  -3   12.90    6.40
  -1 -14  -3   16.90    6.90
  -2 -14  -3   17.80    7.20
  -3 -14  -3    2.90    6.80
  -4 -14  -3    5.60    7.60
   4  14   3    0.50    6.40
  -5 -14  -3  140.79   20.80
   5  14   3  164.98   20.60
  -6 -14  -3   37.00    9.90
   6  14   3   24.60    8.50
   7  14   3   -0.90    8.50
   9 -15  -3   -6.00    7.90
   8 -15  -3    2.50    7.20
   7 -15  -3   43.30    9.30
   6 -15  -3   22.80    7.40
   5 -15  -3   12.40    7.20
   4 -15  -3   -1.30    6.80
   3 -15  -3   10.30    6.70
   2 -15  -3   -1.10    6.90
   1 -15  -3    4.00    6.60
   0 -15  -3   17.30    7.40
  -1 -15  -3   36.50    8.90
  -2 -15  -3   15.70    8.20
  -3 -15  -3   -5.60    8.00
  -4 -15  -3   10.70    8.60
  -5 -15  -3    7.30    9.20
   8 -16  -3   -3.40    7.90
   7 -16  -3    4.50    7.80
   6 -16  -3   -3.60    7.40
   5 -16  -3    7.60    7.40
   4 -16  -3   -5.40    7.50
   3 -16  -3   13.60    7.80
   2 -16  -3   -6.50    7.70
   1 -16  -3   12.30    7.80
   0 -16  -3   -0.30    7.40
  -1 -16  -3   49.99   10.60
  -2 -16  -3   -7.20    8.60
  -3 -16  -3   19.20    9.60
  -4 -16  -3   10.80   10.50
   5 -17  -3   10.00    8.40
   4 -17  -3    0.00    9.10
   3 -17  -3    7.90    8.90
   2 -17  -3   -3.80    8.50
   1 -17  -3    3.50    9.00
   0 -17  -3    0.40    8.90
  -1 -17  -3   28.80   10.60
  -1  19  -4    2.80    8.30
   1 -19   4    6.40   10.30
  -2  19  -4   27.40    8.70
   2 -19   4   30.20   10.90
  -3  19  -4   42.30    9.20
   3 -19   4   30.60   11.20
   3  18  -4    2.00    7.90
  -3 -18   4   -2.60    9.60
   2  18  -4   36.90    8.50
  -2 -18   4   17.70   10.10
   1  18  -4   27.50    8.50
  -1 -18   4   40.10   10.30
   0  18  -4    5.90    7.10
   0 -18   4   -0.60    8.00
  -1  18  -4    7.50    6.70
   1 -18   4   14.30    9.00
  -2  18  -4   -2.00    6.00
   2 -18   4    3.50    8.40
  -3  18  -4    6.50    6.10
   3 -18   4    7.40    8.90
  -4  18  -4    7.20    7.10
   4 -18   4    4.00    8.40
  -5  18  -4   12.50    7.50
   5 -18   4   25.70    9.10
  -6  18  -4   -6.50    8.00
   6 -18   4   11.40    9.10
  -7  18  -4    9.90    8.50
   7 -18   4    6.60    9.20
   5  17  -4    9.90    8.50
  -5 -17   4   19.20    9.90
   4  17  -4    7.70    7.40
  -4 -17   4    3.20    8.70
   3  17  -4    2.30    7.10
  -3 -17   4    8.30    8.40
   2  17  -4   17.00    7.10
  -2 -17   4   23.80    8.20
   1  17  -4   12.00    6.90
  -1 -17   4   20.20    7.90
   0  17  -4    5.90    6.00
   0 -17   4    1.10    6.90
  -1  17  -4    1.70    6.10
   1 -17   4   12.30    7.80
  -2  17  -4    4.10    5.20
   2 -17   4    6.40    7.40
  -3  17  -4    0.10    6.00
   3 -17   4   -3.50    7.20
  -4  17  -4    4.80    6.10
   4 -17   4   -0.70    7.30
  -5  17  -4   38.20    8.20
   5 -17   4   31.20    9.00
  -6  17  -4   15.90    7.20
   6 -17   4    7.80    7.90
  -7  17  -4   12.60    7.60
   7 -17   4    8.90    8.70
  -8  17  -4    3.50    8.10
   8 -17   4   -2.20    8.80
  -7 -16   4   -5.90   10.20
   6  16  -4   18.00    8.50
  -6 -16   4   28.30   10.40
   5  16  -4    7.10    7.30
  -5 -16   4   20.90    9.10
   4  16  -4   35.50    8.20
  -4 -16   4   50.99   10.20
   3  16  -4    2.50    6.30
  -3 -16   4   11.10    7.60
   2  16  -4   36.20    7.60
  -2 -16   4   37.00    8.50
   1  16  -4    6.50    5.50
  -1 -16   4   14.20    6.90
   0  16  -4    0.20    5.30
   0 -16   4   10.90    6.40
  -1  16  -4    3.30    5.10
   1 -16   4   20.40    6.50
  -2  16  -4   33.70    7.10
   2 -16   4   51.89    8.70
  -3  16  -4    0.60    5.10
   3 -16   4   -3.70    6.00
  -4  16  -4    7.70    6.10
   4 -16   4    9.40    6.70
  -5  16  -4    9.20    6.50
   5 -16   4   22.00    7.10
  -6  16  -4    5.80    6.10
   6 -16   4    8.10    6.80
  -7  16  -4   -1.10    6.50
   7 -16   4    2.50    7.30
  -8  16  -4   15.50    7.50
   8 -16   4    5.10    7.20
  -9  16  -4    3.60    7.30
 -10  16  -4   -2.10    8.50
   8  15  -4    0.00    7.60
   7  15  -4   10.30    6.90
  -7 -15   4    6.60    9.30
   6  15  -4   40.60    9.20
  -6 -15   4   65.69   11.20
   5  15  -4    5.40    6.00
  -5 -15   4   14.00    8.10
   4  15  -4   40.50    8.00
  -4 -15   4   50.19    9.80
   3  15  -4    2.40    5.30
  -3 -15   4   13.40    7.00
   2  15  -4   16.10    5.40
  -2 -15   4    6.30    6.30
   1  15  -4   -6.40    5.00
  -1 -15   4    0.50    5.80
   0  15  -4    7.60    4.90
   0 -15   4    3.60    6.00
  -1  15  -4    3.70    4.40
   1 -15   4    3.50    5.80
  -2  15  -4    9.20    5.10
   2 -15   4    5.60    5.90
  -3  15  -4    9.60    5.70
   3 -15   4   23.20    6.10
  -4  15  -4    1.60    5.50
   4 -15   4   -2.40    5.40
  -5  15  -4    2.70    5.40
   5 -15   4    0.50    5.80
  -6  15  -4   -2.30    5.60
   6 -15   4    2.90    6.00
  -7  15  -4   -0.90    6.00
   7 -15   4    4.70    6.60
  -8  15  -4   -2.70    6.10
   8 -15   4    9.30    6.60
  -9  15  -4   21.30    7.70
 -10  15  -4   -9.40    7.80
 -11  15  -4    5.60    8.50
   9  14  -4    7.40    7.40
   8  14  -4    0.90    6.70
   7  14  -4   12.90    6.60
  -7 -14   4    3.30    8.50
   6  14  -4    9.20    5.70
  -6 -14   4    7.60    7.90
   5  14  -4    2.20    5.50
  -5 -14   4   -3.40    6.80
   4  14  -4    8.60    5.40
  -4 -14   4    1.90    6.60
   3  14  -4   -3.60    4.90
  -3 -14   4   -0.50    6.10
   2  14  -4   48.20    8.30
  -2 -14   4   62.59    9.40
   1  14  -4   15.80    5.20
  -1 -14   4   26.40    6.40
   0  14  -4   47.20    7.10
   0 -14   4   36.80    8.00
  -1  14  -4    9.60    4.50
   1 -14   4   29.70    6.00
  -2  14  -4    6.20    4.40
   2 -14   4    8.20    5.20
  -3  14  -4    4.50    4.80
   3 -14   4   -3.60    5.20
  -4  14  -4   -3.10    4.70
   4 -14   4    1.70    5.20
  -5  14  -4   -3.60    4.90
   5 -14   4    2.00    5.40
  -6  14  -4   20.60    6.10
   6 -14   4   14.90    6.30
  -7  14  -4    7.50    5.60
   7 -14   4    0.30    5.60
  -8  14  -4   -6.30    6.10
   8 -14   4    1.30    5.90
  -9  14  -4   24.00    7.20
 -10  14  -4    4.10    7.30
 -11  14  -4   26.00    9.00
 -12  14  -4   13.20    8.80
  10  13  -4    1.40    7.60
   9  13  -4    9.90    6.70
   8  13  -4    7.00    5.80
   7  13  -4   18.20    6.00
  -7 -13   4   29.30    8.00
   6  13  -4   14.80    5.60
  -6 -13   4    1.90    6.90
   5  13  -4   21.90    6.10
  -5 -13   4   26.90    7.50
   4  13  -4    8.20    4.90
  -4 -13   4    4.20    5.90
   3  13  -4   35.10    7.00
  -3 -13   4   46.50    7.90
   2  13  -4    6.00    4.40
  -2 -13   4    8.60    5.50
   1  13  -4    5.50    4.00
  -1 -13   4   -2.40    4.50
   0  13  -4    6.50    3.70
   0 -13   4   -0.70    4.80
  -1  13  -4   45.80    7.30
   1 -13   4   50.19    8.00
  -2  13  -4   -0.90    4.00
   2 -13   4    0.30    4.70
  -3  13  -4    4.70    4.20
   3 -13   4    5.90    4.70
  -4  13  -4    2.10    4.50
   4 -13   4   -2.00    4.40
  -5  13  -4   24.10    5.90
   5 -13   4   28.60    6.00
  -6  13  -4   12.00    5.20
   6 -13   4   17.80    5.60
  -7  13  -4   -3.30    5.20
   7 -13   4    2.90    5.20
  -8  13  -4   25.60    6.40
   8 -13   4   18.20    6.40
  -9  13  -4   20.40    6.70
 -10  13  -4    6.10    6.20
 -11  13  -4   43.00    9.50
 -12  13  -4    2.60    8.10
  11  12  -4    6.80    7.80
  10  12  -4    6.10    6.70
   9  12  -4   -0.30    5.70
   8  12  -4    4.50    5.30
  -8 -12   4    6.60    7.80
   7  12  -4   41.70    8.40
  -7 -12   4   76.09   10.20
   6  12  -4    2.60    4.70
  -6 -12   4    6.90    6.30
   5  12  -4   -1.70    4.20
  -5 -12   4    5.30    5.60
   4  12  -4   11.20    4.60
  -4 -12   4   13.90    5.70
   3  12  -4    3.50    3.90
  -3 -12   4    3.00    5.10
   2  12  -4   32.10    5.30
  -2 -12   4   19.70    5.80
   1  12  -4    9.10    3.90
  -1 -12   4    6.50    4.80
   0  12  -4  136.69   17.90
   0 -12   4  151.38   18.30
  -1  12  -4   -0.90    3.30
   1 -12   4    3.30    4.20
  -2  12  -4   82.99    9.60
   2 -12   4   55.39    9.60
  -3  12  -4   54.39    8.20
   3 -12   4   57.99    8.40
  -4  12  -4   -2.60    4.00
   4 -12   4   -2.30    4.00
  -5  12  -4  257.97   31.60
  -6  12  -4  103.99   15.10
   6 -12   4  125.49   15.20
  -7  12  -4    3.90    4.50
   7 -12   4   -0.30    4.50
  -8  12  -4   -5.40    5.00
   8 -12   4    1.40    4.90
   8 -12   4   10.50    8.50
  -9  12  -4    0.10    5.80
   9 -12   4   11.70    5.70
 -10  12  -4   24.80    7.50
  10 -12   4   42.80    7.40
 -11  12  -4   10.80    7.20
  11 -12   4   20.60    7.00
 -12  12  -4   12.00    7.90
  12 -12   4    2.10    6.30
 -13  12  -4   -6.30    8.60
  13 -12   4    8.90    7.40
  11  11  -4   -0.80    6.20
  10  11  -4    7.90    6.40
   9  11  -4   -1.70    5.20
   8  11  -4    4.60    5.00
  -8 -11   4    1.70    6.50
   7  11  -4   13.90    5.10
  -7 -11   4   27.70    6.80
   6  11  -4   64.99    9.40
  -6 -11   4   64.99   10.00
   5  11  -4  258.17   32.90
  -5 -11   4  281.97   33.30
   4  11  -4  334.97   43.90
  -4 -11   4  395.26   44.10
   3  11  -4  398.86   50.79
  -3 -11   4  447.16   50.99
   2  11  -4   29.40    4.80
  -2 -11   4   18.20    5.10
   1  11  -4   46.50    6.70
  -1 -11   4   44.10    7.30
   0  11  -4   82.69   10.90
   0 -11   4   82.09   11.20
  -1  11  -4  121.49   17.30
   1 -11   4  159.68   17.60
  -2  11  -4   84.29   10.40
   2 -11   4   71.19   10.50
  -3  11  -4  120.59   15.50
   3 -11   4  122.69   15.50
  -4  11  -4   86.39   11.80
   4 -11   4   92.29   11.90
  -5  11  -4   14.40    4.30
   5 -11   4   17.10    4.30
   5 -11   4    8.80    3.50
  -6  11  -4   70.29    9.90
   6 -11   4   71.59    9.40
   6 -11   4   68.89    9.60
  -7  11  -4  114.39   16.30
   7 -11   4  138.79   16.10
   7 -11   4  120.39   16.00
  -8  11  -4   10.00    5.00
   8 -11   4    9.50    4.50
   8 -11   4    9.50    4.50
  -9  11  -4   16.20    6.00
   9 -11   4   25.60    5.80
 -10  11  -4    3.40    5.70
  10 -11   4   -4.30    5.80
 -11  11  -4    2.70    6.40
  11 -11   4    1.10    6.30
 -12  11  -4    7.40    7.00
  12 -11   4    3.70    7.00
 -13  11  -4   28.00    8.90
  13 -11   4   23.80    9.00
 -12 -10   4    9.80    6.20
  11  10  -4    1.80    6.20
  10  10  -4    6.90    5.40
   9  10  -4   -0.60    4.70
   8  10  -4    8.10    4.70
  -8 -10   4   11.30    6.00
   7  10  -4   66.19   10.70
  -7 -10   4   93.79   11.40
   6  10  -4   73.39   10.70
  -6 -10   4   83.39   11.20
   5  10  -4  107.59   13.60
  -5 -10   4  102.19   13.90
   4  10  -4   -1.00    3.50
  -4 -10   4    2.40    4.10
   3  10  -4  109.79   14.40
  -3 -10   4  117.89   14.70
   2  10  -4    3.40    3.00
  -2 -10   4    1.20    3.50
   1  10  -4  143.49   18.40
  -1 -10   4  155.08   18.60
   0  10  -4  172.58   23.50
   0 -10   4  219.68   23.80
  -1  10  -4  208.88   26.70
   1 -10   4  230.98   26.80
  -2  10  -4    1.40    2.80
  -2  10  -4    3.90    2.00
   2 -10   4    3.40    3.10
  -3  10  -4   84.59   11.70
   3 -10   4   98.59   11.70
   3 -10   4   88.69   11.20
  -4  10  -4   23.30    4.70
   4 -10   4   26.40    4.70
   4 -10   4   25.40    4.10
  -5  10  -4    3.80    3.50
   5 -10   4    6.80    3.50
   5 -10   4    5.90    2.90
  -6  10  -4   15.50    4.30
   6 -10   4   12.30    3.80
   6 -10   4   13.10    3.70
  -7  10  -4   75.19   11.00
   7 -10   4   79.29   10.60
   7 -10   4   83.39   10.70
  -8  10  -4  113.09   15.90
   8 -10   4  139.19   15.80
   8 -10   4  113.29   15.60
  -9  10  -4   45.80    8.20
   9 -10   4   57.89    8.40
 -10  10  -4    0.40    5.40
  10 -10   4    5.10    4.70
 -11  10  -4   17.50    6.50
  11 -10   4   11.20    5.60
 -12  10  -4    0.50    6.70
  12 -10   4   -4.10    6.20
 -13  10  -4   14.50    8.20
  13 -10   4   12.70    7.40
 -14  10  -4    7.70    9.30
  14 -10   4    0.50    8.60
 -13  -9   4    9.80    6.60
 -12  -9   4   -6.20    5.30
  11   9  -4    0.30    6.10
  10   9  -4    0.10    5.40
   9   9  -4    1.30    4.50
   8   9  -4    7.10    4.40
  -8  -9   4   -3.20    5.00
   7   9  -4   29.90    5.60
  -7  -9   4   36.80    6.60
   6   9  -4   62.79    8.00
  -6  -9   4   45.30    8.10
   5   9  -4   11.20    3.60
  -5  -9   4    7.80    4.20
   4   9  -4   82.79   11.10
  -4  -9   4   88.69   11.40
   3   9  -4    4.50    2.80
  -3  -9   4   -0.20    3.30
   2   9  -4    5.70    2.60
  -2  -9   4    9.00    3.40
   1   9  -4   47.70    7.00
  -1  -9   4   56.99    7.40
   0   9  -4   65.39    8.90
   0  -9   4   71.89    9.20
  -1   9  -4    4.30    1.50
  -1   9  -4   11.50    2.90
   1  -9   4   11.00    3.00
  -2   9  -4    3.80    1.60
  -2   9  -4    2.70    2.50
   2  -9   4    2.00    2.60
  -3   9  -4    3.40    2.80
   3  -9   4   -1.40    2.80
   3  -9   4    1.50    1.90
  -4   9  -4   -0.50    2.80
   4  -9   4    0.80    2.90
   4  -9   4    1.30    2.10
  -5   9  -4    4.20    3.10
   5  -9   4    2.70    2.60
   5  -9   4    9.90    3.10
  -6   9  -4   71.29    9.60
   6  -9   4   66.09    9.20
   6  -9   4   73.09    9.30
  -7   9  -4   85.39   10.50
   7  -9   4   75.39   10.30
   7  -9   4   70.39   10.00
  -8   9  -4   14.30    4.90
   8  -9   4   20.60    5.20
   8  -9   4   25.30    4.60
  -9   9  -4    5.40    4.60
   9  -9   4    6.90    4.80
 -10   9  -4   -0.60    5.00
  10  -9   4   -0.30    4.60
 -11   9  -4    4.20    5.70
  11  -9   4   -1.10    5.80
 -12   9  -4    7.50    6.50
  12  -9   4    8.60    6.00
 -13   9  -4    0.50    7.50
  13  -9   4    7.10    7.30
 -14   9  -4    6.30    8.70
  14  -9   4    2.70    7.80
 -13  -8   4   17.00    6.60
 -12  -8   4   14.00    5.40
  11   8  -4   35.00    7.40
  10   8  -4    8.50    4.90
   9   8  -4    5.70    4.50
   8   8  -4   44.90    7.80
   8   8  -4   66.59    9.50
  -8  -8   4   48.40    8.00
   7   8  -4  403.76   48.00
   7   8  -4  389.66   48.20
  -7  -8   4  398.76   48.20
   6   8  -4    0.80    2.50
   6   8  -4    2.80    3.20
  -6  -8   4   -3.30    3.50
   5   8  -4    5.70    2.30
   5   8  -4    4.40    3.00
  -5  -8   4    1.50    3.20
   4   8  -4   42.50    5.90
   4   8  -4   42.40    5.30
  -4  -8   4   30.40    5.90
   3   8  -4    4.90    2.50
   3   8  -4    2.70    1.50
  -3  -8   4    5.80    3.00
   2   8  -4   20.80    2.70
   2   8  -4   16.30    3.50
  -2  -8   4   19.50    3.80
   1   8  -4    0.60    2.00
  -1  -8   4    2.30    2.50
   0   8  -4 1142.79  141.89
   0  -8   4 1228.08  141.99
  -1   8  -4   93.69   12.40
  -1   8  -4   99.29   12.00
   1  -8   4  105.59   12.50
  -2   8  -4   29.90    4.90
   2  -8   4   32.10    4.50
   2  -8   4   42.00    5.10
  -3   8  -4  278.77   33.80
   3  -8   4  270.97   33.60
   3  -8   4  293.97   33.80
  -4   8  -4   45.20    7.10
   4  -8   4   72.39    7.40
   4  -8   4   46.90    6.90
  -5   8  -4    3.60    3.00
   5  -8   4    3.20    2.60
   5  -8   4    4.40    2.70
  -6   8  -4  131.69   17.20
   6  -8   4  140.09   17.10
   6  -8   4  141.79   17.10
  -7   8  -4    8.10    3.40
   7  -8   4    0.00    2.80
   7  -8   4    1.40    3.30
  -8   8  -4   33.10    6.20
   8  -8   4   38.10    5.90
  -9   8  -4   49.10    8.00
   9  -8   4   51.59    8.00
 -10   8  -4   73.19   10.10
  10  -8   4   62.39    9.60
 -11   8  -4   52.69    9.30
  11  -8   4   62.09    9.40
 -12   8  -4    1.30    6.10
  12  -8   4    1.20    6.00
 -13   8  -4   24.70    8.60
  13  -8   4   50.79    8.90
 -14   8  -4   10.80    8.50
  14  -8   4   -9.40    6.80
 -13  -7   4    5.90    5.70
 -12  -7   4    1.10    4.50
  11   7  -4   66.49   10.00
 -11  -7   4   65.89    9.60
  10   7  -4    6.90    4.80
  10   7  -4    3.50    4.50
   9   7  -4  119.59   14.90
   9   7  -4  107.79   14.40
   8   7  -4    2.30    3.80
   8   7  -4    6.70    3.60
  -8  -7   4    5.10    4.00
   7   7  -4   87.59   11.60
   7   7  -4   88.69   11.90
  -7  -7   4   97.39   12.00
   6   7  -4   27.60    5.20
   6   7  -4   35.00    4.90
  -6  -7   4   35.40    5.60
   5   7  -4   40.30    5.80
   5   7  -4   46.30    6.30
  -5  -7   4   49.30    6.60
   4   7  -4  437.46   51.79
   4   7  -4  427.16   51.99
  -4  -7   4  426.86   51.99
   3   7  -4  227.18   27.80
   3   7  -4  254.37   28.10
  -3  -7   4  220.58   28.10
   2   7  -4    0.30    1.90
   2   7  -4    1.10    1.00
  -2  -7   4   -0.70    2.50
   1   7  -4   66.89    8.20
  -1  -7   4   61.49    8.40
   0   7  -4  275.17   34.00
   0  -7   4  289.07   34.10
  -1   7  -4   61.19    7.50
   1  -7   4   66.59    7.50
   1  -7   4   53.79    6.90
  -2   7  -4   26.40    4.20
   2  -7   4   28.10    3.70
   2  -7   4   27.40    4.20
  -3   7  -4   -0.70    2.20
   3  -7   4    1.10    2.10
   3  -7   4    3.60    1.70
  -4   7  -4    5.40    2.60
   4  -7   4   -0.30    2.20
   4  -7   4    3.60    2.10
  -5   7  -4   -5.90    2.50
   5  -7   4    2.10    2.30
   5  -7   4    0.40    2.20
  -6   7  -4   17.20    3.60
   6  -7   4   12.70    3.10
   6  -7   4   13.20    3.10
  -7   7  -4   12.90    3.90
   7  -7   4   18.20    3.20
   7  -7   4   11.00    3.40
  -8   7  -4   11.00    3.90
   8  -7   4    3.50    3.70
  -9   7  -4   17.30    5.00
   9  -7   4   17.70    4.50
 -10   7  -4   50.29    8.30
  10  -7   4   53.29    8.00
 -11   7  -4   36.80    7.10
  11  -7   4   32.70    6.50
 -12   7  -4    1.70    5.50
  12  -7   4   -1.70    5.50
 -13   7  -4   64.29   10.20
  13  -7   4   52.29    9.30
 -14   7  -4   -4.60    7.60
  14  -7   4    3.20    7.10
 -15   7  -4   11.10    9.10
  15  -7   4   10.70    8.60
 -14  -6   4    2.20    6.10
  13   6  -4    6.60    6.80
 -13  -6   4   -2.70    5.00
  12   6  -4   17.60    6.30
 -12  -6   4   16.20    5.30
  11   6  -4   40.50    7.80
 -11  -6   4   50.99    7.60
  10   6  -4   12.60    4.80
  10   6  -4   13.90    4.90
   9   6  -4  103.09   13.10
   9   6  -4   96.09   13.00
   8   6  -4    3.70    3.50
   8   6  -4   -1.10    3.20
  -8  -6   4    1.40    3.60
   7   6  -4   65.99    7.20
   7   6  -4   51.39    7.30
  -7  -6   4   37.40    7.30
   6   6  -4  293.77   32.80
   6   6  -4  263.17   32.60
  -6  -6   4  258.47   32.80
   5   6  -4   21.10    3.10
   5   6  -4   19.80    3.50
  -5  -6   4   10.20    3.50
   4   6  -4   81.29    9.60
   4   6  -4   82.69    9.90
  -4  -6   4   66.19    9.90
   3   6  -4  155.98   17.80
   3   6  -4  143.59   17.60
  -3  -6   4  141.49   17.90
   2   6  -4  301.57   34.30
   2   6  -4  275.57   34.10
  -2  -6   4  290.17   34.40
   1   6  -4   47.30    5.40
  -1  -6   4   33.20    5.40
   0   6  -4   81.29   10.80
   0  -6   4   94.49   10.90
  -1   6  -4  111.59   13.50
   1  -6   4  106.79   13.20
   1  -6   4  119.29   13.50
  -2   6  -4  405.26   51.59
   2  -6   4  438.66   51.49
   2  -6   4  438.66   51.59
  -3   6  -4  385.36   47.10
   3  -6   4  397.06   47.00
   3  -6   4  389.56   47.00
  -4   6  -4   55.69    7.80
   4  -6   4   56.39    7.60
   4  -6   4   65.89    7.60
  -5   6  -4  172.48   19.70
   5  -6   4  150.18   19.70
   5  -6   4  163.18   19.60
  -6   6  -4   31.50    5.30
   6  -6   4   41.00    4.90
   6  -6   4   29.30    5.20
  -7   6  -4   41.00    6.60
   7  -6   4   44.80    6.10
   7  -6   4   53.29    6.80
  -8   6  -4    6.90    3.60
   8  -6   4   13.10    3.80
  -9   6  -4   18.60    4.60
   9  -6   4   17.40    4.30
 -10   6  -4    3.50    4.30
  10  -6   4    2.00    4.00
 -11   6  -4    6.20    5.20
  11  -6   4    5.50    4.90
 -12   6  -4   52.19    9.10
  12  -6   4   47.60    8.50
 -13   6  -4  106.69   13.50
  13  -6   4   77.29   12.70
 -14   6  -4    3.50    7.30
  14  -6   4    2.60    6.00
 -15   6  -4    5.50    8.80
  15  -6   4    6.70    7.20
  14   5  -4   -3.40    7.50
 -14  -5   4   12.10    5.90
  13   5  -4   58.19   11.10
 -13  -5   4   78.69   10.40
  12   5  -4   -2.50    5.60
 -12  -5   4   -1.60    4.40
  11   5  -4    5.90    5.10
 -11  -5   4   22.30    4.60
  10   5  -4   55.69    8.70
 -10  -5   4   60.79    8.40
   9   5  -4   21.10    5.20
   9   5  -4   36.60    5.30
   8   5  -4   17.20    4.20
   8   5  -4   23.30    4.50
  -8  -5   4   25.00    4.50
   7   5  -4    0.00    2.60
   7   5  -4    5.10    2.70
  -7  -5   4    3.00    2.90
   6   5  -4   72.89    9.00
   6   5  -4   73.69    9.10
  -6  -5   4   62.39    9.20
   5   5  -4   25.20    4.20
   5   5  -4   27.60    4.00
  -5  -5   4   28.80    4.30
   4   5  -4  100.49   11.10
   4   5  -4   88.39   11.00
  -4  -5   4   80.49   11.20
   3   5  -4  336.47   40.40
   3   5  -4  347.97   40.60
  -3  -5   4  326.67   40.60
   2   5  -4  183.88   22.20
   2   5  -4  183.38   22.30
  -2  -5   4  188.38   22.40
   1   5  -4   37.20    4.00
  -1  -5   4   19.50    3.90
   0   5  -4    8.30    1.80
   0  -5   4    3.60    1.90
  -1   5  -4   17.90    2.90
   1  -5   4   20.60    2.90
   1  -5   4   16.80    2.40
  -2   5  -4  839.12  104.59
   2  -5   4  919.91  104.49
   2  -5   4  853.01  104.59
  -3   5  -4   70.89   11.00
   3  -5   4   95.09   10.90
   3  -5   4   96.29   11.00
  -4   5  -4   77.29   10.30
   4  -5   4   91.29   10.20
   4  -5   4   75.79   10.20
  -5   5  -4  396.76   48.40
   5  -5   4  407.56   48.40
   5  -5   4  402.26   48.30
  -6   5  -4   34.70    4.90
   6  -5   4   33.80    4.40
   6  -5   4   26.30    4.70
  -7   5  -4   38.70    5.90
   7  -5   4   37.90    5.90
   7  -5   4   42.40    5.30
  -8   5  -4   -3.90    3.20
   8  -5   4    1.50    3.30
  -9   5  -4   87.79   11.80
   9  -5   4   90.49   11.80
 -10   5  -4   58.49    8.80
  10  -5   4   59.99    8.70
 -11   5  -4   34.90    6.90
  11  -5   4   38.00    7.00
 -12   5  -4  102.49   11.10
  12  -5   4   54.09   10.10
 -13   5  -4   -4.50    6.10
  13  -5   4    5.80    5.70
 -14   5  -4   -2.90    6.90
  14  -5   4   -1.70    5.40
 -15   5  -4    2.90    8.70
  15  -5   4    3.00    6.70
  14   4  -4    8.50    6.50
 -14  -4   4   -4.70    5.70
  13   4  -4   52.29   10.10
 -13  -4   4   79.19   10.00
  12   4  -4   11.20    5.80
 -12  -4   4    0.20    4.30
  11   4  -4   50.99    8.20
 -11  -4   4   57.19    8.20
  10   4  -4   20.60    5.10
 -10  -4   4   21.40    4.60
   9   4  -4    7.70    3.40
   8   4  -4   11.30    3.30
   8   4  -4    8.70    3.40
  -8  -4   4   12.20    3.40
   7   4  -4    1.10    2.50
   7   4  -4    5.60    2.70
  -7  -4   4    0.40    2.60
   6   4  -4   50.89    6.50
   6   4  -4   51.09    6.30
  -6  -4   4   38.90    6.30
   5   4  -4  595.84   69.19
   5   4  -4  561.54   69.19
  -5  -4   4  569.94   69.19
   4   4  -4    4.30    1.90
   4   4  -4    3.60    1.70
  -4  -4   4    2.50    2.00
   3   4  -4  389.76   45.60
   3   4  -4  376.16   45.60
  -3  -4   4  375.56   45.70
   2   4  -4  957.10  116.29
   2   4  -4  975.70  116.19
  -2  -4   4  978.40  116.29
   1   4  -4   10.50    2.20
  -1  -4   4   14.40    1.90
  -1  -4   4   10.70    2.40
   0   4  -4  771.02   95.39
   0  -4   4  791.32   95.29
   0  -4   4  828.32   95.39
  -1   4  -4   37.40    5.00
   1  -4   4   32.40    5.00
   1  -4   4   41.40    4.80
  -2   4  -4  149.19   20.00
   2  -4   4  179.18   20.00
   2  -4   4  165.88   19.90
  -3   4  -4  871.01  107.79
   3  -4   4  883.91  107.79
   3  -4   4  944.51  107.79
  -4   4  -4   44.70    5.80
   4  -4   4   45.70    5.60
   4  -4   4   40.50    5.80
  -5   4  -4  253.17   31.30
   5  -4   4  249.88   31.30
   5  -4   4  268.07   31.10
  -6   4  -4   23.40    4.50
   6  -4   4   31.10    3.90
   6  -4   4   29.30    4.40
  -7   4  -4   92.19   13.20
   7  -4   4   99.99   13.00
   7  -4   4  109.39   12.70
  -8   4  -4   81.29   10.10
   8  -4   4   70.89   10.10
  -9   4  -4    0.80    3.50
   9  -4   4    0.00    3.20
 -10   4  -4   -0.30    4.20
  10  -4   4   -1.10    3.60
 -11   4  -4  207.98   24.30
  11  -4   4  182.98   24.00
 -12   4  -4   16.40    5.80
  12  -4   4   11.60    5.00
 -13   4  -4   25.00    6.80
  13  -4   4   10.40    5.20
 -14   4  -4   20.00    6.90
  14  -4   4   -0.80    5.50
 -15   4  -4   16.70    8.40
  15  -4   4    5.40    6.80
  15   3  -4   -2.70    7.70
 -15  -3   4    3.30    6.80
  14   3  -4    4.00    6.20
 -14  -3   4   -1.10    5.80
  13   3  -4   19.30    6.00
 -13  -3   4   14.30    5.50
  12   3  -4   40.20    7.60
 -12  -3   4   33.20    6.60
  11   3  -4   -3.30    4.70
 -11  -3   4    6.10    3.90
  10   3  -4    1.20    4.10
 -10  -3   4   -2.90    3.20
   9   3  -4    2.50    3.60
  -9  -3   4    0.40    3.00
   8   3  -4   17.70    3.80
  -8  -3   4   13.60    3.50
   7   3  -4   -0.10    2.30
   7   3  -4    0.40    2.50
  -7  -3   4    1.30    2.30
   6   3  -4   42.00    5.20
   6   3  -4   42.60    5.00
  -6  -3   4   23.90    4.80
   5   3  -4  453.45   53.39
   5   3  -4  436.96   53.39
   4   3  -4   74.19    8.50
   4   3  -4   65.89    8.50
   4   3  -4   65.09    8.40
   3   3  -4 2137.39  259.67
   3   3  -4 2191.88  259.67
   3   3  -4 2180.58  259.67
   2   3  -4   31.30    3.90
   2   3  -4   24.90    3.70
   2   3  -4   29.30    4.00
   1   3  -4  216.28   26.30
   1   3  -4  224.18   26.30
  -1  -3   4  215.98   26.20
   0   3  -4    9.80    1.70
   0   3  -4    5.70    1.60
   0  -3   4    8.70    1.50
  -1   3  -4  292.37   34.50
   1  -3   4  287.57   34.50
   1  -3   4  283.37   34.50
  -2   3  -4  594.44   69.59
   2  -3   4  568.44   69.59
   2  -3   4  579.94   69.59
  -3   3  -4  118.49   13.60
   3  -3   4  103.69   13.60
   3  -3   4  114.19   13.50
  -4   3  -4   28.60    3.90
   4  -3   4   26.20    3.70
   4  -3   4   28.70    3.90
  -5   3  -4  406.86   48.90
   5  -3   4  397.76   48.70
   5  -3   4  421.46   48.90
  -6   3  -4  259.97   29.90
   6  -3   4  269.57   30.00
   6  -3   4  234.58   29.60
  -7   3  -4   12.90    3.10
   7  -3   4    9.70    3.30
  -8   3  -4   80.69    9.80
   8  -3   4   67.99    9.50
  -9   3  -4   22.60    4.80
   9  -3   4   26.30    4.60
 -10   3  -4    1.40    4.10
  10  -3   4   -0.30    3.40
 -11   3  -4   52.59    8.20
  11  -3   4   45.90    7.60
 -12   3  -4   48.70    7.30
  12  -3   4   19.40    6.10
 -13   3  -4    6.40    6.00
  13  -3   4   14.90    5.90
 -14   3  -4    3.30    7.00
  14  -3   4   18.60    5.90
 -15   3  -4   -4.90    7.70
  15  -3   4   -2.80    5.90
  15   2  -4   31.80    8.90
 -15  -2   4   25.50    7.60
  14   2  -4    3.10    5.80
 -14  -2   4   -1.40    5.60
  13   2  -4    0.00    5.40
 -13  -2   4   -0.70    4.90
  12   2  -4    5.20    5.50
 -12  -2   4    5.20    4.50
  11   2  -4   78.29   11.30
 -11  -2   4   80.59   10.80
  10   2  -4   -1.00    3.70
 -10  -2   4   -0.20    3.30
   9   2  -4   18.60    4.20
  -9  -2   4   16.50    3.80
   8   2  -4   39.10    4.90
  -8  -2   4   20.40    4.50
   7   2  -4   -0.80    2.10
   7   2  -4   -1.90    2.30
   6   2  -4   47.60    6.20
   6   2  -4   48.80    6.10
   6   2  -4   41.60    6.00
   5   2  -4  102.69   11.30
   5   2  -4   93.89   11.30
   5   2  -4   80.19   11.20
   4   2  -4    8.90    2.00
   4   2  -4   11.60    2.00
   4   2  -4   10.70    2.20
   3   2  -4  117.49   14.20
   3   2  -4  119.09   14.20
   3   2  -4  114.69   14.30
   2   2  -4 1065.19  127.29
   2   2  -4 1075.99  127.29
   2   2  -4 1048.20  127.29
   1   2  -4  311.87   36.60
   1   2  -4  302.37   36.50
  -1  -2   4  300.67   36.50
   0   2  -4  947.01  111.99
   0   2  -4  920.81  111.89
   0  -2   4  937.11  111.89
  -1   2  -4  229.58   27.90
  -1   2  -4  224.18   27.90
   1  -2   4  244.48   27.90
  -2   2  -4  276.37   31.10
  -2   2  -4  266.97   31.20
   2  -2   4  234.08   31.20
  -3   2  -4    6.60    1.60
  -3   2  -4    5.30    1.40
   3  -2   4    5.30    1.70
  -4   2  -4    7.20    1.90
   4  -2   4    7.60    1.40
   4  -2   4    2.30    2.00
  -5   2  -4  143.89   16.30
   5  -2   4  134.49   16.00
   5  -2   4  118.89   16.20
  -6   2  -4  123.79   13.80
   6  -2   4   99.99   13.80
  -7   2  -4    4.10    2.50
   7  -2   4    5.60    2.60
  -8   2  -4   92.19   10.50
   8  -2   4   71.29   10.30
  -9   2  -4    1.60    3.10
   9  -2   4   -2.00    2.80
 -10   2  -4    1.40    3.80
  10  -2   4   -1.10    3.30
 -11   2  -4    0.00    4.40
  11  -2   4   -2.80    3.80
 -12   2  -4   -0.70    4.90
  12  -2   4    2.20    4.40
 -13   2  -4   -1.50    5.50
  13  -2   4   -1.60    5.70
 -14   2  -4   -3.90    6.00
  14  -2   4   -0.30    6.70
 -15   2  -4   -2.70    7.50
  15  -2   4   -3.10    6.40
  15   1  -4   47.30   10.10
 -15  -1   4   46.00    9.60
  14   1  -4   -6.40    6.60
 -14  -1   4   10.90    5.70
  13   1  -4    4.10    5.00
 -13  -1   4   -0.90    5.10
  12   1  -4   32.70    7.20
 -12  -1   4   40.00    6.80
  11   1  -4   23.30    5.80
 -11  -1   4   43.10    6.00
  10   1  -4  114.69   14.40
 -10  -1   4  108.99   14.30
   9   1  -4  124.59   17.20
  -9  -1   4  148.79   17.10
   8   1  -4    3.40    2.30
   8   1  -4   -1.10    2.80
  -8  -1   4    0.60    2.50
   7   1  -4  136.59   15.90
   7   1  -4  132.89   15.70
  -7  -1   4  115.39   15.70
   6   1  -4  313.67   36.60
   6   1  -4  313.67   36.70
  -6  -1   4  284.57   36.60
   5   1  -4  584.14   69.89
   5   1  -4  582.94   69.79
   5   1  -4  579.44   69.79
   4   1  -4   10.50    1.60
   4   1  -4    4.20    1.60
   4   1  -4    5.40    1.90
   3   1  -4   16.90    2.40
   3   1  -4   14.90    2.60
   3   1  -4   14.70    2.50
   2   1  -4  910.91  107.19
   2   1  -4  884.91  107.29
   2   1  -4  890.61  107.29
   1   1  -4 2852.31  346.57
   1   1  -4 2872.81  346.47
  -1  -1   4 2965.10  346.57
   0   1  -4 1132.09  135.69
   0   1  -4 1136.19  135.69
   0  -1   4 1133.59  135.69
  -1   1  -4 2048.99  253.17
  -1   1  -4 2141.99  253.17
   1  -1   4 2160.18  253.27
  -2   1  -4 6337.57  716.23
  -2   1  -4 5894.31  716.23
   2  -1   4 5725.93  716.23
  -3   1  -4 2071.09  247.68
  -3   1  -4 1996.70  247.68
   3  -1   4 2140.89  247.78
  -4   1  -4   45.40    5.60
  -4   1  -4   48.40    5.90
   4  -1   4   40.60    5.90
  -5   1  -4   -1.20    1.80
  -5   1  -4    1.40    1.00
   5  -1   4    0.30    1.90
  -6   1  -4   68.49    8.20
   6  -1   4   58.09    8.10
  -7   1  -4    0.30    2.40
   7  -1   4    3.10    2.40
  -8   1  -4   15.70    4.00
   8  -1   4   28.10    4.20
  -9   1  -4  124.29   15.90
   9  -1   4  127.59   15.80
 -10   1  -4   20.40    4.90
  10  -1   4   25.50    4.90
 -11   1  -4   67.59   10.40
  11  -1   4   77.69   10.40
 -12   1  -4   -2.20    4.40
  12  -1   4   -2.00    4.30
 -13   1  -4    8.00    5.60
  13  -1   4   14.90    5.60
 -14   1  -4    1.40    5.80
  14  -1   4    4.40    6.20
 -15   1  -4   -4.40    7.40
  15  -1   4   -7.00    6.70
  15   0  -4   10.90    7.40
 -15   0   4   15.50    7.50
  14   0  -4    1.30    5.90
 -14   0   4    9.70    6.10
  13   0  -4    2.00    5.10
 -13   0   4   -1.50    4.90
  12   0  -4   37.20    7.10
 -12   0   4   33.60    6.60
  11   0  -4   71.69   11.00
 -11   0   4   82.49   10.70
  10   0  -4   28.70    5.10
 -10   0   4   19.60    4.80
   9   0  -4  117.39   13.50
   9   0  -4  105.79   13.60
  -9   0   4   94.69   13.60
   8   0  -4   64.99    8.70
   8   0  -4   63.09    8.50
  -8   0   4   72.09    8.70
   7   0  -4  192.48   24.20
   7   0  -4  211.68   24.10
  -7   0   4  188.28   24.10
   6   0  -4  407.26   48.50
   6   0  -4  415.26   48.60
  -6   0   4  390.06   48.50
   5   0  -4   -0.10    1.80
   5   0  -4    0.80    1.70
  -5   0   4    1.50    1.50
   4   0  -4   45.60    5.70
   4   0  -4   41.80    5.60
  -4   0   4   41.70    5.50
   3   0  -4 2962.20  361.26
   3   0  -4 3102.19  361.36
   3   0  -4 2993.60  361.26
   2   0  -4 9180.28 1152.38
   2   0  -4 9722.33 1152.28
  -2   0   4 9999.00 1152.38
   1   0  -4 3854.51  479.55
   1   0  -4 4014.70  479.45
  -1   0   4 4157.48  479.55
   0   0  -4  617.94   73.79
   0   0  -4  621.84   73.69
   0   0   4  605.74   73.79
  -1   0  -4 3334.47  396.26
  -1   0  -4 3256.67  396.26
   1   0   4 3349.06  396.36
  -2   0  -4 4823.32  603.04
  -2   0  -4 5253.87  603.04
   2   0   4 5048.29  603.14
  -3   0  -4 5953.90  698.83
  -3   0  -4 5590.04  698.83
   3   0   4 5985.10  698.93
  -4   0  -4  207.38   24.40
  -4   0  -4  207.18   24.50
   4   0   4  191.08   24.50
  -5   0  -4   88.49   10.90
  -5   0  -4   81.39   10.60
   5   0   4  104.59   11.00
  -6   0  -4  110.99   13.30
   6   0   4  103.49   13.30
  -7   0  -4  163.48   20.30
   7   0   4  167.78   20.30
  -8   0  -4   11.00    3.20
   8   0   4   12.80    3.40
  -9   0  -4  307.07   35.60
   9   0   4  281.47   35.60
 -10   0  -4  106.89   14.70
  10   0   4  121.49   14.90
 -11   0  -4   67.89    9.40
  11   0   4   59.19    9.40
 -12   0  -4    7.30    4.90
  12   0   4    5.70    5.30
 -13   0  -4    6.00    5.90
  13   0   4   -8.50    4.80
 -14   0  -4   12.30    6.60
  14   0   4   22.70    6.70
 -15   0  -4    4.30    7.30
  15   0   4    2.90    7.10
  15  -1  -4   -2.80    6.90
 -15   1   4   -6.30    7.30
  14  -1  -4    2.70    6.20
 -14   1   4    9.50    6.10
  13  -1  -4   14.40    7.00
 -13   1   4   37.00    6.80
  12  -1  -4   60.39   10.20
 -12   1   4   81.19   10.30
  11  -1  -4    4.60    4.80
 -11   1   4    1.90    3.90
  10  -1  -4   46.50    7.40
 -10   1   4   47.90    7.10
   9  -1  -4  143.79   15.40
   9  -1  -4  118.49   15.70
  -9   1   4  103.09   15.60
   8  -1  -4   55.19    7.40
   8  -1  -4   55.69    7.90
  -8   1   4   56.09    7.60
   7  -1  -4  140.29   14.70
   7  -1  -4  114.79   14.50
  -7   1   4  104.39   14.60
   6  -1  -4   52.79    6.60
   6  -1  -4   48.40    6.60
  -6   1   4   47.50    6.50
   5  -1  -4   54.29    6.80
   5  -1  -4   49.70    6.60
  -5   1   4   49.60    6.50
   4  -1  -4    6.90    1.80
   4  -1  -4    0.00    1.50
  -4   1   4    1.60    1.30
   3  -1  -4 1643.54  202.68
   3  -1  -4 1638.74  202.68
  -3   1   4 1789.32  202.58
   2  -1  -4  154.08   18.60
  -2   1   4  155.68   18.60
  -2   1   4  152.78   18.50
   1  -1  -4  149.19   17.30
  -1   1   4  137.29   17.30
   0  -1  -4 3662.03  450.25
   0  -1  -4 3901.01  450.35
   0   1   4 3736.63  450.35
  -1  -1  -4  193.38   23.30
  -1  -1  -4  194.98   23.20
   1   1   4  191.68   23.40
  -2  -1  -4    4.00    1.30
  -2  -1  -4    4.40    1.50
   2   1   4    3.80    1.80
  -3  -1  -4  245.08   30.10
  -3  -1  -4  245.18   30.10
   3   1   4  264.37   30.20
  -4  -1  -4  166.18   19.90
  -4  -1  -4  159.48   19.90
   4   1   4  170.28   20.00
  -5  -1  -4   34.90    4.30
  -5  -1  -4   25.60    3.80
   5   1   4   26.70    4.20
  -6  -1  -4   52.49    6.50
  -6  -1  -4   42.60    6.00
   6   1   4   52.29    6.50
  -7  -1  -4    7.00    2.70
   7   1   4    7.90    3.10
  -8  -1  -4    8.80    3.10
   8   1   4    4.90    3.20
  -9  -1  -4  162.98   20.10
   9   1   4  161.58   20.10
 -10  -1  -4   -1.30    3.40
  10   1   4    2.80    4.20
 -11  -1  -4   96.39   12.10
  11   1   4   82.89   12.00
 -12  -1  -4   85.19    9.80
  12   1   4   46.30    8.90
 -13  -1  -4   -0.50    5.40
  13   1   4    4.80    5.20
 -14  -1  -4    9.50    6.70
  14   1   4    5.70    6.90
 -15  -1  -4    4.00    8.10
  15   1   4    1.00    7.40
  15  -2  -4   19.40    7.50
 -15   2   4   11.60    8.00
  14  -2  -4    4.70    6.10
 -14   2   4    7.70    6.50
  13  -2  -4    2.00    5.40
 -13   2   4    1.60    5.60
  12  -2  -4    9.60    5.30
 -12   2   4   19.90    5.60
  11  -2  -4   42.70    8.00
 -11   2   4   60.29    8.10
  10  -2  -4    1.20    3.80
 -10   2   4    1.10    3.70
   9  -2  -4  186.18   22.90
   9  -2  -4  221.88   23.30
  -9   2   4  161.48   23.10
   8  -2  -4   -0.70    2.60
   8  -2  -4   -1.00    2.90
  -8   2   4    0.10    2.70
   7  -2  -4   27.90    4.90
   7  -2  -4   33.00    4.30
  -7   2   4   22.90    4.30
   6  -2  -4  213.98   24.10
   6  -2  -4  185.08   24.20
  -6   2   4  194.38   24.10
   5  -2  -4   73.99    9.10
   5  -2  -4   68.89    9.20
  -5   2   4   74.99    9.10
   4  -2  -4  106.89   13.70
   4  -2  -4  127.39   13.70
  -4   2   4  105.49   13.50
   3  -2  -4  934.11  113.59
   3  -2  -4  949.51  113.49
  -3   2   4  957.20  113.39
   2  -2  -4   15.90    3.00
  -2   2   4   19.20    2.40
  -2   2   4   20.70    3.00
   1  -2  -4  129.39   16.00
  -1   2   4  134.19   16.10
   0  -2  -4  843.12  100.79
   0   2   4  838.72  100.79
  -1  -2  -4  514.55   59.79
  -1  -2  -4  489.55   59.89
   1   2   4  488.45   59.89
  -2  -2  -4    6.10    1.40
  -2  -2  -4    3.50    1.70
   2   2   4    6.80    2.10
  -3  -2  -4  380.86   44.70
  -3  -2  -4  371.66   44.70
   3   2   4  361.66   44.80
  -4  -2  -4  273.07   33.10
  -4  -2  -4  267.87   33.00
   4   2   4  285.77   33.20
  -5  -2  -4    6.20    2.00
  -5  -2  -4    6.10    2.20
   5   2   4   11.30    2.30
  -6  -2  -4    4.90    2.00
  -6  -2  -4    4.40    2.30
   6   2   4    5.60    2.80
  -7  -2  -4   10.00    2.70
   7   2   4    4.50    2.90
  -8  -2  -4  336.57   40.20
   8   2   4  327.57   40.20
  -9  -2  -4  111.29   15.10
   9   2   4  126.69   15.10
 -10  -2  -4   84.89   10.70
  10   2   4   71.29   10.60
 -11  -2  -4  124.69   15.50
  11   2   4  112.19   15.30
 -12  -2  -4   79.59   10.80
  12   2   4   73.69   11.30
 -13  -2  -4   -6.70    5.30
  13   2   4   -2.60    5.90
 -14  -2  -4    2.90    6.90
  14   2   4   -1.40    6.80
  15  -3  -4    1.40    7.10
 -15   3   4   -5.70    8.00
  14  -3  -4    0.60    6.20
 -14   3   4    4.60    6.50
  13  -3  -4    2.10    5.50
 -13   3   4    3.00    6.00
  12  -3  -4    2.90    4.70
 -12   3   4    8.30    5.30
  11  -3  -4  150.18   20.20
 -11   3   4  172.28   20.30
  10  -3  -4   36.20    6.70
 -10   3   4   47.10    6.80
   9  -3  -4  255.27   30.90
   9  -3  -4  261.97   31.20
  -9   3   4  247.88   31.00
   8  -3  -4    1.60    2.70
   8  -3  -4   -0.30    3.10
  -8   3   4    5.10    2.80
   7  -3  -4    4.40    2.40
   7  -3  -4    5.40    2.70
  -7   3   4    1.80    2.30
   6  -3  -4   31.80    5.30
   6  -3  -4   40.10    5.00
  -6   3   4   31.60    4.80
   5  -3  -4    7.20    2.20
   5  -3  -4    4.30    2.40
  -5   3   4    4.60    1.80
   4  -3  -4  107.09   12.20
   4  -3  -4   92.79   12.20
  -4   3   4   97.29   12.00
   3  -3  -4  215.78   25.90
  -3   3   4  210.88   25.80
  -3   3   4  219.88   25.90
   2  -3  -4   -0.40    1.80
  -2   3   4    3.90    1.80
  -2   3   4    2.30    1.00
   1  -3  -4   76.59   10.20
  -1   3   4   89.19   10.20
  -1   3   4   80.49    9.90
   0  -3  -4    0.80    1.80
   0   3   4    0.10    0.90
   0   3   4    1.90    1.70
  -1  -3  -4    2.60    1.70
   1   3   4    1.30    1.90
   1   3   4    0.70    1.20
  -2  -3  -4   45.40    5.70
   2   3   4   37.90    5.50
   2   3   4   47.80    5.80
  -3  -3  -4    7.20    1.70
  -3  -3  -4    3.00    1.90
   3   3   4    4.10    2.40
  -4  -3  -4   75.79    9.50
  -4  -3  -4   69.19    9.60
   4   3   4   86.59    9.70
  -5  -3  -4    5.30    2.30
  -5  -3  -4    3.60    2.30
   5   3   4   23.60    3.00
  -6  -3  -4    9.60    2.60
  -6  -3  -4   11.10    2.70
   6   3   4    9.80    2.90
  -7  -3  -4  262.67   32.40
   7   3   4  271.47   32.40
  -8  -3  -4  358.16   43.70
   8   3   4  366.26   43.80
  -9  -3  -4    7.00    3.50
   9   3   4    5.70    3.70
 -10  -3  -4    2.10    3.80
  10   3   4    1.40    4.40
 -11  -3  -4    7.50    4.50
  11   3   4    6.10    5.20
 -12  -3  -4   12.30    5.40
  12   3   4   12.70    5.10
 -13  -3  -4    9.80    5.90
  13   3   4    2.70    6.30
 -14  -3  -4    2.20    6.80
  14   3   4    1.60    7.10
  15  -4  -4  -11.90    8.00
 -15   4   4   -2.60    9.20
  14  -4  -4   -0.70    7.40
 -14   4   4   -5.40    7.20
  13  -4  -4    0.20    5.80
 -13   4   4    4.00    6.50
  12  -4  -4   17.90    6.80
 -12   4   4   44.50    7.20
  11  -4  -4    4.50    4.60
 -11   4   4   22.70    5.30
  10  -4  -4   54.39    8.80
 -10   4   4   65.59    8.80
   9  -4  -4    6.80    3.90
   9  -4  -4    5.50    3.20
  -9   4   4    4.50    3.60
   8  -4  -4  147.29   18.60
   8  -4  -4  162.68   18.80
  -8   4   4  144.49   18.60
   7  -4  -4   17.60    3.40
   7  -4  -4   13.90    3.90
  -7   4   4   13.90    3.30
   6  -4  -4   94.79   10.80
   6  -4  -4   76.99   10.90
  -6   4   4   81.49   10.60
   5  -4  -4    9.30    2.80
   5  -4  -4   11.90    2.90
  -5   4   4    9.90    2.30
   4  -4  -4   21.80    3.60
   4  -4  -4   16.70    3.70
  -4   4   4   23.30    3.20
   3  -4  -4   14.60    2.90
  -3   4   4   15.20    2.90
  -3   4   4   14.50    2.30
   2  -4  -4  484.05   59.39
  -2   4   4  483.15   59.39
  -2   4   4  508.95   59.19
   1  -4  -4   28.40    4.50
  -1   4   4   29.70    4.00
  -1   4   4   37.20    4.60
   0  -4  -4  141.39   17.70
   0   4   4  147.99   17.40
   0   4   4  141.19   17.60
  -1  -4  -4    9.80    2.40
   1   4   4    6.10    1.70
   1   4   4   10.10    2.40
  -2  -4  -4    0.40    2.10
   2   4   4    2.90    2.20
   2   4   4    5.90    1.70
  -3  -4  -4  122.19   14.90
   3   4   4  107.99   14.80
   3   4   4  135.19   14.90
  -4  -4  -4  117.89   15.70
   4   4   4  140.79   15.90
  -5  -4  -4   52.99    6.60
  -5  -4  -4   42.00    6.70
   5   4   4   55.99    7.00
  -6  -4  -4   48.50    6.90
  -6  -4  -4   56.49    6.90
   6   4   4   49.20    7.10
  -7  -4  -4  228.68   27.10
   7   4   4  216.28   27.10
  -8  -4  -4    3.40    3.00
   8   4   4   -2.50    3.50
  -9  -4  -4   40.50    6.20
   9   4   4   38.30    6.40
 -10  -4  -4   55.19    8.20
  10   4   4   54.29    8.30
 -11  -4  -4   13.90    5.10
  11   4   4   17.70    5.70
 -12  -4  -4   32.10    6.00
  12   4   4   10.00    5.20
 -13  -4  -4    9.60    6.30
  13   4   4    5.80    6.30
 -14  -4  -4    2.00    6.50
  14   4   4    0.30    6.60
  15  -5  -4   58.99   11.90
  14  -5  -4   11.40    7.10
  13  -5  -4   27.20    7.20
 -13   5   4   37.90    8.10
  12  -5  -4   22.50    5.90
 -12   5   4   23.10    6.60
  11  -5  -4   32.20    6.50
 -11   5   4   34.80    6.80
  10  -5  -4    3.10    4.70
 -10   5   4    2.20    4.30
   9  -5  -4   45.30    6.50
   9  -5  -4   32.40    6.90
  -9   5   4   52.79    6.90
   8  -5  -4  312.87   37.20
   8  -5  -4  319.37   37.30
  -8   5   4  289.57   37.10
   7  -5  -4  111.09   14.40
   7  -5  -4  120.59   14.30
  -7   5   4  109.29   14.20
   6  -5  -4   22.30    3.70
   6  -5  -4   11.40    3.70
  -6   5   4   16.80    3.20
   5  -5  -4  132.99   17.20
   5  -5  -4  153.18   17.20
  -5   5   4  134.39   17.00
   4  -5  -4   89.69   10.90
  -4   5   4   85.59   10.60
  -4   5   4   84.29   10.80
   3  -5  -4  263.67   31.20
  -3   5   4  274.97   31.20
  -3   5   4  243.98   31.00
   2  -5  -4   48.10    6.30
  -2   5   4   53.19    6.40
  -2   5   4   41.90    5.90
   1  -5  -4    0.20    2.20
  -1   5   4   -0.50    1.40
  -1   5   4    1.70    2.10
   0  -5  -4  426.56   53.99
   0   5   4  457.85   53.99
   0   5   4  458.35   53.89
  -1  -5  -4    0.70    2.30
   1   5   4    1.00    1.60
   1   5   4   -0.80    2.20
  -2  -5  -4  163.18   21.40
   2   5   4  171.78   21.20
   2   5   4  189.38   21.30
  -3  -5  -4   31.00    4.70
   3   5   4   25.40    4.40
   3   5   4   36.80    4.90
  -4  -5  -4   52.69    7.50
   4   5   4   56.29    7.60
   4   5   4   57.09    7.40
  -5  -5  -4   83.29   10.20
   5   5   4   72.79   10.00
   5   5   4   77.09   10.10
  -6  -5  -4   32.40    5.10
  -6  -5  -4   36.50    5.00
   6   5   4   28.60    5.20
  -7  -5  -4    3.50    2.80
   7   5   4    2.00    3.40
  -8  -5  -4    3.80    3.20
   8   5   4    0.20    3.90
  -9  -5  -4   62.09    9.60
   9   5   4   80.09   10.00
 -10  -5  -4   34.50    5.60
  10   5   4   18.50    6.10
 -11  -5  -4   23.60    5.70
  11   5   4   20.20    6.10
 -12  -5  -4   -4.70    5.20
  12   5   4   -0.80    5.80
 -13  -5  -4   24.70    7.00
  13   5   4   20.00    7.50
  14  -6  -4   -2.50    6.80
  13  -6  -4    7.20    6.70
  12  -6  -4    3.50    5.40
 -12   6   4   10.50    6.70
  11  -6  -4   17.30    5.80
 -11   6   4   22.30    5.90
  10  -6  -4   17.00    5.20
 -10   6   4   12.00    5.00
   9  -6  -4   23.40    5.30
   9  -6  -4   21.30    4.70
  -9   6   4   22.80    4.90
   8  -6  -4   61.69    8.40
   8  -6  -4   54.69    7.70
  -8   6   4   48.20    7.60
   7  -6  -4  117.69   14.00
   7  -6  -4  112.69   14.10
  -7   6   4  100.99   13.90
   6  -6  -4   16.20    4.00
   6  -6  -4   22.10    4.00
  -6   6   4   20.60    3.70
   5  -6  -4    3.90    2.70
  -5   6   4    1.50    2.50
  -5   6   4    1.90    2.10
   4  -6  -4    1.00    2.50
  -4   6   4    4.00    2.50
  -4   6   4    1.40    1.90
   3  -6  -4   96.89   12.70
  -3   6   4  107.19   12.60
  -3   6   4   98.09   12.30
   2  -6  -4   -2.20    2.50
  -2   6   4   11.50    2.80
  -2   6   4    4.80    1.80
   1  -6  -4  132.79   17.50
  -1   6   4  144.09   17.20
  -1   6   4  146.09   17.40
   0  -6  -4  289.67   36.60
   0   6   4  310.07   36.60
   0   6   4  306.17   36.40
  -1  -6  -4   16.90    3.90
   1   6   4   20.80    3.30
   1   6   4   24.60    4.00
  -2  -6  -4  514.85   62.59
   2   6   4  528.75   62.49
   2   6   4  516.75   62.59
  -3  -6  -4    1.20    3.00
   3   6   4    5.00    2.80
   3   6   4   -0.80    2.20
  -4  -6  -4  188.48   23.90
   4   6   4  199.48   23.80
   4   6   4  197.88   23.90
  -5  -6  -4   78.79   10.60
   5   6   4   87.09   10.40
   5   6   4   73.99   10.50
  -6  -6  -4   -1.20    3.50
   6   6   4   -0.30    2.90
  -7  -6  -4   25.90    4.50
   7   6   4   21.50    4.70
  -8  -6  -4   23.00    4.40
   8   6   4   17.60    4.90
  -9  -6  -4    5.30    3.90
   9   6   4   -2.70    4.10
 -10  -6  -4    2.10    4.10
  10   6   4    5.10    4.40
 -11  -6  -4   -6.20    4.50
  11   6   4   -4.30    5.40
 -12  -6  -4   32.80    7.00
  12   6   4   27.00    7.50
 -13  -6  -4   27.50    8.00
  13   6   4   41.10    8.60
  14  -7  -4   11.60    6.80
  13  -7  -4   -1.70    6.70
  12  -7  -4   -0.70    5.50
  11  -7  -4    6.40    5.90
  10  -7  -4   47.90    9.30
 -10   7   4   71.59    9.40
   9  -7  -4    0.00    4.30
   9  -7  -4   14.50    4.00
  -9   7   4    5.00    4.20
   8  -7  -4   30.70    5.40
   8  -7  -4   21.60    5.50
  -8   7   4   31.20    5.30
   7  -7  -4    5.80    3.90
   7  -7  -4    0.60    3.40
  -7   7   4    2.10    2.90
   6  -7  -4   74.29   10.60
   6  -7  -4   97.39   10.60
  -6   7   4   69.29   10.20
   5  -7  -4    6.50    3.40
  -5   7   4   10.00    2.90
  -5   7   4   17.10    3.20
   4  -7  -4   67.49    8.80
  -4   7   4   66.89    8.80
  -4   7   4   62.99    8.40
   3  -7  -4   12.50    3.20
  -3   7   4   12.50    2.60
  -3   7   4    3.60    3.20
   2  -7  -4  514.25   59.39
  -2   7   4  471.25   59.29
  -2   7   4  496.25   59.19
   1  -7  -4    7.30    3.30
  -1   7   4   10.00    2.60
  -1   7   4   19.30    3.60
   0  -7  -4   84.59   10.40
   0   7   4   83.69    9.90
   0   7   4   68.79    9.80
  -1  -7  -4   24.10    4.50
   1   7   4   21.60    4.30
   1   7   4   22.70    3.70
  -2  -7  -4  272.47   35.30
   2   7   4  297.37   35.10
   2   7   4  299.27   35.20
  -3  -7  -4   -1.80    3.20
   3   7   4    4.20    2.60
   3   7   4    7.80    3.00
  -4  -7  -4    3.20    3.50
   4   7   4   -0.60    2.80
   4   7   4   -1.00    2.90
  -5  -7  -4   22.10    5.20
   5   7   4   35.50    5.10
   5   7   4   24.80    4.90
  -6  -7  -4    9.40    4.30
   6   7   4    8.50    3.90
   6   7   4    7.70    3.50
  -7  -7  -4   94.09   11.80
   7   7   4   86.09   12.00
  -8  -7  -4   14.70    4.00
   8   7   4    8.40    4.50
  -9  -7  -4    6.90    4.00
   9   7   4    5.60    4.60
 -10  -7  -4    0.60    4.50
  10   7   4   -3.80    4.40
 -11  -7  -4    5.00    4.90
  11   7   4    3.60    5.60
 -12  -7  -4    2.70    5.70
  12   7   4    4.40    6.00
  14  -8  -4   -8.40    7.70
  13  -8  -4   32.00    9.20
  12  -8  -4   11.10    7.40
  11  -8  -4    2.80    5.40
  10  -8  -4    2.10    5.60
   9  -8  -4   20.00    5.00
   9  -8  -4   13.40    5.10
   8  -8  -4   -1.80    4.50
   8  -8  -4   -2.40    3.90
   7  -8  -4   15.90    5.00
   7  -8  -4   11.50    4.20
  -7   8   4   17.00    4.00
   6  -8  -4    1.00    3.50
  -6   8   4    2.10    2.80
  -6   8   4   -4.10    3.00
   5  -8  -4   73.29   10.10
  -5   8   4   78.89   10.00
  -5   8   4   72.79    9.70
   4  -8  -4    1.90    3.20
  -4   8   4   -0.50    2.60
  -4   8   4    2.00    3.20
   3  -8  -4    8.70    3.70
  -3   8   4   13.40    2.90
  -3   8   4   11.40    3.40
   2  -8  -4    9.00    3.50
  -2   8   4    9.10    3.50
  -2   8   4    5.40    2.30
   1  -8  -4   17.10    4.40
  -1   8   4   19.70    4.10
  -1   8   4   20.90    3.50
   0  -8  -4   76.89   10.90
   0   8   4   81.49   10.40
   0   8   4   87.09   10.70
  -1  -8  -4   85.39   10.00
   1   8   4   65.89    9.40
   1   8   4   71.69    9.70
  -2  -8  -4  139.29   20.10
   2   8   4  165.08   19.90
   2   8   4  178.28   20.00
  -3  -8  -4    2.80    3.70
   3   8   4    6.20    3.10
   3   8   4    9.50    3.40
  -4  -8  -4    2.80    3.90
   4   8   4    6.80    3.50
   4   8   4    6.30    3.30
  -5  -8  -4    0.70    4.00
   5   8   4   -3.20    3.20
   5   8   4    4.30    3.50
  -6  -8  -4   43.70    7.00
   6   8   4   32.10    6.40
   6   8   4   51.49    6.80
   7   8   4   37.30    6.50
  -8  -8  -4    6.10    4.00
   8   8   4    0.70    4.60
  -9  -8  -4    1.70    4.30
   9   8   4    2.50    5.00
 -10  -8  -4    4.40    4.80
  10   8   4    3.30    5.60
 -11  -8  -4   36.70    7.30
  11   8   4   30.20    7.60
 -12  -8  -4   11.70    6.50
  12   8   4    3.60    7.20
  13  -9  -4   63.69   12.10
  12  -9  -4   13.30    7.50
  11  -9  -4   -1.40    6.30
  10  -9  -4   11.30    6.20
   9  -9  -4   39.70    7.00
   9  -9  -4   18.40    5.70
   8  -9  -4    2.90    4.50
   8  -9  -4    6.00    4.40
   7  -9  -4   60.19    8.80
  -7   9   4   59.99    8.70
   6  -9  -4   31.60    5.50
  -6   9   4   27.40    5.20
   5  -9  -4  105.99   13.30
  -5   9   4   91.79   13.00
  -5   9   4  109.79   13.20
   4  -9  -4  104.29   14.10
  -4   9   4  101.59   13.70
  -4   9   4  124.69   14.10
   3  -9  -4    0.00    3.60
  -3   9   4   -6.20    3.30
  -3   9   4   -0.40    2.70
   2  -9  -4    4.10    3.80
  -2   9   4    0.40    2.60
  -2   9   4    4.60    3.60
   1  -9  -4    1.20    3.60
  -1   9   4    6.70    3.30
  -1   9   4   -2.50    2.90
   0  -9  -4   -2.20    3.80
   0   9   4    1.20    3.60
   0   9   4   -3.50    2.90
  -1  -9  -4    9.10    4.10
   1   9   4    3.90    3.10
   1   9   4    7.20    3.50
  -2  -9  -4  208.38   24.10
   2   9   4  195.28   23.80
   2   9   4  182.08   23.80
  -3  -9  -4    7.30    4.20
   3   9   4    2.70    3.50
   3   9   4    5.20    3.60
  -4  -9  -4   44.10    6.90
   4   9   4   31.30    6.10
   4   9   4   44.20    6.30
  -5  -9  -4   -3.10    4.40
   5   9   4   -2.80    3.80
   5   9   4   -0.50    4.00
  -6  -9  -4   37.90    7.60
   6   9   4   35.30    6.80
   6   9   4   62.89    7.40
   7   9   4   52.79    8.80
   7   9   4   67.89    9.30
  -8  -9  -4   21.90    5.50
   8   9   4   20.80    5.80
  -9  -9  -4   21.50    5.50
   9   9   4   14.10    5.80
 -10  -9  -4   26.40    6.30
  10   9   4   14.90    6.60
 -11  -9  -4   10.50    6.20
  13 -10  -4   31.20   10.00
  12 -10  -4    3.00    8.00
  11 -10  -4    8.30    7.20
  10 -10  -4    8.90    6.60
   9 -10  -4   41.60    7.90
  -9  10   4   55.99    8.50
   8 -10  -4   15.30    4.80
  -8  10   4    9.60    4.40
   7 -10  -4    8.90    4.80
  -7  10   4   13.50    4.60
   6 -10  -4  118.99   16.90
  -6  10   4  141.69   16.80
   5 -10  -4   20.00    5.00
  -5  10   4   20.10    5.10
   4 -10  -4    9.40    4.10
  -4  10   4    8.00    4.20
   3 -10  -4    4.90    4.40
  -3  10   4    7.50    5.30
  -3  10   4   10.80    4.40
   2 -10  -4   12.00    4.60
  -2  10   4   15.50    4.60
  -2  10   4   11.50    3.60
   1 -10  -4   20.00    4.90
  -1  10   4    7.90    4.20
  -1  10   4   17.60    3.90
   0 -10  -4   91.29   11.20
   0  10   4   73.09   10.60
   0  10   4   80.39   10.90
  -1 -10  -4   81.19   10.30
   1  10   4   75.99    9.90
   1  10   4   61.49    9.50
  -2 -10  -4   76.79   10.20
   2  10   4   71.59    9.70
   2  10   4   61.99    9.50
  -3 -10  -4   18.20    5.30
   3  10   4   14.20    4.40
   3  10   4   12.90    4.50
  -4 -10  -4    1.20    5.00
   4  10   4   -4.50    3.90
   4  10   4   -1.60    3.80
  -5 -10  -4  117.79   12.90
   5  10   4   79.69   12.10
   5  10   4   83.09   12.30
  -6 -10  -4   30.70    7.10
   6  10   4   29.00    5.80
   6  10   4   30.70    6.40
   7  10   4   11.80    5.00
   7  10   4   21.50    6.10
  -8 -10  -4   29.20    6.50
  -9 -10  -4    9.00    5.60
 -10 -10  -4   28.90    7.30
 -11 -10  -4   -0.90    6.80
  12 -11  -4    7.30    7.90
 -10  11   4    0.20    5.90
   9 -11  -4    3.90    5.60
  -9  11   4   -1.70    4.40
   8 -11  -4   41.70    8.00
  -8  11   4   53.49    8.10
   7 -11  -4    6.30    5.00
  -7  11   4    5.90    4.90
   6 -11  -4   29.50    6.40
  -6  11   4   35.70    6.60
   5 -11  -4   10.60    5.20
  -5  11   4   21.20    5.20
   4 -11  -4   12.30    4.80
  -4  11   4   12.30    5.00
   3 -11  -4   -1.00    4.50
  -3  11   4    3.30    4.30
   2 -11  -4   -1.90    4.40
  -2  11   4    0.30    4.40
   1 -11  -4   52.19    8.30
  -1  11   4   50.79    8.20
   0 -11  -4   20.70    5.60
   0  11   4   16.80    5.10
   0  11   4   11.10    4.50
  -1 -11  -4   75.69    9.40
   1  11   4   66.49    8.80
   1  11   4   43.00    8.40
  -2 -11  -4   41.40    7.60
   2  11   4   36.40    6.90
   2  11   4   46.50    7.10
  -3 -11  -4   82.69   11.70
   3  11   4   75.59   10.90
   3  11   4   83.59   11.10
  -4 -11  -4   21.80    6.00
   4  11   4   16.60    5.10
   4  11   4    8.70    4.80
  -5 -11  -4   55.59    8.50
   5  11   4   31.40    7.40
  -6 -11  -4    9.60    6.30
   6  11   4    1.30    5.60
   7  11   4   68.79   10.60
  -9 -11  -4   10.10    6.30
 -10 -11  -4    6.50    6.70
 -12  12   4   12.80    8.70
 -11  12   4    9.80    7.00
 -10  12   4   -0.80    6.20
   9 -12  -4    4.00    6.00
  -9  12   4   -0.30    5.60
   8 -12  -4   33.00    7.50
  -8  12   4   41.50    7.70
   7 -12  -4   -0.10    5.00
  -7  12   4    9.60    5.70
   6 -12  -4   26.40    7.00
  -6  12   4   45.20    7.20
   5 -12  -4    8.10    5.40
  -5  12   4   22.80    5.70
   4 -12  -4    3.60    5.10
  -4  12   4    0.00    5.20
   3 -12  -4   -1.50    4.90
  -3  12   4   -4.00    5.10
   2 -12  -4   24.80    6.10
  -2  12   4   23.00    5.90
   1 -12  -4   -3.20    5.00
  -1  12   4   -1.00    5.50
   0 -12  -4   33.90    6.90
   0  12   4   26.70    6.50
  -1 -12  -4   29.60    6.90
  -2 -12  -4   45.80    7.90
   2  12   4   33.90    7.20
  -3 -12  -4    1.80    5.90
   3  12   4    1.40    5.00
  -4 -12  -4    8.70    6.70
   4  12   4   10.70    5.40
  -5 -12  -4    4.50    6.80
   5  12   4    5.10    5.50
  -6 -12  -4    4.90    7.20
   6  12   4    0.70    6.10
   7  12   4   22.20    7.20
  -9 -12  -4    3.10    7.10
 -11  13   4    7.90    7.50
 -10  13   4   -2.70    6.80
   9 -13  -4    3.40    6.50
  -9  13   4   -1.80    6.40
   8 -13  -4   -2.40    5.90
  -8  13   4    1.90    6.50
   7 -13  -4   11.60    6.20
  -7  13   4    8.80    6.30
   6 -13  -4   -5.70    5.30
  -6  13   4   -1.80    5.70
   5 -13  -4   13.10    5.80
  -5  13   4   21.10    6.40
   4 -13  -4   14.30    5.80
  -4  13   4   14.50    6.30
   3 -13  -4   24.00    6.70
   2 -13  -4   35.50    7.60
   1 -13  -4   13.50    6.10
   0 -13  -4    1.30    5.80
  -1 -13  -4    7.40    6.20
  -2 -13  -4   61.09   10.30
  -3 -13  -4   19.30    7.30
  -4 -13  -4   18.30    7.30
  -5 -13  -4   21.50    7.50
   5  13   4    2.30    7.00
  -6 -13  -4   41.90    9.50
   6  13   4   24.50    8.20
   7  13   4   17.80    7.90
 -10  14   4    8.50    8.40
   9 -14  -4   -4.60    7.20
  -9  14   4   -3.80    7.80
   8 -14  -4    7.60    7.20
   7 -14  -4    4.40    6.50
   6 -14  -4    5.80    6.10
   5 -14  -4    9.10    6.20
   4 -14  -4    2.10    5.90
   3 -14  -4    1.50    6.30
   2 -14  -4   24.10    7.20
   1 -14  -4   -0.90    5.70
   0 -14  -4   27.60    7.60
  -1 -14  -4    2.50    6.70
  -2 -14  -4    1.30    6.80
  -3 -14  -4   16.20    7.70
  -4 -14  -4    3.80    7.50
  -5 -14  -4    5.50    8.20
   9 -15  -4    9.20    8.20
   8 -15  -4   17.40    8.20
   7 -15  -4   -3.40    7.20
   6 -15  -4    0.70    7.40
   5 -15  -4   -3.00    7.00
   4 -15  -4    9.40    6.90
   3 -15  -4    0.10    7.30
   2 -15  -4   -1.50    6.60
   1 -15  -4    4.60    6.80
   0 -15  -4   16.10    7.30
  -1 -15  -4   -6.70    7.40
  -2 -15  -4    8.00    8.00
  -3 -15  -4    6.70    8.40
  -4 -15  -4   10.10    8.90
  -5 -15  -4   18.00    9.50
   7 -16  -4    6.20    8.90
   6 -16  -4    9.10    8.00
   5 -16  -4   10.60    8.10
   4 -16  -4   30.90    8.80
   3 -16  -4    3.70    8.00
   2 -16  -4   10.30    7.90
   1 -16  -4   -3.50    7.60
   0 -16  -4    4.80    7.80
  -1 -16  -4    0.80    7.90
  -2 -16  -4    4.00    8.70
  -3 -16  -4    1.90    9.60
   3 -17  -4   10.60    9.00
   2 -17  -4   -3.60    8.90
   1 -17  -4   -1.60    9.60
   0  19  -5   26.50    8.60
   0 -19   5   25.70   11.00
  -1  19  -5    4.90    8.00
   1 -19   5   -2.80   10.00
  -2  19  -5    8.10    7.40
   2 -19   5   -8.10   10.00
  -3  19  -5   -3.30    7.20
   3 -19   5   -7.70    9.70
  -4  19  -5    1.90    8.20
   4 -19   5    6.90    9.60
   3  18  -5   -5.00    7.80
  -3 -18   5   11.00    9.90
   2  18  -5    2.60    7.40
  -2 -18   5    4.40    9.10
   1  18  -5    5.80    7.10
  -1 -18   5   10.80    8.20
   0  18  -5   21.70    7.60
   0 -18   5   27.90    9.00
  -1  18  -5   -2.90    6.40
   1 -18   5   13.00    8.50
  -2  18  -5   -0.20    5.90
   2 -18   5    6.50    8.40
  -3  18  -5   14.50    6.40
   3 -18   5   24.80    9.30
  -4  18  -5    0.30    6.60
   4 -18   5   -0.30    8.50
  -5  18  -5   17.00    8.10
   5 -18   5   17.70    9.30
  -6  18  -5    5.90    8.00
   6 -18   5    4.90    8.70
  -7  18  -5    2.30    8.80
   7 -18   5   -6.40    9.20
   5  17  -5   -8.10    7.80
  -5 -17   5    0.30    9.60
   4  17  -5   -2.90    6.80
  -4 -17   5    8.00    9.20
   3  17  -5    6.60    6.90
  -3 -17   5   11.40    8.60
   2  17  -5   -2.00    6.40
  -2 -17   5    5.30    8.00
   1  17  -5   -0.20    6.20
  -1 -17   5   14.40    7.70
   0  17  -5   13.00    6.30
   0 -17   5   27.10    7.90
  -1  17  -5    2.70    5.70
   1 -17   5    9.20    7.70
  -2  17  -5    5.90    5.20
   2 -17   5    3.00    7.30
  -3  17  -5   16.40    6.40
   3 -17   5   21.70    8.10
  -4  17  -5   -1.80    5.90
   4 -17   5    5.80    7.30
  -5  17  -5    1.60    6.80
   5 -17   5    2.20    7.50
  -6  17  -5   11.90    7.30
   6 -17   5    3.90    8.00
  -7  17  -5    7.90    7.40
   7 -17   5   10.30    8.20
  -8  17  -5   15.00    8.30
   8 -17   5   19.00    9.30
  -9  17  -5    4.60    9.10
   7  16  -5   -5.50    8.00
  -7 -16   5   10.40   10.50
   6  16  -5    5.10    7.30
  -6 -16   5   12.30    9.70
   5  16  -5    3.10    7.00
  -5 -16   5    4.50    8.80
   4  16  -5    7.00    6.20
  -4 -16   5   -1.90    8.10
   3  16  -5    0.40    6.30
  -3 -16   5   30.40    8.40
   2  16  -5    7.90    5.50
  -2 -16   5  -11.90    6.90
   1  16  -5    9.20    5.50
  -1 -16   5   -6.10    6.70
   0  16  -5   -1.50    5.10
   0 -16   5    6.20    6.00
  -1  16  -5   20.30    5.80
   1 -16   5   29.20    7.40
  -2  16  -5    9.50    5.40
   2 -16   5   -0.40    6.40
  -3  16  -5    1.90    5.40
   3 -16   5    3.00    6.40
  -4  16  -5    3.90    5.90
   4 -16   5    8.00    6.40
  -5  16  -5    8.50    6.00
   5 -16   5    7.40    6.50
  -6  16  -5    6.20    6.30
   6 -16   5    4.00    7.00
  -7  16  -5    8.40    6.60
   7 -16   5   -3.70    6.80
  -8  16  -5   15.50    7.50
   8 -16   5    2.70    7.90
  -9  16  -5   12.70    7.90
 -10  16  -5   28.90    9.70
   8  15  -5   15.70    7.70
   7  15  -5   -0.10    6.80
  -7 -15   5   17.00    9.20
   6  15  -5    1.00    6.30
  -6 -15   5   -3.60    8.10
   5  15  -5   33.40    7.50
  -5 -15   5   30.60    8.80
   4  15  -5    2.10    5.40
  -4 -15   5    0.60    7.10
   3  15  -5    2.70    5.20
  -3 -15   5   11.50    6.80
   2  15  -5   11.80    5.20
  -2 -15   5    2.10    6.50
   1  15  -5   21.20    5.90
  -1 -15   5   26.20    7.30
   0  15  -5   -3.50    4.50
   0 -15   5   -3.80    5.50
  -1  15  -5   50.99    8.90
   1 -15   5   83.19   10.40
  -2  15  -5   31.30    6.80
   2 -15   5   46.40    8.20
  -3  15  -5    4.40    5.20
   3 -15   5    8.30    5.90
  -4  15  -5   64.29    9.00
   4 -15   5   45.60    9.20
  -5  15  -5   22.80    6.20
   5 -15   5   18.00    6.70
  -6  15  -5    6.00    5.90
   6 -15   5   15.20    6.40
  -7  15  -5   13.90    6.30
   7 -15   5   -5.40    6.00
  -8  15  -5    2.90    6.80
   8 -15   5   -3.40    6.50
  -9  15  -5    6.00    7.10
 -10  15  -5   10.80    7.70
 -11  15  -5    9.40    8.50
   9  14  -5    1.20    7.40
   8  14  -5    1.20    6.20
   7  14  -5   16.80    6.40
  -7 -14   5   26.30    8.90
   6  14  -5   10.00    6.10
  -6 -14   5   27.10    8.30
   5  14  -5   14.10    5.80
  -5 -14   5   20.30    7.50
   4  14  -5    0.10    4.90
  -4 -14   5    3.40    6.60
   3  14  -5    0.50    4.70
  -3 -14   5    2.30    6.30
   2  14  -5  143.29   18.00
  -2 -14   5  135.69   18.60
   1  14  -5   52.29    8.50
  -1 -14   5   60.49    9.30
   0  14  -5   13.80    4.50
   0 -14   5    9.10    5.80
  -1  14  -5   19.10    5.40
   1 -14   5   28.00    6.30
  -2  14  -5   39.00    7.70
   2 -14   5   60.79    8.60
  -3  14  -5    3.30    4.70
   3 -14   5    3.00    5.30
  -4  14  -5   -0.20    5.00
   4 -14   5    3.40    5.00
  -5  14  -5   10.70    5.10
   5 -14   5    3.30    5.10
  -6  14  -5   13.70    5.60
   6 -14   5   -1.30    5.70
  -7  14  -5    7.40    5.80
   7 -14   5    6.20    6.00
  -8  14  -5   -8.60    5.70
   8 -14   5   -9.50    6.10
  -9  14  -5   10.50    6.60
 -10  14  -5   -8.20    7.30
 -11  14  -5    0.40    8.20
 -12  14  -5    8.80    8.80
  10  13  -5    7.30    7.60
   9  13  -5   -4.20    6.20
   8  13  -5   -0.90    5.30
  -8 -13   5   -3.70    8.10
   7  13  -5    9.90    5.50
  -7 -13   5   17.60    8.00
   6  13  -5    9.60    5.20
  -6 -13   5   11.10    7.10
   5  13  -5    0.60    4.80
  -5 -13   5    3.50    6.20
   4  13  -5   11.80    4.90
  -4 -13   5    6.60    6.20
   3  13  -5   -2.00    4.10
  -3 -13   5    3.10    5.60
   2  13  -5    3.00    4.30
  -2 -13   5    2.60    5.20
   1  13  -5    3.20    4.00
  -1 -13   5   -1.40    5.00
   0  13  -5   21.90    5.20
   0 -13   5   36.40    6.60
  -1  13  -5  109.99   13.70
   1 -13   5   99.69   14.20
  -2  13  -5   16.40    4.60
   2 -13   5    2.90    4.70
  -3  13  -5   23.00    5.50
   3 -13   5   27.80    5.90
  -4  13  -5   49.40    8.10
   4 -13   5   53.49    8.40
  -5  13  -5  131.79   15.70
   5 -13   5  107.39   15.50
  -6  13  -5  123.19   12.80
   6 -13   5   68.49   12.20
  -7  13  -5   14.40    5.50
   7 -13   5   13.90    5.80
  -8  13  -5    6.90    5.30
   8 -13   5    0.90    5.40
  -9  13  -5   11.70    6.40
 -10  13  -5   -5.20    5.80
 -11  13  -5   11.80    7.50
 -12  13  -5    2.70    8.10
  11  12  -5    1.40    7.60
  10  12  -5    4.60    6.50
   9  12  -5    3.10    5.70
   8  12  -5   12.10    5.50
  -8 -12   5   29.90    8.00
   7  12  -5   -0.80    4.60
  -7 -12   5    9.70    7.00
   6  12  -5   88.39   14.40
  -6 -12   5  140.39   15.40
   5  12  -5    0.60    4.20
  -5 -12   5    8.80    5.60
   4  12  -5   15.40    4.90
  -4 -12   5   17.20    5.80
   3  12  -5   20.90    5.60
  -3 -12   5   45.50    6.90
   2  12  -5   27.70    5.50
  -2 -12   5   33.70    6.20
   1  12  -5    1.80    3.50
  -1 -12   5   12.60    4.80
   0  12  -5   -3.50    3.10
   0 -12   5    0.00    4.30
  -1  12  -5   37.80    6.40
   1 -12   5   44.50    7.00
  -2  12  -5  248.28   31.30
   2 -12   5  264.37   31.50
  -3  12  -5   48.80    6.80
   3 -12   5   36.30    6.90
  -4  12  -5  135.99   16.90
   4 -12   5  128.49   16.90
  -5  12  -5  197.68   22.80
   5 -12   5  169.78   22.80
  -6  12  -5    6.10    4.70
   6 -12   5    3.40    4.20
  -7  12  -5   75.79    9.30
   7 -12   5   47.50    8.70
  -8  12  -5    2.30    5.10
   8 -12   5   13.00    5.10
  -9  12  -5    0.10    5.60
 -10  12  -5   11.90    6.40
  10 -12   5    2.20    6.30
 -11  12  -5   14.40    7.10
  11 -12   5    7.00    7.00
 -12  12  -5    4.30    7.50
  12 -12   5    6.00    7.70
 -13  12  -5    3.20    8.80
  13 -12   5   -0.10    8.30
  11  11  -5   -3.10    6.90
  10  11  -5   -0.70    6.10
   9  11  -5    2.80    5.10
   8  11  -5   -1.30    4.40
  -8 -11   5    6.50    6.40
   7  11  -5    7.80    4.70
  -7 -11   5   10.80    5.80
   6  11  -5  131.79   17.10
  -6 -11   5  132.69   17.60
   5  11  -5   -0.70    3.90
  -5 -11   5    4.80    5.00
   4  11  -5    0.90    3.80
  -4 -11   5    6.70    4.60
   3  11  -5    6.20    3.70
  -3 -11   5    5.70    4.40
   2  11  -5  142.79   18.40
  -2 -11   5  152.08   18.70
   1  11  -5  115.89   16.00
  -1 -11   5  146.99   16.50
   0  11  -5    5.00    3.30
   0 -11   5   11.90    4.00
  -1  11  -5   99.09   12.70
   1 -11   5   99.09   13.00
  -2  11  -5    0.80    3.30
   2 -11   5    4.20    3.80
  -3  11  -5   49.60    7.10
   3 -11   5   45.90    7.30
  -4  11  -5    5.40    3.60
   4 -11   5    7.40    3.90
  -5  11  -5   17.20    4.70
   5 -11   5   21.90    4.90
  -6  11  -5   19.60    4.60
   6 -11   5   11.40    4.30
   6 -11   5    7.20    3.60
  -7  11  -5  160.18   19.30
   7 -11   5  147.79   19.00
   7 -11   5  147.09   18.90
  -8  11  -5   69.59   10.60
   8 -11   5   68.49   10.50
   8 -11   5   82.69   10.50
  -9  11  -5    1.10    5.40
   9 -11   5    2.10    5.00
 -10  11  -5    7.40    5.90
  10 -11   5    2.20    5.50
 -11  11  -5    6.60    6.20
  11 -11   5    2.20    6.20
 -12  11  -5    2.20    6.90
  12 -11   5    0.80    5.90
 -13  11  -5   11.40    8.40
  13 -11   5    3.80    7.00
  11  10  -5    9.10    6.40
  10  10  -5   -0.60    5.80
   9  10  -5   18.40    5.80
   8  10  -5    2.60    4.40
  -8 -10   5    8.20    5.70
   7  10  -5   11.70    4.40
  -7 -10   5   10.50    5.60
   6  10  -5    0.20    3.60
  -6 -10   5   -6.60    4.80
   5  10  -5    1.80    3.40
  -5 -10   5   -3.30    4.20
   4  10  -5    2.50    3.40
  -4 -10   5   -4.50    4.00
   3  10  -5    3.60    2.90
  -3 -10   5    3.90    3.90
   2  10  -5   16.10    3.60
  -2 -10   5    7.80    3.80
   1  10  -5   29.10    4.60
  -1 -10   5   30.10    5.40
   0  10  -5   50.89    8.20
   0 -10   5   77.69    8.60
  -1  10  -5   -2.40    2.80
   1 -10   5    6.20    3.20
  -2  10  -5    6.70    3.30
   2 -10   5    6.10    3.40
  -3  10  -5    2.50    3.20
   3 -10   5    5.10    3.30
   3 -10   5    7.10    2.20
  -4  10  -5    3.80    3.30
   4 -10   5    1.50    2.30
   4 -10   5    1.30    3.20
  -5  10  -5   65.49    8.80
   5 -10   5   67.49    8.50
   5 -10   5   55.49    8.20
  -6  10  -5   80.59    9.90
   6 -10   5   73.19    9.50
   6 -10   5   62.29    9.60
  -7  10  -5   11.60    4.70
   7 -10   5   14.70    4.20
   7 -10   5   15.00    4.10
  -8  10  -5  121.69   16.40
   8 -10   5  127.89   16.10
  -9  10  -5    8.10    5.10
   9 -10   5   13.30    5.40
 -10  10  -5    9.00    5.20
  10 -10   5   -5.60    4.80
 -11  10  -5    8.30    6.40
  11 -10   5   17.10    6.50
 -12  10  -5   -5.30    6.60
  12 -10   5   -3.00    6.50
 -13  10  -5   -4.40    7.80
  13 -10   5   -2.10    7.00
 -14  10  -5   19.70    9.60
  14 -10   5   11.50    8.70
 -12  -9   5    9.70    5.80
  11   9  -5   44.10    8.50
  10   9  -5    8.90    5.60
   9   9  -5    3.40    4.90
   8   9  -5    3.40    4.30
  -8  -9   5    4.80    5.20
   7   9  -5  161.58   21.80
  -7  -9   5  185.58   21.80
   6   9  -5   -5.80    3.60
  -6  -9   5   -3.50    4.20
   5   9  -5   66.99    8.90
  -5  -9   5   63.09    9.20
   4   9  -5   -0.10    3.10
  -4  -9   5    3.00    3.40
   3   9  -5    3.90    2.80
  -3  -9   5    2.00    3.10
   2   9  -5    0.40    2.60
  -2  -9   5    0.80    3.20
   1   9  -5    7.00    2.70
  -1  -9   5   18.90    3.60
   0   9  -5    2.10    2.50
   0  -9   5    2.50    2.80
  -1   9  -5   43.40    6.60
   1  -9   5   52.29    6.90
  -2   9  -5   52.69    6.50
   2  -9   5   53.89    6.50
   2  -9   5   39.20    5.70
  -3   9  -5    9.30    3.00
   3  -9   5    6.10    2.00
   3  -9   5    5.00    2.90
  -4   9  -5    2.00    2.90
   4  -9   5   -1.00    2.80
   4  -9   5   -0.10    2.20
  -5   9  -5  262.67   36.10
   5  -9   5  314.17   36.10
   5  -9   5  312.07   36.10
  -6   9  -5    4.70    3.70
   6  -9   5    4.90    3.00
   6  -9   5    1.10    3.00
  -7   9  -5  130.69   17.40
   7  -9   5  144.09   17.20
   7  -9   5  136.99   17.30
  -8   9  -5  112.59   15.20
   8  -9   5  118.89   14.80
  -9   9  -5   11.60    5.40
   9  -9   5   22.60    5.40
 -10   9  -5   36.40    8.10
  10  -9   5   53.19    7.70
 -11   9  -5    3.30    5.90
  11  -9   5    2.20    5.90
 -12   9  -5    0.80    6.50
  12  -9   5   -2.80    5.40
 -13   9  -5   -9.80    7.10
  13  -9   5    1.80    6.20
 -14   9  -5    0.90    8.40
  14  -9   5   10.60    8.70
 -13  -8   5   -4.20    5.60
 -12  -8   5    6.60    5.40
  11   8  -5   21.30    6.40
  10   8  -5   -3.80    4.90
   9   8  -5   40.20    7.00
   8   8  -5   32.80    6.00
  -8  -8   5   36.00    6.50
   7   8  -5    8.80    3.70
  -7  -8   5    5.20    4.20
   6   8  -5    2.50    2.90
   6   8  -5    2.00    3.20
  -6  -8   5   -2.20    3.80
   5   8  -5  189.88   22.30
   5   8  -5  184.98   22.10
  -5  -8   5  166.78   22.50
   4   8  -5   27.70    5.30
   4   8  -5   40.90    4.90
  -4  -8   5   32.10    5.80
   3   8  -5   -0.10    1.30
   3   8  -5    1.10    2.20
  -3  -8   5   -2.30    2.90
   2   8  -5    4.10    2.30
  -2  -8   5    7.50    3.00
   1   8  -5   10.20    2.70
  -1  -8   5   10.00    3.10
   0   8  -5    4.00    2.40
   0  -8   5    8.40    2.70
  -1   8  -5   47.10    6.40
  -1   8  -5   46.80    5.80
   1  -8   5   49.99    6.60
  -2   8  -5   -0.70    2.20
   2  -8   5    2.60    2.40
   2  -8   5    3.00    1.50
  -3   8  -5   87.69   10.90
   3  -8   5   82.99   10.50
   3  -8   5   85.69   10.90
  -4   8  -5  125.29   16.30
   4  -8   5  125.89   16.00
   4  -8   5  143.19   16.20
  -5   8  -5  132.99   19.00
   5  -8   5  170.88   18.90
   5  -8   5  154.78   18.90
  -6   8  -5   12.90    3.60
   6  -8   5   13.30    3.30
   6  -8   5   13.10    3.20
  -7   8  -5  322.97   37.90
   7  -8   5  315.67   37.70
   7  -8   5  298.67   37.80
  -8   8  -5    2.60    3.90
   8  -8   5   -1.70    3.70
  -9   8  -5    2.70    4.50
   9  -8   5   -3.00    4.10
 -10   8  -5    9.20    5.20
  10  -8   5   12.30    4.50
 -11   8  -5    7.30    6.40
  11  -8   5   27.80    6.20
 -12   8  -5    1.40    6.20
  12  -8   5   -1.30    5.70
 -13   8  -5    3.80    7.30
  13  -8   5   -6.60    5.60
 -14   8  -5    1.10    8.30
  14  -8   5    2.50    6.80
 -13  -7   5    4.00    5.50
 -12  -7   5   45.10    7.80
  10   7  -5   20.20    5.60
  10   7  -5   15.00    5.20
   9   7  -5  181.98   22.70
   9   7  -5  181.88   22.50
   8   7  -5   79.89   10.90
   8   7  -5   83.09   10.70
  -8  -7   5   78.69   11.00
   7   7  -5   94.19   11.80
   7   7  -5   85.99   11.90
  -7  -7   5   94.99   12.20
   6   7  -5   -3.20    2.50
   6   7  -5    3.40    3.00
  -6  -7   5    1.40    3.40
   5   7  -5  163.78   19.40
   5   7  -5  163.68   19.60
  -5  -7   5  146.79   19.70
   4   7  -5  164.98   21.00
   4   7  -5  175.88   20.70
  -4  -7   5  169.28   21.10
   3   7  -5   11.90    2.80
   3   7  -5   13.20    2.00
  -3  -7   5    5.50    3.10
   2   7  -5   14.20    2.90
  -2  -7   5   13.90    3.30
  -2  -7   5   15.50    2.00
   1   7  -5   -0.40    1.70
  -1  -7   5    2.20    2.50
   0   7  -5   43.50    6.10
   0  -7   5   45.50    6.20
  -1   7  -5   51.69    7.80
   1  -7   5   65.39    7.80
   1  -7   5   60.89    7.30
  -2   7  -5    1.10    2.30
   2  -7   5    4.70    1.40
   2  -7   5    0.90    2.20
  -3   7  -5  104.19   14.30
   3  -7   5  116.79   14.20
   3  -7   5  120.79   14.10
  -4   7  -5    1.60    2.50
   4  -7   5    5.40    2.10
   4  -7   5    0.90    2.30
  -5   7  -5  153.98   19.20
   5  -7   5  169.48   19.10
   5  -7   5  144.79   19.10
  -6   7  -5    4.50    3.00
   6  -7   5   -1.00    2.40
   6  -7   5    2.70    2.90
  -7   7  -5  190.98   20.30
   7  -7   5  177.38   20.00
   7  -7   5  131.09   20.10
  -8   7  -5   34.90    6.00
   8  -7   5   34.20    5.70
  -9   7  -5    6.70    4.40
   9  -7   5    7.20    3.60
 -10   7  -5    7.10    5.00
  10  -7   5   11.60    4.60
 -11   7  -5    6.90    5.20
  11  -7   5    2.20    5.10
 -12   7  -5   -1.50    5.40
  12  -7   5   -1.70    5.40
 -13   7  -5   10.20    7.00
  13  -7   5   13.80    6.50
 -14   7  -5   45.60    9.90
  14  -7   5   38.70    9.00
 -15   7  -5   11.80    9.50
  15  -7   5   20.70    8.10
 -14  -6   5   -4.50    6.30
  13   6  -5    1.80    6.50
 -13  -6   5    1.70    5.30
  12   6  -5    9.70    6.20
 -12  -6   5    6.40    4.80
  11   6  -5    7.40    5.50
 -11  -6   5    1.00    4.40
  10   6  -5   11.00    5.00
  10   6  -5   28.20    5.50
   9   6  -5   12.30    4.30
   9   6  -5   12.70    4.50
   8   6  -5   15.30    3.90
   8   6  -5   12.80    3.90
  -8  -6   5    8.70    4.10
   7   6  -5   60.49    8.70
   7   6  -5   72.19    8.50
  -7  -6   5   57.59    8.70
   6   6  -5   -1.60    2.50
   6   6  -5   -0.40    2.50
  -6  -6   5   -1.00    2.80
   5   6  -5  337.37   40.40
   5   6  -5  333.97   40.60
  -5  -6   5  335.67   40.60
   4   6  -5  663.43   78.79
   4   6  -5  659.03   78.89
  -4  -6   5  648.64   78.99
   3   6  -5   59.19    7.10
   3   6  -5   51.29    6.70
  -3  -6   5   57.79    7.30
   2   6  -5  194.18   22.50
  -2  -6   5  176.18   22.50
   1   6  -5  143.39   16.80
  -1  -6   5  132.29   16.90
   0   6  -5   -0.70    1.90
   0  -6   5    0.80    1.80
  -1   6  -5  272.07   33.10
   1  -6   5  279.47   33.10
   1  -6   5  273.07   32.90
  -2   6  -5  286.37   33.10
   2  -6   5  275.87   33.00
   2  -6   5  265.67   32.90
  -3   6  -5  502.55   62.89
   3  -6   5  554.04   62.79
   3  -6   5  509.25   62.89
  -4   6  -5   59.59    7.60
   4  -6   5   53.59    7.30
   4  -6   5   58.49    7.30
  -5   6  -5  146.79   19.30
   5  -6   5  152.78   19.20
   5  -6   5  167.78   19.10
  -6   6  -5   68.79    9.10
   6  -6   5   63.69    8.90
   6  -6   5   71.39    8.70
  -7   6  -5   21.20    4.00
   7  -6   5   17.30    3.20
   7  -6   5   20.50    3.80
  -8   6  -5  105.09   13.70
   8  -6   5  109.19   13.60
  -9   6  -5    3.10    4.00
   9  -6   5   13.10    4.40
 -10   6  -5    5.10    4.30
  10  -6   5    0.30    4.10
 -11   6  -5    4.70    5.10
  11  -6   5    2.00    4.30
 -12   6  -5    7.30    5.60
  12  -6   5    1.50    5.00
 -13   6  -5   13.30    6.90
  13  -6   5   16.50    5.60
 -14   6  -5    8.40    7.50
  14  -6   5   12.30    6.30
 -15   6  -5   10.10    8.80
  15  -6   5    9.60    8.40
  14   5  -5    1.00    7.60
 -14  -5   5   -1.90    6.00
  13   5  -5   -0.60    5.90
 -13  -5   5   -0.10    5.20
  12   5  -5    7.40    5.60
 -12  -5   5    8.10    4.60
  11   5  -5   11.00    5.60
 -11  -5   5   10.40    4.20
  10   5  -5    0.10    4.50
 -10  -5   5   -1.80    3.60
   9   5  -5   45.50    6.90
   9   5  -5   43.10    7.10
   8   5  -5   12.50    3.60
   8   5  -5   10.40    3.40
  -8  -5   5    6.30    3.60
   7   5  -5   41.80    5.70
   7   5  -5   36.80    5.70
  -7  -5   5   34.70    5.80
   6   5  -5  256.17   29.40
   6   5  -5  253.97   29.50
  -6  -5   5  219.08   29.50
   5   5  -5  532.65   61.59
   5   5  -5  505.15   61.49
  -5  -5   5  502.25   61.59
   4   5  -5   -0.10    2.00
   4   5  -5    5.40    1.70
  -4  -5   5    1.10    2.30
   3   5  -5   77.29    9.50
   3   5  -5   85.89    9.70
  -3  -5   5   69.89    9.80
   2   5  -5   67.19    7.90
  -2  -5   5   57.09    8.00
   1   5  -5  317.97   39.60
  -1  -5   5  337.57   39.50
  -1  -5   5  325.07   39.70
   0   5  -5    0.60    1.60
   0  -5   5    0.90    0.90
   0  -5   5    4.60    1.80
  -1   5  -5   38.90    4.80
   1  -5   5   30.90    4.40
   1  -5   5   39.70    4.80
  -2   5  -5 2130.89  259.97
   2  -5   5 2089.19  259.97
   2  -5   5 2289.67  259.87
  -3   5  -5  129.99   16.00
   3  -5   5  132.09   15.90
   3  -5   5  130.79   15.90
  -4   5  -5   50.99    6.60
   4  -5   5   50.59    6.30
   4  -5   5   45.40    6.40
  -5   5  -5  301.47   36.30
   5  -5   5  299.77   36.30
   5  -5   5  300.47   36.10
  -6   5  -5    6.20    3.00
   6  -5   5   18.60    2.50
   6  -5   5    9.40    3.00
  -7   5  -5   15.00    3.40
   7  -5   5   10.50    3.60
   7  -5   5   16.10    2.70
  -8   5  -5   29.90    5.30
   8  -5   5   29.00    5.00
  -9   5  -5    5.80    4.20
   9  -5   5   13.90    3.90
 -10   5  -5    0.40    4.10
  10  -5   5    4.90    3.80
 -11   5  -5   36.90    7.00
  11  -5   5   35.70    6.70
 -12   5  -5   15.10    6.10
  12  -5   5   10.80    5.20
 -13   5  -5    9.80    6.40
  13  -5   5    8.30    5.10
 -14   5  -5   19.40    7.80
  14  -5   5   14.20    6.20
 -15   5  -5    9.50    8.60
  15  -5   5    0.30    6.60
  14   4  -5    4.40    7.20
 -14  -4   5   11.30    6.10
  13   4  -5   -5.00    6.20
 -13  -4   5   -4.20    4.80
  12   4  -5   -4.20    5.30
 -12  -4   5   -2.10    4.20
  11   4  -5   35.70    6.80
 -11  -4   5   35.50    6.30
  10   4  -5    1.90    4.30
 -10  -4   5    1.50    3.60
   9   4  -5    6.70    4.20
   9   4  -5   19.10    4.20
   8   4  -5   28.20    4.50
   8   4  -5   20.00    3.90
  -8  -4   5   11.70    3.90
   7   4  -5    4.00    2.80
   7   4  -5    5.10    2.70
  -7  -4   5    5.70    2.90
   6   4  -5  154.98   17.70
   6   4  -5  145.59   17.70
  -6  -4   5  133.79   17.70
   5   4  -5  618.04   73.49
   5   4  -5  627.24   73.49
  -5  -4   5  591.84   73.49
   4   4  -5   98.39   11.90
   4   4  -5  100.89   12.00
  -4  -4   5   90.89   12.00
   3   4  -5  222.98   27.50
   3   4  -5  231.08   27.40
   2   4  -5 1649.73  207.48
  -2  -4   5 1811.62  207.48
   1   4  -5  703.13   85.59
  -1  -4   5  709.73   85.69
  -1  -4   5  727.93   85.59
   0   4  -5   72.09    9.00
   0  -4   5   72.49    8.90
   0  -4   5   73.39    9.00
  -1   4  -5 1490.15  179.68
   1  -4   5 1486.35  179.68
   1  -4   5 1525.55  179.68
  -2   4  -5  346.27   41.50
   2  -4   5  346.37   41.50
   2  -4   5  343.87   41.50
  -3   4  -5    0.60    1.80
   3  -4   5   -2.10    1.50
   3  -4   5    2.30    1.40
  -4   4  -5  141.59   17.00
   4  -4   5  136.89   16.80
   4  -4   5  139.49   16.90
  -5   4  -5   40.70    5.10
   5  -4   5   32.80    4.70
   5  -4   5   37.80    5.20
  -6   4  -5  161.78   16.70
   6  -4   5  121.19   16.60
   6  -4   5  131.59   16.30
  -7   4  -5   34.10    5.30
   7  -4   5   32.30    5.50
   7  -4   5   34.90    4.50
  -8   4  -5   16.70    3.90
   8  -4   5   15.50    3.60
  -9   4  -5   19.60    4.40
   9  -4   5   14.00    4.00
 -10   4  -5   91.89   11.70
  10  -4   5   79.39   11.40
 -11   4  -5   70.69    8.80
  11  -4   5   42.10    8.00
 -12   4  -5   36.90    7.00
  12  -4   5   20.10    5.90
 -13   4  -5   25.30    7.00
  13  -4   5   24.30    7.00
 -14   4  -5   30.20    8.30
  14  -4   5   27.10    6.80
 -15   4  -5   11.70    8.40
  15  -4   5    7.50    7.80
  15   3  -5    5.70    8.10
 -15  -3   5    6.10    7.30
  14   3  -5   26.10    8.20
 -14  -3   5   22.90    6.90
  13   3  -5   17.80    6.70
 -13  -3   5   13.10    5.40
  12   3  -5   -1.20    5.30
 -12  -3   5    2.80    4.40
  11   3  -5    0.40    3.90
 -11  -3   5   -3.00    3.70
  10   3  -5    9.50    3.80
 -10  -3   5    9.40    3.90
   9   3  -5    2.90    3.40
  -9  -3   5    4.00    4.30
  -9  -3   5    1.20    3.20
   8   3  -5   17.60    4.20
   8   3  -5   26.80    4.20
  -8  -3   5   25.50    4.30
   7   3  -5   18.00    3.60
   7   3  -5   14.40    3.50
   7   3  -5   22.80    3.50
   6   3  -5    0.30    2.30
   6   3  -5    1.50    2.10
   6   3  -5    1.00    2.10
   5   3  -5  146.29   18.50
   5   3  -5  152.48   18.50
   5   3  -5  156.78   18.50
   4   3  -5   71.19    9.10
   4   3  -5   69.89    9.20
   4   3  -5   80.79    9.20
   3   3  -5    5.40    1.70
   3   3  -5    4.20    1.60
   3   3  -5    4.40    1.60
   2   3  -5   60.29    7.30
   2   3  -5   63.39    7.20
  -2  -3   5   52.69    7.20
   1   3  -5 1003.60  117.59
   1   3  -5  937.81  117.49
  -1  -3   5 1003.60  117.49
   0   3  -5   72.69   10.10
   0   3  -5   84.69   10.10
   0  -3   5   88.49   10.10
  -1   3  -5  353.86   48.50
  -1   3  -5  423.26   48.50
   1  -3   5  435.66   48.50
  -2   3  -5   24.70    3.40
  -2   3  -5   20.90    3.40
   2  -3   5   26.70    3.40
  -3   3  -5  125.79   15.30
   3  -3   5  128.69   15.20
   3  -3   5  121.49   15.30
  -4   3  -5   48.40    5.90
   4  -3   5   42.70    5.90
   4  -3   5   43.50    5.70
  -5   3  -5    1.80    2.00
   5  -3   5   -0.30    1.90
   5  -3   5    1.70    1.30
  -6   3  -5    0.50    2.30
   6  -3   5   -1.10    2.20
   6  -3   5   -0.30    1.30
  -7   3  -5    9.40    3.20
   7  -3   5    8.70    3.20
  -8   3  -5  138.69   16.80
   8  -3   5  129.89   16.60
  -9   3  -5  112.39   14.90
   9  -3   5  118.99   14.70
 -10   3  -5   58.69    7.30
  10  -3   5   33.90    6.70
 -11   3  -5   -2.40    4.60
  11  -3   5    2.70    4.50
 -12   3  -5    7.40    5.70
  12  -3   5    8.40    5.10
 -13   3  -5   56.19    8.90
  13  -3   5   38.30    8.40
 -14   3  -5    9.30    7.00
  14  -3   5    4.30    5.90
 -15   3  -5   10.40    8.50
  15  -3   5    6.30    7.20
  15   2  -5    0.20    8.00
 -15  -2   5    9.40    7.00
  14   2  -5   -2.10    7.00
 -14  -2   5   12.30    6.10
  13   2  -5    1.00    6.10
 -13  -2   5    7.20    5.10
  12   2  -5   66.59   10.00
 -12  -2   5   67.59    9.80
  11   2  -5  100.59   13.00
 -11  -2   5   91.59   12.60
  10   2  -5  157.18   21.60
 -10  -2   5  193.88   21.60
   9   2  -5   34.40    5.10
   9   2  -5   30.90    5.40
  -9  -2   5   31.80    5.30
   8   2  -5   29.20    4.70
   8   2  -5   33.20    4.50
  -8  -2   5   19.90    4.40
   7   2  -5   62.09    7.90
   7   2  -5   53.59    7.80
   7   2  -5   65.89    8.20
   6   2  -5  133.59   17.70
   6   2  -5  150.28   17.70
   6   2  -5  152.98   17.80
   5   2  -5  138.29   16.20
   5   2  -5  130.59   16.20
   5   2  -5  128.99   16.20
   4   2  -5    6.30    1.60
   4   2  -5    0.00    1.70
   4   2  -5    1.70    1.40
   3   2  -5  105.29   13.80
   3   2  -5  120.39   13.70
   3   2  -5  109.89   13.70
   2   2  -5  259.77   31.00
   2   2  -5  258.17   30.90
  -2  -2   5  254.37   30.90
   1   2  -5   39.30    4.80
   1   2  -5   40.10    4.60
  -1  -2   5   30.90    4.60
   0   2  -5   76.79   11.00
   0   2  -5   97.69   10.90
   0  -2   5   92.89   10.90
  -1   2  -5   32.90    4.80
  -1   2  -5   38.20    4.80
   1  -2   5   42.40    4.90
  -2   2  -5   15.80    3.00
  -2   2  -5   29.90    3.10
   2  -2   5   22.50    3.30
  -3   2  -5  249.68   31.40
  -3   2  -5  269.27   31.30
   3  -2   5  261.07   31.40
  -4   2  -5   17.50    2.70
  -4   2  -5   23.70    3.00
   4  -2   5   14.80    3.00
  -5   2  -5   51.39    6.10
   5  -2   5   42.00    5.60
   5  -2   5   46.00    6.20
  -6   2  -5   -1.00    2.30
   6  -2   5   -3.40    2.10
  -7   2  -5   83.49    9.90
   7  -2   5   70.99    9.80
  -8   2  -5   51.19    7.70
   8  -2   5   60.89    8.10
  -9   2  -5  189.08   24.50
   9  -2   5  208.18   24.50
 -10   2  -5   11.80    4.10
  10  -2   5    8.40    3.70
 -11   2  -5   46.50    7.90
  11  -2   5   46.80    7.40
 -12   2  -5   33.10    6.50
  12  -2   5   20.00    5.50
 -13   2  -5   63.79   10.30
  13  -2   5   69.99   10.60
 -14   2  -5    4.20    6.60
  14  -2   5   26.40    7.70
 -15   2  -5   -1.90    7.70
  15  -2   5   -4.10    7.90
  15   1  -5    4.00    7.80
 -15  -1   5    1.50    6.90
  14   1  -5   -2.30    6.60
 -14  -1   5    5.40    5.60
  13   1  -5   23.50    6.70
 -13  -1   5   37.10    6.90
  12   1  -5   41.00    7.70
 -12  -1   5   46.70    7.50
  11   1  -5   67.99   11.00
 -11  -1   5   91.89   11.00
  10   1  -5  120.79   15.60
 -10  -1   5  120.99   15.30
   9   1  -5    5.00    3.10
   9   1  -5   13.80    3.70
  -9  -1   5   10.70    3.30
   8   1  -5   50.39    6.90
   8   1  -5   46.60    6.30
  -8  -1   5   40.80    6.30
   7   1  -5   10.60    2.60
   7   1  -5   13.50    3.20
  -7  -1   5    2.10    2.40
   6   1  -5    0.40    2.00
   6   1  -5   -0.30    2.10
   5   1  -5  120.29   15.60
   5   1  -5  133.09   15.50
   5   1  -5  130.09   15.60
   4   1  -5   20.40    2.80
   4   1  -5   19.70    3.00
   4   1  -5   16.00    3.00
   3   1  -5    5.30    1.70
   3   1  -5    5.60    1.40
   3   1  -5    6.80    1.80
   2   1  -5  628.24   74.59
   2   1  -5  602.54   74.69
  -2  -1   5  636.24   74.69
   1   1  -5  330.97   40.50
   1   1  -5  336.97   40.40
  -1  -1   5  342.57   40.50
   0   1  -5   12.40    2.50
   0   1  -5   19.90    2.40
   0  -1   5   15.80    2.60
  -1   1  -5  121.59   14.80
  -1   1  -5  134.19   14.90
   1  -1   5  112.49   14.90
  -2   1  -5  289.07   34.30
  -2   1  -5  292.57   34.30
   2  -1   5  273.07   34.40
  -3   1  -5   40.90    5.30
  -3   1  -5   47.50    5.50
   3  -1   5   38.40    5.60
  -4   1  -5   21.50    3.40
  -4   1  -5   33.40    3.90
   4  -1   5   27.90    4.10
  -5   1  -5    5.50    2.20
  -5   1  -5   -2.10    1.30
   5  -1   5    1.10    2.10
  -6   1  -5  313.57   37.40
  -6   1  -5  312.17   37.70
   6  -1   5  309.77   37.80
  -7   1  -5   13.60    3.40
   7  -1   5   13.50    3.30
  -8   1  -5   75.59    9.30
   8  -1   5   62.29    9.20
  -9   1  -5  303.67   35.80
   9  -1   5  286.07   35.70
 -10   1  -5   99.49   12.60
  10  -1   5   89.79   12.80
 -11   1  -5    3.90    4.50
  11  -1   5    2.90    4.60
 -12   1  -5   10.90    5.40
  12  -1   5   14.30    5.50
 -13   1  -5   29.10    7.30
  13  -1   5   29.40    6.80
 -14   1  -5   16.40    7.70
  14  -1   5   29.60    8.00
 -15   1  -5    8.30    7.60
  15  -1   5   -4.50    8.50
  15   0  -5   -6.00    6.70
 -15   0   5    7.60    7.10
  14   0  -5   14.70    7.70
 -14   0   5   26.40    7.00
  13   0  -5   23.90    6.50
 -13   0   5   26.10    6.30
  12   0  -5    1.80    4.90
 -12   0   5   13.60    4.80
  11   0  -5   22.40    5.80
 -11   0   5   21.00    5.10
  10   0  -5   11.90    4.50
 -10   0   5    5.60    3.70
   9   0  -5  499.85   57.29
   9   0  -5  480.35   56.99
  -9   0   5  444.66   57.09
   8   0  -5    4.40    2.70
   8   0  -5    2.50    3.40
  -8   0   5    4.90    2.70
   7   0  -5  198.28   23.20
   7   0  -5  187.78   23.00
  -7   0   5  185.68   23.10
   6   0  -5   55.79    6.90
   6   0  -5   48.00    6.60
  -6   0   5   48.50    6.60
   5   0  -5    1.40    1.90
   5   0  -5   -0.70    1.90
  -5   0   5    0.90    1.60
   4   0  -5   43.60    5.40
   4   0  -5   43.60    5.60
   4   0  -5   37.90    5.50
   3   0  -5   57.19    7.30
   3   0  -5   53.59    7.40
   3   0  -5   61.09    7.20
   2   0  -5  138.49   16.40
   2   0  -5  144.09   16.60
  -2   0   5  126.79   16.60
   1   0  -5  353.36   42.30
   1   0  -5  371.06   42.40
  -1   0   5  334.57   42.40
   0   0  -5    3.40    1.50
   0   0  -5    6.20    1.10
   0   0   5    4.60    1.70
  -1   0  -5  156.08   17.60
  -1   0  -5  132.09   17.60
   1   0   5  145.69   17.70
  -2   0  -5  196.38   22.90
  -2   0  -5  177.08   22.80
   2   0   5  199.58   23.00
  -3   0  -5   19.60    2.50
  -3   0  -5   12.60    2.40
   3   0   5   14.10    2.90
  -4   0  -5    1.00    1.50
  -4   0  -5   -1.10    1.60
   4   0   5    0.90    2.00
  -5   0  -5  586.04   69.99
  -5   0  -5  589.34   69.79
   5   0   5  569.44   69.99
  -6   0  -5  138.19   16.90
  -6   0  -5  134.89   16.50
   6   0   5  141.59   16.90
  -7   0  -5   12.40    3.00
   7   0   5    6.90    3.10
  -8   0  -5   69.39    8.50
   8   0   5   53.69    8.50
  -9   0  -5   -2.00    3.40
   9   0   5    2.50    3.20
 -10   0  -5  405.76   47.00
  10   0   5  372.86   47.00
 -11   0  -5   28.20    5.90
  11   0   5   22.20    5.60
 -12   0  -5   22.80    6.10
  12   0   5   16.10    5.30
 -13   0  -5   42.80    7.90
  13   0   5   28.50    7.20
 -14   0  -5    1.50    6.90
  14   0   5   -5.00    6.80
 -15   0  -5   16.20    8.70
  15   0   5   17.30    8.10
  15  -1  -5   -3.60    7.10
 -15   1   5   -2.00    7.70
  14  -1  -5    7.30    7.20
 -14   1   5    5.90    6.30
  13  -1  -5   25.70    6.80
 -13   1   5   34.60    7.00
  12  -1  -5    3.60    5.40
 -12   1   5   -1.60    4.90
  11  -1  -5   23.70    5.40
 -11   1   5   21.60    5.10
  10  -1  -5   37.20    6.20
 -10   1   5   32.80    5.80
   9  -1  -5  192.78   20.80
   9  -1  -5  173.58   20.50
  -9   1   5  137.99   20.60
   8  -1  -5    6.30    3.40
   8  -1  -5   -1.50    2.50
  -8   1   5    1.10    2.60
   7  -1  -5   -0.50    2.50
   7  -1  -5    4.50    2.50
  -7   1   5    5.90    2.40
   6  -1  -5  613.34   74.59
   6  -1  -5  652.73   74.59
  -6   1   5  603.04   74.49
   5  -1  -5   23.10    3.00
   5  -1  -5   10.90    3.10
  -5   1   5   14.70    2.60
   4  -1  -5   74.09    8.50
   4  -1  -5   69.59    8.50
  -4   1   5   61.09    8.20
   3  -1  -5    5.10    2.00
  -3   1   5    7.30    1.30
  -3   1   5    6.20    2.00
   2  -1  -5   38.00    4.10
  -2   1   5   27.90    4.10
  -2   1   5   27.10    3.60
   1  -1  -5  527.95   64.89
  -1   1   5  554.74   64.89
   0  -1  -5   -1.50    1.50
   0  -1  -5    1.00    0.70
   0   1   5   -0.30    1.40
  -1  -1  -5  118.09   15.10
  -1  -1  -5  127.59   15.00
   1   1   5  126.19   15.20
  -2  -1  -5    6.10    1.70
  -2  -1  -5    5.50    1.40
   2   1   5    3.40    2.00
  -3  -1  -5    8.40    2.20
  -3  -1  -5   13.10    2.20
   3   1   5   15.10    2.70
  -4  -1  -5  685.73   83.39
  -4  -1  -5  705.03   83.29
   4   1   5  694.53   83.49
  -5  -1  -5   43.60    5.60
  -5  -1  -5   39.10    5.40
   5   1   5   43.50    6.00
  -6  -1  -5   10.50    2.50
  -6  -1  -5   20.50    3.10
   6   1   5   15.60    3.40
  -7  -1  -5   -2.50    2.30
   7   1   5    0.40    2.70
  -8  -1  -5   17.80    4.30
   8   1   5   31.40    4.70
  -9  -1  -5   -0.10    3.20
   9   1   5    4.50    3.50
 -10  -1  -5  182.08   21.50
  10   1   5  163.58   21.40
 -11  -1  -5    8.50    5.00
  11   1   5   10.40    5.20
 -12  -1  -5    5.30    5.30
  12   1   5    0.00    4.40
 -13  -1  -5   16.10    6.40
  13   1   5    9.40    5.60
 -14  -1  -5   -4.80    6.80
  14   1   5    9.20    6.40
  15  -2  -5   -3.60    7.20
 -15   2   5    0.50    7.80
  14  -2  -5    7.20    7.20
 -14   2   5   -0.70    6.60
  13  -2  -5   28.30    7.40
 -13   2   5   29.40    7.30
  12  -2  -5    8.70    5.10
 -12   2   5   11.80    5.40
  11  -2  -5    0.30    4.90
 -11   2   5    0.10    4.40
  10  -2  -5  139.69   18.20
 -10   2   5  149.29   18.20
   9  -2  -5  142.69   16.70
   9  -2  -5  134.49   16.60
  -9   2   5  121.19   16.60
   8  -2  -5    0.80    3.00
   8  -2  -5    1.10    2.80
  -8   2   5   -0.80    2.70
   7  -2  -5   12.50    3.40
   7  -2  -5   14.50    3.10
  -7   2   5   13.70    3.00
   6  -2  -5  369.26   44.50
   6  -2  -5  360.36   44.40
  -6   2   5  375.86   44.30
   5  -2  -5  103.59   12.70
   5  -2  -5  107.79   12.70
  -5   2   5   97.89   12.50
   4  -2  -5   64.39    7.20
   4  -2  -5   62.29    7.30
  -4   2   5   48.10    6.90
   3  -2  -5   56.09    6.90
  -3   2   5   51.19    6.50
  -3   2   5   52.29    6.80
   2  -2  -5  194.48   24.90
  -2   2   5  218.18   24.90
   1  -2  -5   10.00    2.20
  -1   2   5    5.70    2.00
   0  -2  -5   49.30    5.90
   0  -2  -5   45.40    6.20
   0   2   5   46.10    6.20
  -1  -2  -5    5.30    1.10
  -1  -2  -5    1.40    1.70
   1   2   5   -3.40    2.00
  -2  -2  -5  419.26   50.89
  -2  -2  -5  441.16   50.99
   2   2   5  412.86   50.99
  -3  -2  -5 1185.38  147.79
  -3  -2  -5 1260.27  147.89
   3   2   5 1263.17  147.89
  -4  -2  -5  331.97   39.40
  -4  -2  -5  321.17   39.40
   4   2   5  332.07   39.60
  -5  -2  -5   36.70    5.20
  -5  -2  -5   43.00    5.30
   5   2   5   35.10    5.60
  -6  -2  -5    1.20    2.30
  -6  -2  -5    1.60    2.10
   6   2   5    0.60    2.50
  -7  -2  -5   19.10    3.60
   7   2   5   11.70    3.60
  -8  -2  -5   17.20    3.70
   8   2   5    4.60    4.10
  -9  -2  -5   41.30    6.60
   9   2   5   40.70    6.60
 -10  -2  -5   67.09    9.80
  10   2   5   76.49   10.40
 -11  -2  -5   14.70    4.70
  11   2   5   11.00    5.30
 -12  -2  -5    2.70    5.00
  12   2   5    0.30    5.60
 -13  -2  -5    4.30    5.80
  13   2   5    0.70    6.00
 -14  -2  -5    7.50    7.20
  14   2   5   11.20    6.70
  15  -3  -5   -6.50    7.30
  14  -3  -5    4.80    6.60
 -14   3   5   -3.70    6.90
  13  -3  -5   19.10    7.50
 -13   3   5   29.40    7.10
  12  -3  -5    4.70    5.10
 -12   3   5   -0.40    5.20
  11  -3  -5   -0.50    4.50
 -11   3   5    6.00    4.50
  10  -3  -5  260.27   34.50
 -10   3   5  307.27   34.50
   9  -3  -5   30.50    5.50
   9  -3  -5   34.60    5.20
  -9   3   5   25.30    5.20
   8  -3  -5    0.10    3.10
   8  -3  -5    1.90    2.90
  -8   3   5    2.10    2.90
   7  -3  -5   43.80    6.00
   7  -3  -5   38.80    6.30
  -7   3   5   45.40    6.00
   6  -3  -5    6.80    2.60
   6  -3  -5    3.70    2.60
  -6   3   5    6.40    2.20
   5  -3  -5   72.59    8.80
   5  -3  -5   69.19    8.80
  -5   3   5   64.99    8.60
   4  -3  -5   75.59    8.10
  -4   3   5   67.89    8.10
  -4   3   5   52.79    7.70
   3  -3  -5  825.62   99.89
  -3   3   5  824.42   99.69
  -3   3   5  852.61   99.89
   2  -3  -5  193.68   24.30
  -2   3   5  206.68   24.30
   1  -3  -5   -0.60    1.80
  -1   3   5    6.10    2.10
   0  -3  -5    7.60    2.30
   0   3   5    5.40    2.20
   0   3   5   10.40    1.60
  -1  -3  -5   12.20    1.90
  -1  -3  -5   11.10    2.50
   1   3   5   10.70    2.90
  -2  -3  -5   51.69    6.30
  -2  -3  -5   47.30    6.60
   2   3   5   48.60    6.60
  -3  -3  -5 1980.70  245.98
  -3  -3  -5 1997.40  245.98
   3   3   5 2199.68  246.08
  -4  -3  -5   91.89   10.00
  -4  -3  -5   65.59   10.10
   4   3   5   82.09   10.30
  -5  -3  -5    1.80    2.20
  -5  -3  -5   -0.90    2.00
   5   3   5    6.00    2.60
  -6  -3  -5    0.50    2.30
  -6  -3  -5   -0.80    2.20
   6   3   5   -1.40    2.70
  -7  -3  -5   49.40    7.10
   7   3   5   55.89    7.70
  -8  -3  -5   31.20    5.40
   8   3   5   34.60    5.60
  -9  -3  -5    2.00    3.70
   9   3   5    1.50    3.70
 -10  -3  -5   96.89   11.20
  10   3   5   67.69   11.00
 -11  -3  -5   65.29    9.00
  11   3   5   52.39    8.80
 -12  -3  -5   -1.10    4.70
  12   3   5   -0.30    5.10
 -13  -3  -5    2.20    6.20
  13   3   5    9.00    6.30
 -14  -3  -5    3.50    7.30
  14   3   5    4.50    6.50
  15  -4  -5    3.30    9.10
  14  -4  -5    0.10    7.50
  13  -4  -5   10.60    6.40
 -13   4   5   30.60    8.00
  12  -4  -5   44.80    8.00
 -12   4   5   29.70    7.60
  11  -4  -5   37.60    7.70
 -11   4   5   55.59    7.90
  10  -4  -5   85.19   11.20
 -10   4   5   73.69   10.90
   9  -4  -5   19.40    4.20
   9  -4  -5   17.50    4.60
  -9   4   5   13.90    4.30
   8  -4  -5  140.49   16.80
   8  -4  -5  121.89   17.00
  -8   4   5  142.49   16.90
   7  -4  -5    2.40    2.70
   7  -4  -5    1.70    3.10
  -7   4   5    2.10    2.60
   6  -4  -5   28.40    4.90
   6  -4  -5   22.10    4.40
  -6   4   5   33.70    4.30
   5  -4  -5    8.50    2.70
   5  -4  -5    4.40    2.50
  -5   4   5    5.30    1.90
   4  -4  -5   28.30    4.00
  -4   4   5   19.70    3.90
  -4   4   5   25.20    3.50
   3  -4  -5  594.34   73.29
  -3   4   5  618.74   73.29
  -3   4   5  615.94   73.09
   2  -4  -5   50.09    6.50
  -2   4   5   49.10    6.40
  -2   4   5   46.90    5.90
   1  -4  -5   10.70    2.70
  -1   4   5    9.90    1.70
  -1   4   5    8.80    2.50
   0  -4  -5    3.20    2.30
   0   4   5   -0.20    1.20
   0   4   5    1.10    2.10
  -1  -4  -5   -3.30    2.10
   1   4   5    1.10    1.50
   1   4   5    0.50    2.60
  -2  -4  -5    3.10    2.30
   2   4   5    3.50    2.40
   2   4   5    1.30    1.70
  -3  -4  -5  447.56   55.69
  -3  -4  -5  467.85   55.59
   3   4   5  474.85   55.79
  -4  -4  -5   71.49   10.10
  -4  -4  -5   89.09    9.90
   4   4   5   74.59   10.00
  -5  -4  -5    2.10    2.60
  -5  -4  -5   -0.50    2.10
   5   4   5   -2.70    2.50
  -6  -4  -5   13.40    3.50
  -6  -4  -5   15.70    3.40
   6   4   5   17.20    4.00
  -7  -4  -5   77.59   10.30
   7   4   5   79.49   10.40
  -8  -4  -5    0.60    3.10
   8   4   5   -1.00    3.80
  -9  -4  -5    0.10    3.50
   9   4   5   -2.30    4.10
 -10  -4  -5  271.77   33.30
 -11  -4  -5    9.80    5.00
  11   4   5    3.90    5.50
 -12  -4  -5   23.00    6.30
  12   4   5   12.30    6.70
 -13  -4  -5   27.60    7.00
  13   4   5   22.80    6.80
 -14  -4  -5    5.90    7.10
  15  -5  -5    8.10    8.50
  14  -5  -5    4.10    7.70
  13  -5  -5   15.00    7.10
  12  -5  -5   13.10    5.80
  11  -5  -5   -2.10    4.60
 -11   5   5    3.60    5.30
  10  -5  -5    0.90    4.30
 -10   5   5    9.40    4.50
   9  -5  -5    3.70    3.40
   9  -5  -5    2.40    4.20
  -9   5   5    2.80    3.80
   8  -5  -5   87.19   11.60
   8  -5  -5  102.79   12.10
  -8   5   5   81.59   11.70
   7  -5  -5   45.10    7.00
   7  -5  -5   44.40    6.70
  -7   5   5   51.09    6.60
   6  -5  -5   10.40    3.30
   6  -5  -5    6.30    3.20
  -6   5   5   12.90    2.80
   5  -5  -5   -0.80    2.70
  -5   5   5   -2.50    2.40
  -5   5   5    1.70    1.80
   4  -5  -5  131.89   15.10
  -4   5   5  130.99   15.00
  -4   5   5  110.89   14.80
   3  -5  -5   68.99    9.20
  -3   5   5   71.79    9.10
  -3   5   5   70.99    8.80
   2  -5  -5    6.60    2.60
  -2   5   5    3.30    2.40
  -2   5   5    0.30    1.30
   1  -5  -5    8.90    2.90
  -1   5   5   20.40    3.00
  -1   5   5    8.90    2.00
   0  -5  -5    1.10    2.20
   0   5   5    2.10    1.60
   0   5   5   -0.20    2.50
  -1  -5  -5    4.90    3.10
   1   5   5   13.50    2.50
   1   5   5   27.90    3.50
  -2  -5  -5   15.90    3.40
   2   5   5   16.90    3.70
   2   5   5   14.30    2.80
  -3  -5  -5   42.00    6.90
   3   5   5   54.89    7.00
   3   5   5   54.79    6.80
  -4  -5  -5   47.20    7.10
   4   5   5   56.19    7.20
  -5  -5  -5   19.40    3.50
  -5  -5  -5   15.10    3.80
   5   5   5   19.40    3.90
  -6  -5  -5   30.30    5.40
  -6  -5  -5   36.90    5.20
   6   5   5   32.60    5.70
  -7  -5  -5  106.09   13.00
   7   5   5   96.49   13.20
  -8  -5  -5    8.90    3.60
   8   5   5    1.40    3.70
  -9  -5  -5   18.90    4.50
   9   5   5   16.50    4.80
 -10  -5  -5  101.89   11.80
  10   5   5   72.19   11.80
 -11  -5  -5    8.70    5.10
  11   5   5    4.70    5.00
 -12  -5  -5    4.60    5.60
  12   5   5    3.60    5.60
 -13  -5  -5   36.40    7.80
  13   5   5   24.30    7.30
  14  -6  -5    1.80    7.60
  13  -6  -5    4.20    6.20
  12  -6  -5   46.80    9.00
  11  -6  -5   34.40    7.10
  10  -6  -5  209.18   26.10
   9  -6  -5   13.50    4.10
   9  -6  -5    6.60    4.30
  -9   6   5   11.20    4.30
   8  -6  -5   14.10    3.90
   8  -6  -5   24.10    5.10
  -8   6   5   14.40    4.10
   7  -6  -5   96.79   12.20
   7  -6  -5  113.19   12.30
  -7   6   5   76.69   11.90
   6  -6  -5    0.80    3.10
  -6   6   5   -0.50    2.30
  -6   6   5    1.10    2.90
   5  -6  -5   54.09    6.80
  -5   6   5   42.60    6.30
  -5   6   5   49.50    6.90
   4  -6  -5   32.60    5.50
  -4   6   5   38.20    4.90
  -4   6   5   32.90    5.60
   3  -6  -5   25.30    4.90
  -3   6   5   27.30    4.20
  -3   6   5   42.20    5.00
   2  -6  -5  193.78   23.30
  -2   6   5  192.68   23.20
  -2   6   5  186.68   22.90
   1  -6  -5  124.69   16.60
  -1   6   5  143.99   16.50
  -1   6   5  131.59   16.20
   0  -6  -5    1.80    2.40
   0   6   5   -1.50    1.80
   0   6   5    2.80    2.60
  -1  -6  -5  152.18   20.70
   1   6   5  176.78   20.50
   1   6   5  173.08   20.70
  -2  -6  -5  155.98   17.80
   2   6   5  127.79   17.50
   2   6   5  153.38   17.70
  -3  -6  -5   47.60    6.40
   3   6   5   47.80    6.40
   3   6   5   35.80    6.00
  -4  -6  -5   28.70    5.10
   4   6   5   33.40    5.10
   4   6   5   27.90    4.80
  -5  -6  -5  121.29   16.40
   5   6   5  138.29   16.30
  -6  -6  -5    6.50    3.50
  -6  -6  -5    5.10    3.10
   6   6   5    4.70    3.30
  -7  -6  -5   12.60    3.70
   7   6   5   10.40    4.30
  -8  -6  -5    4.90    3.50
   8   6   5    5.10    4.50
  -9  -6  -5   -1.10    3.90
   9   6   5   -2.80    4.70
 -10  -6  -5   11.30    4.70
  10   6   5   13.60    5.10
 -11  -6  -5    4.70    5.10
  11   6   5    9.30    5.80
 -12  -6  -5    4.90    6.00
  12   6   5    1.00    5.80
 -13  -6  -5    9.80    6.80
  13   6   5    6.70    6.50
  14  -7  -5    4.60    7.70
  13  -7  -5   14.80    8.20
  12  -7  -5   -0.30    6.50
  11  -7  -5   -3.30    5.10
  10  -7  -5  156.78   20.30
   9  -7  -5   -0.60    3.90
   9  -7  -5   -0.50    4.30
   8  -7  -5    7.80    4.00
   8  -7  -5    5.20    4.60
   7  -7  -5  129.69   16.40
   6  -7  -5   10.90    3.40
  -6   7   5    0.50    2.90
  -6   7   5    4.90    2.80
   5  -7  -5  119.59   13.80
  -5   7   5  101.39   13.30
  -5   7   5  106.39   13.50
   4  -7  -5   -1.80    3.00
  -4   7   5    2.20    2.30
  -4   7   5    5.40    3.00
   3  -7  -5    2.10    3.10
  -3   7   5    3.50    2.80
  -3   7   5    0.20    2.10
   2  -7  -5  227.98   25.40
  -2   7   5  199.78   25.20
  -2   7   5  201.28   25.00
   1  -7  -5   49.30    7.50
  -1   7   5   51.59    6.90
  -1   7   5   58.29    7.40
   0  -7  -5    9.60    3.70
   0   7   5    5.70    2.50
   0   7   5   20.30    3.80
  -1  -7  -5   -0.70    3.10
   1   7   5    0.50    2.90
   1   7   5   -1.00    2.20
  -2  -7  -5  178.38   22.70
   2   7   5  199.38   22.50
   2   7   5  174.28   22.40
  -3  -7  -5    9.10    3.90
   3   7   5   10.40    3.10
   3   7   5    9.70    3.30
  -4  -7  -5   19.90    4.30
   4   7   5   10.40    3.90
   4   7   5   12.80    3.70
  -5  -7  -5  163.58   20.70
   5   7   5  176.78   20.60
   5   7   5  158.98   20.60
  -6  -7  -5   48.60    6.90
  -6  -7  -5   48.60    7.40
   6   7   5   43.80    7.30
  -7  -7  -5   83.39   11.90
   7   7   5   99.39   12.20
  -8  -7  -5   29.10    5.90
   8   7   5   39.10    6.50
  -9  -7  -5    4.40    4.30
   9   7   5   -2.10    4.90
 -10  -7  -5    3.30    4.60
  10   7   5    1.70    5.60
 -11  -7  -5   -0.70    5.10
  11   7   5    1.10    5.30
 -12  -7  -5   18.40    6.90
  12   7   5   18.10    7.50
  14  -8  -5    6.00    9.60
  13  -8  -5   -0.60    6.90
  12  -8  -5   -3.40    7.10
  11  -8  -5   15.10    6.90
  10  -8  -5   14.40    5.60
   9  -8  -5    9.50    4.70
   9  -8  -5    8.30    5.00
   8  -8  -5    6.80    4.10
   7  -8  -5   78.09    9.70
  -7   8   5   62.19    9.40
   6  -8  -5    8.40    4.00
  -6   8   5   12.00    4.10
   5  -8  -5  210.68   26.40
  -5   8   5  219.28   26.40
   4  -8  -5   26.50    5.40
  -4   8   5   32.00    5.40
   3  -8  -5  117.09   13.70
  -3   8   5  104.59   13.30
  -3   8   5   99.79   13.10
   2  -8  -5  210.28   29.00
  -2   8   5  243.18   28.70
  -2   8   5  252.27   28.90
   1  -8  -5  116.39   15.40
  -1   8   5  115.59   14.90
  -1   8   5  133.19   15.30
   0  -8  -5   -2.20    3.50
   0   8   5   -4.30    3.00
   0   8   5    2.30    2.50
  -1  -8  -5    7.20    3.80
   1   8   5    9.00    3.90
   1   8   5   11.60    3.10
  -2  -8  -5    9.70    3.90
   2   8   5   10.50    3.80
   2   8   5   11.10    3.20
  -3  -8  -5  110.69   14.70
   3   8   5  114.79   14.50
   3   8   5  115.49   14.40
  -4  -8  -5   44.90    7.60
   4   8   5   67.79    7.60
   4   8   5   38.40    7.10
  -5  -8  -5   12.80    4.90
   5   8   5   12.10    4.40
   5   8   5   25.70    4.80
  -6  -8  -5   -4.40    4.60
   6   8   5    0.30    4.30
   6   8   5   -3.60    4.10
  -7  -8  -5   -2.10    3.80
   7   8   5    1.90    4.30
  -8  -8  -5   23.10    5.30
   8   8   5   24.20    6.00
  -9  -8  -5   -1.90    4.40
   9   8   5    1.70    5.40
 -10  -8  -5   91.69   11.40
  10   8   5   69.09   11.30
 -11  -8  -5   11.30    6.10
  11   8   5   23.90    6.80
 -12  -8  -5    5.30    6.90
  12   8   5    7.90    7.70
  13  -9  -5   13.50    7.90
  12  -9  -5   -0.10    7.60
  11  -9  -5   -0.80    6.00
  10  -9  -5   -5.30    5.50
   9  -9  -5   -1.90    4.70
  -9   9   5    4.30    4.60
   8  -9  -5   41.00    6.10
  -8   9   5   19.70    5.50
   7  -9  -5   41.10    6.30
  -7   9   5   29.80    5.90
   6  -9  -5   -1.30    3.90
  -6   9   5    1.40    3.70
   5  -9  -5  161.98   19.70
  -5   9   5  151.08   19.40
   4  -9  -5   37.50    6.50
  -4   9   5   39.30    6.50
   3  -9  -5   99.89   12.10
  -3   9   5   82.69   11.70
   2  -9  -5   30.50    5.60
  -2   9   5   32.00    5.80
   1  -9  -5  313.07   35.90
  -1   9   5  270.27   35.50
  -1   9   5  309.07   35.70
   0  -9  -5    7.10    4.20
   0   9   5   13.90    4.30
   0   9   5    5.20    3.10
  -1  -9  -5   34.40    5.90
   1   9   5   31.40    5.00
   1   9   5   21.90    5.40
  -2  -9  -5   43.50    7.20
   2   9   5   63.09    7.20
   2   9   5   31.00    6.50
  -3  -9  -5   51.99    7.70
   3   9   5   53.69    7.40
   3   9   5   38.80    7.00
  -4  -9  -5    9.40    5.20
   4   9   5   21.90    5.00
   4   9   5   24.50    4.80
  -5  -9  -5   85.49   11.60
   5   9   5   77.49   11.20
   5   9   5   82.39   11.20
  -6  -9  -5   10.90    5.60
   6   9   5   14.10    4.80
   6   9   5   16.60    5.30
  -7  -9  -5    4.60    4.50
   7   9   5   -0.20    4.50
  -8  -9  -5    5.10    4.80
   8   9   5   11.20    5.40
  -9  -9  -5   14.60    5.50
   9   9   5   16.50    6.10
 -10  -9  -5   52.29    8.40
  10   9   5   38.50    8.70
 -11  -9  -5   -2.70    6.30
  11   9   5    4.80    8.30
  13 -10  -5   12.80    8.70
  12 -10  -5    8.10    7.70
  10 -10  -5   13.00    8.30
 -10  10   5    8.90    6.10
   9 -10  -5    6.90    5.20
  -9  10   5   -1.10    4.40
   8 -10  -5   41.70    7.50
  -8  10   5   41.80    7.10
   7 -10  -5    5.70    4.50
  -7  10   5    3.00    4.70
   6 -10  -5   35.90    6.30
  -6  10   5   24.80    6.20
   5 -10  -5   37.80    6.00
  -5  10   5   16.80    5.70
   4 -10  -5    1.00    4.30
  -4  10   5   -0.60    3.80
   3 -10  -5    7.10    4.30
  -3  10   5    0.70    3.90
   2 -10  -5   26.80    5.50
  -2  10   5   23.60    5.20
   1 -10  -5  368.76   45.70
  -1  10   5  381.06   45.50
   0 -10  -5   18.60    5.10
   0  10   5   11.90    5.10
  -1 -10  -5  251.27   29.50
   1  10   5  231.98   29.20
   1  10   5  234.58   29.10
  -2 -10  -5   -0.20    4.60
   2  10   5   -1.00    4.40
   2  10   5   -0.90    3.70
  -3 -10  -5    4.20    4.70
   3  10   5   -0.60    3.90
   3  10   5    3.10    4.40
  -4 -10  -5   14.90    5.30
   4  10   5   11.00    4.60
   4  10   5   12.00    4.40
  -5 -10  -5    2.30    5.30
   5  10   5   -4.80    4.50
   5  10   5   -0.10    4.80
  -6 -10  -5   12.00    5.90
   6  10   5    4.20    5.20
   6  10   5    7.00    5.00
   7  10   5   48.50    8.20
  -8 -10  -5    0.90    5.20
   8  10   5   -1.60    5.60
  -9 -10  -5   10.90    5.90
 -10 -10  -5   12.80    6.50
 -12  11   5    3.40    8.10
 -11  11   5    1.80    5.70
  10 -11  -5    2.50    7.00
 -10  11   5    1.30    5.90
   9 -11  -5   13.80    5.80
  -9  11   5    6.70    5.20
   8 -11  -5    2.80    5.10
  -8  11   5   -1.70    5.30
   7 -11  -5    6.80    5.10
  -7  11   5    6.10    4.80
   6 -11  -5    7.40    5.20
  -6  11   5   11.70    4.90
   5 -11  -5   21.90    5.70
  -5  11   5   18.80    5.20
   4 -11  -5   15.10    5.20
  -4  11   5    7.10    5.20
   3 -11  -5   -0.70    4.50
  -3  11   5    6.50    5.10
   2 -11  -5   84.79   12.70
  -2  11   5  102.19   12.80
   1 -11  -5  337.27   36.80
  -1  11   5  268.97   36.50
   0 -11  -5   -0.50    4.80
   0  11   5    0.00    4.90
  -1 -11  -5  273.97   29.70
   1  11   5  211.98   29.30
  -2 -11  -5   55.39    9.10
   2  11   5   58.49    8.90
  -3 -11  -5   -0.20    5.30
   3  11   5   -4.40    4.30
   3  11   5   -0.40    4.60
  -4 -11  -5    2.60    5.90
   4  11   5    0.90    4.40
   4  11   5    2.90    5.00
  -5 -11  -5   20.80    6.70
   5  11   5    7.60    5.80
   5  11   5   12.00    5.40
  -6 -11  -5   23.50    7.70
   6  11   5   30.70    6.80
  -8 -11  -5   23.10    6.70
  -9 -11  -5   14.80    6.50
 -11  12   5    2.70    6.50
  10 -12  -5   10.20    9.80
 -10  12   5   12.00    6.90
   9 -12  -5    7.60    6.30
  -9  12   5    4.00    6.50
   8 -12  -5    8.30    5.80
  -8  12   5    4.00    5.60
   7 -12  -5   -0.80    5.40
  -7  12   5   -1.40    6.00
   6 -12  -5    4.50    5.40
  -6  12   5   -0.50    5.40
   5 -12  -5    4.90    5.30
  -5  12   5    5.30    5.90
   4 -12  -5    3.70    5.30
  -4  12   5    0.40    5.60
   3 -12  -5   -2.00    4.70
  -3  12   5    7.10    5.40
   2 -12  -5   47.70    8.40
  -2  12   5   45.10    8.20
   1 -12  -5   26.30    6.40
  -1  12   5   16.70    6.40
   0 -12  -5   -2.10    5.40
   0  12   5    8.00    5.80
  -1 -12  -5    5.20    5.60
   1  12   5    0.10    5.50
  -2 -12  -5   44.60    8.40
  -3 -12  -5   28.40    7.20
  -4 -12  -5    8.50    6.30
  -5 -12  -5    1.60    6.90
  -6 -12  -5   36.50    9.30
   6  12   5   24.20    8.60
   7  12   5    3.20    7.50
  -8 -12  -5    8.30    6.70
 -10  13   5   11.20    7.00
   9 -13  -5    9.20    7.20
  -9  13   5   19.90    7.60
   8 -13  -5   18.60    7.00
  -8  13   5   16.70    7.40
   7 -13  -5   21.70    6.70
  -7  13   5   17.60    6.70
   6 -13  -5    6.00    5.90
  -6  13   5   11.20    6.20
   5 -13  -5    7.80    5.90
  -5  13   5    0.70    6.20
   4 -13  -5   13.40    6.00
  -4  13   5    7.90    6.40
   3 -13  -5   16.40    6.40
  -3  13   5   27.20    6.80
   2 -13  -5   29.70    6.90
   1 -13  -5    9.20    6.30
   0 -13  -5    3.50    6.00
  -1 -13  -5    0.20    6.20
  -2 -13  -5   12.30    6.80
  -3 -13  -5   10.30    6.80
  -4 -13  -5   23.10    8.10
  -5 -13  -5   88.39   13.90
   9 -14  -5   -2.30    7.80
  -9  14   5  -13.70    8.00
   8 -14  -5   10.60    7.30
  -8  14   5    3.50    7.00
   7 -14  -5    5.40    7.10
   6 -14  -5    7.40    7.00
   5 -14  -5   16.30    7.10
   4 -14  -5    5.00    6.60
   3 -14  -5   -2.80    6.20
   2 -14  -5   12.70    6.30
   1 -14  -5    9.80    6.60
   0 -14  -5    0.00    6.60
  -1 -14  -5   -4.40    6.70
  -2 -14  -5   11.80    7.40
  -3 -14  -5    7.70    7.50
  -4 -14  -5    1.10    7.80
  -5 -14  -5   47.50   10.70
   8 -15  -5    6.70    8.20
   7 -15  -5   36.80    9.70
   6 -15  -5   -3.50    7.40
   5 -15  -5   35.90    8.80
   4 -15  -5   -3.90    7.20
   3 -15  -5   -5.80    7.10
   2 -15  -5   -2.80    6.50
   1 -15  -5   15.70    7.10
   0 -15  -5    5.90    7.60
  -1 -15  -5   10.10    8.00
  -2 -15  -5   13.10    8.40
  -3 -15  -5   -2.40    8.40
  -4 -15  -5    5.10    9.70
   6 -16  -5   21.50    9.80
   5 -16  -5    8.00    8.60
   4 -16  -5    5.90    8.50
   3 -16  -5   -4.80    8.10
   2 -16  -5    3.00    7.80
   1 -16  -5    5.10    7.70
   0 -16  -5   -3.50    7.90
  -1 -16  -5   26.00   10.20
  -2 -16  -5  -10.30    9.90
   0  19  -6   -0.40    8.30
   0 -19   6   -6.50    9.10
  -1  19  -6    8.80    8.00
   1 -19   6   -1.90    9.70
  -2  19  -6    3.20    7.10
   2 -19   6    1.10    9.60
  -3  19  -6   12.20    7.10
   3 -19   6    8.20   10.10
  -4  19  -6   22.60    8.40
   4 -19   6   23.20   10.90
   3  18  -6    2.60    7.80
  -3 -18   6    3.50   10.20
   2  18  -6    8.90    7.90
  -2 -18   6   22.30    9.20
   1  18  -6    4.50    7.10
  -1 -18   6    4.20    8.50
   0  18  -6   -5.40    6.70
   0 -18   6   -2.10    8.10
  -1  18  -6    5.80    6.60
   1 -18   6   16.30    8.90
  -2  18  -6   -1.10    6.20
   2 -18   6    4.40    8.40
  -3  18  -6    7.40    6.90
   3 -18   6    1.30    8.10
  -4  18  -6   41.10    9.70
   4 -18   6   72.19   11.50
  -5  18  -6    4.10    7.70
   5 -18   6    2.40    8.60
  -6  18  -6   10.10    8.30
   6 -18   6    6.70    9.30
  -7  18  -6   -7.20    8.60
   7 -18   6    7.00    9.50
   5  17  -6    2.10    7.60
  -5 -17   6   12.00   10.20
   4  17  -6    9.40    7.30
  -4 -17   6   32.10   10.30
   3  17  -6   -9.70    6.70
  -3 -17   6   24.30    9.00
   2  17  -6   20.70    6.90
  -2 -17   6   28.10    9.20
   1  17  -6   20.60    6.80
  -1 -17   6   12.80    8.00
   0  17  -6    5.20    6.00
   0 -17   6   -6.10    6.70
  -1  17  -6    7.60    5.50
   1 -17   6    5.00    7.60
  -2  17  -6   -2.90    5.10
   2 -17   6    2.90    7.20
  -3  17  -6   -6.60    5.60
   3 -17   6    1.90    7.10
  -4  17  -6   24.30    7.20
   4 -17   6   14.30    7.60
  -5  17  -6   30.10    7.90
   5 -17   6   25.30    8.60
  -6  17  -6    7.40    7.30
   6 -17   6   13.70    8.00
  -7  17  -6   -5.70    7.40
   7 -17   6    4.30    8.50
  -8  17  -6    2.30    8.00
  -9  17  -6   20.80    9.40
   7  16  -6   -3.40    7.20
  -7 -16   6    2.00   10.30
   6  16  -6    0.10    6.80
  -6 -16   6    6.00    9.40
   5  16  -6    7.80    6.40
  -5 -16   6    3.90    8.60
   4  16  -6    2.20    6.40
  -4 -16   6    7.70    8.20
   3  16  -6   17.70    6.30
  -3 -16   6   17.30    8.00
   2  16  -6   13.90    5.80
  -2 -16   6    9.10    7.40
   1  16  -6    3.10    5.20
  -1 -16   6   -9.10    6.50
   0  16  -6    2.10    5.20
   0 -16   6   19.60    7.30
  -1  16  -6   -7.00    4.50
   1 -16   6    3.90    6.90
  -2  16  -6   12.10    5.80
   2 -16   6   19.80    7.20
  -3  16  -6    0.70    5.30
   3 -16   6    5.40    6.50
  -4  16  -6   -5.30    5.70
   4 -16   6    8.80    6.60
  -5  16  -6   45.00    8.30
   5 -16   6   40.10    8.80
  -6  16  -6    3.30    6.30
   6 -16   6   12.10    7.30
  -7  16  -6   11.30    7.20
   7 -16   6   24.20    7.70
  -8  16  -6   -3.60    7.10
  -9  16  -6    1.00    7.70
 -10  16  -6   -8.90    8.60
   8  15  -6   12.70    7.60
   7  15  -6    4.70    6.80
  -7 -15   6   34.70   10.20
   6  15  -6   -1.40    6.10
  -6 -15   6   13.40    8.80
   5  15  -6   41.00    8.50
  -5 -15   6   62.29   10.40
   4  15  -6    7.80    5.90
  -4 -15   6   25.90    8.10
   3  15  -6    2.80    5.50
  -3 -15   6    1.00    6.80
   2  15  -6    3.40    4.80
  -2 -15   6   17.50    6.60
   1  15  -6   10.50    5.10
  -1 -15   6   12.40    5.90
   0  15  -6   51.79    8.60
   0 -15   6   67.39   10.10
  -1  15  -6    7.70    4.50
   1 -15   6    9.50    6.20
  -2  15  -6   14.40    5.30
   2 -15   6   20.20    6.70
  -3  15  -6    1.00    5.40
   3 -15   6   -1.00    6.00
  -4  15  -6   -5.60    5.30
   4 -15   6   -3.50    6.00
  -5  15  -6    4.00    5.60
   5 -15   6    0.10    5.90
  -6  15  -6    2.20    5.60
   6 -15   6   -1.80    6.10
  -7  15  -6   -8.50    5.80
   7 -15   6    1.50    6.30
  -8  15  -6    8.00    6.50
  -9  15  -6    8.90    7.30
 -10  15  -6   28.10    8.80
 -11  15  -6   -5.50    8.30
   9  14  -6    5.10    7.50
   8  14  -6    6.10    6.60
  -8 -14   6    6.10    8.90
   7  14  -6   -8.00    5.80
  -7 -14   6   -5.30    8.10
   6  14  -6   -6.30    5.20
  -6 -14   6   -1.40    7.10
   5  14  -6    0.20    4.90
  -5 -14   6   10.50    7.30
   4  14  -6   -2.10    4.90
  -4 -14   6   -0.50    6.10
   3  14  -6    3.50    4.40
  -3 -14   6    0.70    6.40
   2  14  -6    6.50    4.80
  -2 -14   6    9.90    6.10
   1  14  -6   56.09    9.70
  -1 -14   6   88.79   10.90
   0  14  -6    4.10    3.80
   0 -14   6   14.40    5.70
  -1  14  -6   21.20    5.30
   1 -14   6   26.80    6.60
  -2  14  -6   19.20    5.50
   2 -14   6   24.00    6.40
  -3  14  -6   13.80    5.90
   3 -14   6   38.20    6.80
  -4  14  -6    2.60    4.90
   4 -14   6    9.60    5.50
  -5  14  -6    0.60    5.20
   5 -14   6    7.90    5.50
  -6  14  -6    9.40    5.30
   6 -14   6    4.10    5.20
  -7  14  -6   34.70    7.30
   7 -14   6   32.20    7.40
  -8  14  -6    2.30    5.90
  -9  14  -6   -5.10    6.10
 -10  14  -6   52.29   10.10
 -11  14  -6   17.80    8.50
 -12  14  -6   -8.80    9.10
  10  13  -6   -5.70    7.30
   9  13  -6   11.90    6.70
   8  13  -6   -4.90    5.60
  -8 -13   6    5.70    7.80
   7  13  -6    2.20    5.50
  -7 -13   6   11.40    7.70
   6  13  -6   13.20    5.40
  -6 -13   6   15.80    7.00
   5  13  -6   14.20    4.90
  -5 -13   6    5.70    6.40
   4  13  -6   11.10    4.70
  -4 -13   6    9.10    6.00
   3  13  -6    8.30    4.40
  -3 -13   6   16.50    6.10
   2  13  -6   74.79   11.80
  -2 -13   6  106.59   12.60
   1  13  -6  127.59   17.30
  -1 -13   6  149.69   17.90
   0  13  -6    2.00    3.40
   0 -13   6    3.30    4.60
  -1  13  -6   16.20    4.50
   1 -13   6   15.60    5.60
  -2  13  -6    0.50    4.30
   2 -13   6    3.50    4.90
  -3  13  -6   13.20    5.10
   3 -13   6   25.60    5.80
  -4  13  -6  113.59   14.30
   4 -13   6  103.49   14.50
  -5  13  -6   30.00    6.30
   5 -13   6   31.60    6.60
  -6  13  -6   23.00    6.00
   6 -13   6   21.10    5.80
  -7  13  -6   12.00    5.70
   7 -13   6   16.80    5.70
  -8  13  -6   49.70    8.80
  -9  13  -6   -0.50    5.90
 -10  13  -6    6.80    6.40
 -11  13  -6   33.90    8.90
 -12  13  -6  -10.40    8.60
  11  12  -6   23.00    8.90
  10  12  -6   -2.30    6.70
   9  12  -6    1.60    5.90
   8  12  -6    1.20    5.00
  -8 -12   6    9.60    7.30
   7  12  -6   32.50    7.10
  -7 -12   6   44.20    8.30
   6  12  -6    0.40    4.50
  -6 -12   6    0.60    5.60
   5  12  -6    1.50    4.10
  -5 -12   6   -2.80    5.50
  -4 -12   6  155.68   20.00
   3  12  -6   76.49   11.20
  -3 -12   6   93.89   12.00
   2  12  -6  109.79   14.10
  -2 -12   6  108.49   14.60
   1  12  -6   34.10    6.30
  -1 -12   6   49.60    7.10
   0  12  -6   -1.10    3.40
   0 -12   6    9.10    4.40
  -1  12  -6   36.60    5.80
   1 -12   6   28.00    6.10
  -2  12  -6    2.50    3.80
   2 -12   6    6.20    4.20
  -3  12  -6   70.09   10.80
   3 -12   6   91.09   11.10
  -4  12  -6    1.40    4.00
   4 -12   6    3.20    4.30
  -5  12  -6   80.19   10.20
   5 -12   6   63.79   10.10
  -6  12  -6  277.77   31.40
   6 -12   6  237.18   31.20
  -7  12  -6    0.20    4.90
   7 -12   6    1.20    4.60
  -8  12  -6   -7.20    5.00
  -9  12  -6   -0.80    5.50
 -10  12  -6   12.40    6.60
 -11  12  -6   36.70    8.60
  11 -12   6   37.70    9.60
 -12  12  -6   12.40    7.80
  12 -12   6    8.70    7.50
 -13  12  -6    5.70    9.10
  13 -12   6   -2.20    8.70
  11  11  -6   33.80    8.60
  10  11  -6   10.30    6.40
   9  11  -6   17.30    6.00
   8  11  -6   10.80    5.50
  -8 -11   6   -6.20    6.20
   7  11  -6   37.30    7.20
  -7 -11   6   40.30    7.90
   6  11  -6  191.48   23.80
  -6 -11   6  190.78   24.30
   5  11  -6   61.59    9.40
  -5 -11   6   72.49   10.10
   4  11  -6   40.00    6.60
  -4 -11   6   44.50    7.40
   3  11  -6   26.10    5.40
  -3 -11   6   38.00    6.30
   2  11  -6    0.20    3.20
  -2 -11   6   -0.50    3.90
   1  11  -6   26.70    4.80
  -1 -11   6   27.20    5.50
   0  11  -6   -1.50    3.00
   0 -11   6    2.80    3.70
  -1  11  -6  109.69   13.60
   1 -11   6  100.89   13.70
  -2  11  -6   55.29    7.70
   2 -11   6   51.59    7.90
  -3  11  -6   45.00    6.10
   3 -11   6   28.00    5.90
  -4  11  -6   93.79   11.60
   4 -11   6   79.59   11.50
  -5  11  -6   75.59    9.60
   5 -11   6   62.09    9.50
  -6  11  -6   29.60    6.00
   6 -11   6   29.10    5.70
  -7  11  -6   39.80    7.70
   7 -11   6   53.19    7.50
   7 -11   6   49.99    7.50
  -8  11  -6   -1.60    4.70
   8 -11   6   -1.50    4.30
  -9  11  -6    6.30    5.60
   9 -11   6   10.90    5.50
 -10  11  -6    8.20    5.90
  10 -11   6    9.40    5.80
 -11  11  -6   -4.80    6.20
  11 -11   6   -4.50    6.40
 -12  11  -6   32.00    8.00
  12 -11   6   23.40    7.70
 -13  11  -6   27.80    8.80
  13 -11   6   21.30    7.60
  12  10  -6    8.30    7.80
  11  10  -6   68.59   11.10
  10  10  -6   -3.20    5.70
   9  10  -6    6.00    5.20
   8  10  -6   10.40    4.80
  -8 -10   6    5.90    5.90
   7  10  -6   -4.70    3.90
  -7 -10   6    4.20    5.10
   6  10  -6  386.86   50.19
  -6 -10   6  445.46   50.39
   5  10  -6   58.89    9.10
  -5 -10   6   72.59    9.60
   4  10  -6  227.18   29.30
  -4 -10   6  254.27   29.50
   3  10  -6   15.20    3.70
  -3 -10   6   10.70    4.30
   2  10  -6   40.80    5.80
  -2 -10   6   34.10    6.20
   1  10  -6  193.48   23.50
  -1 -10   6  191.78   23.80
   0  10  -6   39.70    5.80
   0 -10   6   37.10    5.90
  -1  10  -6   54.99    8.50
   1 -10   6   73.39    8.80
  -2  10  -6    3.10    3.20
   2 -10   6    6.00    3.40
  -3  10  -6  181.38   24.60
   3 -10   6  218.28   24.60
  -4  10  -6   28.00    4.70
   4 -10   6   18.50    3.70
   4 -10   6   19.60    4.50
  -5  10  -6   -2.90    3.60
   5 -10   6    2.40    3.00
   5 -10   6    6.50    3.50
  -6  10  -6  219.18   26.20
   6 -10   6  199.18   25.90
   6 -10   6  224.88   26.10
  -7  10  -6    3.50    4.50
   7 -10   6    0.30    3.70
   7 -10   6   -1.30    3.90
  -8  10  -6   67.09   10.90
   8 -10   6   87.69   10.90
  -9  10  -6    5.50    4.80
   9 -10   6   -3.50    4.70
 -10  10  -6  157.28   20.10
  10 -10   6  154.58   20.00
 -11  10  -6    7.50    5.60
  11 -10   6    1.20    6.00
 -12  10  -6   29.40    8.10
  12 -10   6   25.00    7.70
 -13  10  -6   20.50    8.90
  13 -10   6   27.40    7.80
 -14  10  -6   51.79   12.10
  14 -10   6   47.90   11.30
  11   9  -6    5.20    6.10
  10   9  -6    8.50    5.50
   9   9  -6    3.40    4.80
   8   9  -6   14.10    4.80
  -8  -9   6    8.60    5.40
   7   9  -6   38.00    6.30
  -7  -9   6   37.70    7.10
   6   9  -6  453.05   58.19
  -6  -9   6  515.05   58.29
   5   9  -6    2.40    3.30
  -5  -9   6    1.80    4.00
   4   9  -6   23.60    4.20
  -4  -9   6   16.70    4.40
   3   9  -6  129.09   16.00
  -3  -9   6  127.89   16.20
   2   9  -6    4.10    2.60
  -2  -9   6    3.40    3.20
   1   9  -6   70.19    8.90
  -1  -9   6   65.59    9.10
   0   9  -6   18.50    3.50
   0  -9   6   15.50    3.80
  -1   9  -6   72.99   10.20
   1  -9   6   84.89   10.30
  -2   9  -6    4.30    2.70
   2  -9   6    4.90    1.60
   2  -9   6   -1.80    2.80
  -3   9  -6  118.39   14.20
   3  -9   6  136.69   14.20
   3  -9   6   99.89   13.80
  -4   9  -6   81.99   11.60
   4  -9   6   89.89   11.30
   4  -9   6   99.69   11.70
  -5   9  -6    3.30    3.10
   5  -9   6   -1.10    2.60
   5  -9   6    3.40    3.00
  -6   9  -6   -2.60    3.60
   6  -9   6    3.70    3.20
   6  -9   6   -0.30    3.30
  -7   9  -6   14.60    4.30
   7  -9   6    3.50    3.80
   7  -9   6   17.40    3.90
  -8   9  -6   18.40    4.60
   8  -9   6   12.60    4.50
  -9   9  -6   50.89    8.90
   9  -9   6   66.39    8.90
 -10   9  -6   56.49    9.40
  10  -9   6   56.39    8.90
 -11   9  -6    5.90    5.80
  11  -9   6    1.20    4.80
 -12   9  -6   33.00    8.60
  12  -9   6   48.70    8.50
 -13   9  -6    5.40    7.80
  13  -9   6   16.10    6.60
 -14   9  -6   13.80    8.90
  14  -9   6    3.40    8.10
 -13  -8   6   45.40    8.70
 -12  -8   6   12.40    5.80
  11   8  -6    6.90    5.40
  10   8  -6    3.30    5.00
   9   8  -6  106.59   14.20
   8   8  -6    2.20    4.00
  -8  -8   6    7.70    4.90
  -7  -8   6  195.98   24.30
   6   8  -6  151.68   20.30
  -6  -8   6  177.48   20.50
   5   8  -6   15.60    3.70
  -5  -8   6   11.60    4.10
   4   8  -6    6.30    2.10
   4   8  -6    1.40    2.60
  -4  -8   6    3.60    3.20
   3   8  -6    5.60    2.80
   3   8  -6    4.70    1.50
  -3  -8   6   -2.00    2.90
   2   8  -6    4.10    2.20
  -2  -8   6    0.80    2.90
   1   8  -6   73.69    8.60
  -1  -8   6   59.09    8.60
   0   8  -6    7.70    2.80
   0  -8   6   10.80    3.10
  -1   8  -6   67.59    8.40
   1  -8   6   75.09    8.60
   1  -8   6   62.39    7.80
  -2   8  -6   67.69    9.70
   2  -8   6   86.19    9.80
   2  -8   6   74.79    9.30
  -3   8  -6  174.88   23.80
   3  -8   6  201.98   23.60
   3  -8   6  202.68   23.80
  -4   8  -6   47.70    7.20
   4  -8   6   53.09    7.00
   4  -8   6   51.29    6.80
  -5   8  -6    2.00    2.80
   5  -8   6   -0.80    2.60
   5  -8   6    1.60    2.60
  -6   8  -6   13.30    3.70
   6  -8   6    9.60    3.20
   6  -8   6    7.00    3.20
  -7   8  -6    0.00    3.40
   7  -8   6    4.50    3.00
   7  -8   6    1.10    3.30
  -8   8  -6   78.19   10.10
   8  -8   6   67.29    9.80
  -9   8  -6   36.90    6.50
   9  -8   6   27.50    5.60
 -10   8  -6   12.90    5.30
  10  -8   6    6.20    5.00
 -11   8  -6    4.00    5.50
  11  -8   6    0.80    4.60
 -12   8  -6   22.70    8.00
  12  -8   6   50.19    7.60
 -13   8  -6    8.40    7.40
  13  -8   6    6.80    5.90
 -14   8  -6   -8.40    8.20
  14  -8   6   -9.10    6.40
 -13  -7   6   86.89   12.60
 -12  -7   6   39.80    7.50
  11   7  -6    4.70    5.40
  10   7  -6    3.30    4.40
   9   7  -6    0.60    3.90
   9   7  -6    1.80    4.10
   8   7  -6    7.90    3.70
   8   7  -6    0.80    3.40
  -8  -7   6    2.50    4.30
   7   7  -6   15.60    4.10
   7   7  -6   27.90    4.60
  -7  -7   6   24.80    4.90
   6   7  -6    8.50    3.30
   6   7  -6   11.00    3.00
  -6  -7   6    7.90    3.60
   5   7  -6    3.20    2.10
   5   7  -6    0.90    2.50
  -5  -7   6    4.10    3.00
   4   7  -6    2.40    2.40
   4   7  -6   -0.80    1.60
  -4  -7   6    1.30    2.70
   3   7  -6  240.18   27.80
   3   7  -6  222.08   28.10
  -3  -7   6  222.08   28.20
   2   7  -6  488.95   55.09
  -2  -7   6  468.85   55.09
  -2  -7   6  438.46   54.79
   1   7  -6  154.18   18.40
  -1  -7   6  147.19   18.50
   0   7  -6   29.50    3.70
   0  -7   6   14.10    3.60
  -1   7  -6   89.59   10.60
   1  -7   6   79.79   10.20
   1  -7   6   93.19   10.60
  -2   7  -6  908.31  110.39
   2  -7   6  939.81  110.19
   2  -7   6  907.91  110.39
  -3   7  -6  128.49   14.40
   3  -7   6  115.69   14.30
   3  -7   6  108.89   14.10
  -4   7  -6  279.97   34.60
   4  -7   6  284.67   34.50
   4  -7   6  292.27   34.50
  -5   7  -6   47.90    7.30
   5  -7   6   54.79    7.20
   5  -7   6   58.69    7.30
  -6   7  -6   66.99    9.00
   6  -7   6   68.69    8.70
   6  -7   6   63.19    8.70
  -7   7  -6   34.00    5.60
   7  -7   6   31.30    5.50
   7  -7   6   33.60    5.00
  -8   7  -6   12.90    5.10
   8  -7   6   39.10    5.40
  -9   7  -6   59.69    8.20
   9  -7   6   43.10    7.70
 -10   7  -6   83.59   12.00
  10  -7   6   86.69   11.70
 -11   7  -6    0.50    5.00
  11  -7   6   -0.30    5.10
 -12   7  -6    6.80    5.90
  12  -7   6    7.70    5.00
 -13   7  -6    5.90    6.40
  13  -7   6   -0.20    6.30
 -14   7  -6   11.00    7.70
  14  -7   6    3.10    6.50
 -14  -6   6    3.50    6.60
 -13  -6   6    3.90    5.40
  12   6  -6   51.29    9.20
 -12  -6   6   55.89    8.60
  11   6  -6    8.80    5.30
 -11  -6   6   -0.80    4.20
  10   6  -6   37.80    7.10
  10   6  -6   45.80    7.20
   9   6  -6    0.00    3.70
   9   6  -6   -2.40    3.80
  -9  -6   6    1.30    4.50
   8   6  -6   73.29    9.70
   8   6  -6   70.09    9.50
  -8  -6   6   69.69    9.70
   7   6  -6   24.00    4.00
   7   6  -6   20.00    4.00
  -7  -6   6   15.90    4.40
   6   6  -6   18.90    3.60
   6   6  -6   23.10    3.90
  -6  -6   6   15.50    4.00
   5   6  -6   96.99   11.90
   5   6  -6  107.09   12.20
  -5  -6   6   85.99   12.20
   4   6  -6  282.37   34.90
   4   6  -6  285.17   34.70
  -4  -6   6  302.77   35.00
   3   6  -6   18.20    2.60
   3   6  -6   15.60    3.00
  -3  -6   6   13.50    3.30
   2   6  -6  214.08   25.20
  -2  -6   6  207.08   25.30
  -2  -6   6  206.38   25.00
   1   6  -6  189.68   19.40
  -1  -6   6  145.79   19.40
  -1  -6   6  153.48   19.10
   0   6  -6   29.70    4.10
   0  -6   6   45.00    4.30
   0  -6   6   22.70    3.60
  -1   6  -6  231.78   27.60
   1  -6   6  217.28   27.60
   1  -6   6  231.48   27.40
  -2   6  -6  190.08   22.90
   2  -6   6  185.48   22.90
   2  -6   6  189.68   22.70
  -3   6  -6  109.09   12.80
   3  -6   6  103.69   12.60
   3  -6   6   96.59   12.60
  -4   6  -6   13.20    2.90
   4  -6   6    8.80    2.60
   4  -6   6    9.80    2.50
  -5   6  -6    4.60    2.60
   5  -6   6    0.20    2.10
   5  -6   6    3.00    2.50
  -6   6  -6    2.20    2.70
   6  -6   6    0.50    2.10
   6  -6   6   -0.90    2.20
  -7   6  -6  136.39   16.40
   7  -6   6  121.19   16.30
   7  -6   6  134.49   16.00
  -8   6  -6   30.10    5.30
   8  -6   6   27.60    5.00
  -9   6  -6  100.29   13.30
   9  -6   6  100.89   13.00
 -10   6  -6  123.19   18.00
  10  -6   6  153.68   17.80
 -11   6  -6   -2.70    4.70
  11  -6   6   -1.60    4.50
 -12   6  -6   -4.90    5.50
  12  -6   6    5.30    5.10
 -13   6  -6   15.10    6.70
  13  -6   6    1.00    5.40
 -14   6  -6   34.70    8.50
  14  -6   6    9.30    6.50
 -15   6  -6   22.30    9.70
  15  -6   6   23.80    8.20
  14   5  -6    9.30    8.00
 -14  -5   6    1.90    6.20
  13   5  -6   -0.50    5.80
 -13  -5   6    1.50    5.30
  12   5  -6   57.19    9.60
 -12  -5   6   57.39    8.80
  11   5  -6   40.90    6.80
 -11  -5   6   33.10    6.60
  10   5  -6   17.80    5.20
   9   5  -6    1.50    3.90
   9   5  -6   -1.40    3.20
  -9  -5   6    3.40    3.80
   8   5  -6  170.28   20.60
   8   5  -6  172.18   20.50
  -8  -5   6  156.38   20.60
   7   5  -6   45.70    7.20
   7   5  -6   62.79    7.40
  -7  -5   6   49.70    7.40
   6   5  -6    2.20    2.50
   6   5  -6    2.60    2.60
  -6  -5   6    4.20    2.90
   5   5  -6   20.10    3.30
   5   5  -6   23.00    3.50
  -5  -5   6   13.50    3.40
   4   5  -6  523.05   61.69
   4   5  -6  515.15   61.79
  -4  -5   6  503.25   61.89
   3   5  -6   16.20    3.20
   3   5  -6   21.00    2.90
  -3  -5   6   20.50    3.50
   2   5  -6  105.99   12.10
  -2  -5   6  102.99   11.90
  -2  -5   6   79.99   12.10
   1   5  -6   16.40    2.60
  -1  -5   6   13.50    2.10
  -1  -5   6   12.50    2.70
   0   5  -6  614.04   75.89
   0  -5   6  639.94   75.79
   0  -5   6  641.34   75.89
  -1   5  -6  323.77   38.40
   1  -5   6  316.37   38.30
   1  -5   6  319.27   38.40
  -2   5  -6   77.39    9.00
   2  -5   6   69.19    8.90
   2  -5   6   71.19    9.00
  -3   5  -6  338.87   39.80
   3  -5   6  330.57   39.70
   3  -5   6  323.27   39.70
  -4   5  -6  259.67   30.70
   4  -5   6  255.67   30.60
   4  -5   6  247.88   30.70
  -5   5  -6  155.48   15.50
   5  -5   6  104.09   15.30
  -6   5  -6  217.08   25.80
   6  -5   6  207.08   25.80
   6  -5   6  211.68   25.50
  -7   5  -6   48.00    7.40
   7  -5   6   52.89    6.80
   7  -5   6   57.29    7.60
  -8   5  -6   28.40    5.90
   8  -5   6   45.50    6.00
  -9   5  -6   36.20    5.90
   9  -5   6   24.40    5.20
 -10   5  -6   95.79   12.90
  10  -5   6   95.19   12.80
 -11   5  -6    5.30    5.00
  11  -5   6   -1.00    4.10
 -12   5  -6    9.00    6.20
  12  -5   6   16.90    5.50
 -13   5  -6   20.90    7.30
  13  -5   6   22.80    6.50
 -14   5  -6   35.80    9.10
  14  -5   6   35.80    8.30
 -15   5  -6   26.70   10.20
  15  -5   6   22.40    8.00
  14   4  -6    2.00    7.60
 -14  -4   6   -1.30    5.90
  13   4  -6   18.80    7.10
 -13  -4   6   11.90    5.60
  12   4  -6   22.80    6.40
 -12  -4   6   34.90    6.20
  11   4  -6   13.90    5.50
 -11  -4   6   28.80    5.20
  10   4  -6   68.79   11.00
 -10  -4   6   89.29   10.80
   9   4  -6   37.90    4.90
   9   4  -6   22.70    5.00
  -9  -4   6   10.30    4.60
   8   4  -6   71.69    9.20
   8   4  -6   67.49    9.20
  -8  -4   6   64.69    9.10
   7   4  -6  123.59   14.80
   7   4  -6  126.49   14.80
  -7  -4   6  106.29   14.80
   6   4  -6   19.10    3.50
   6   4  -6   20.20    3.50
   5   4  -6  198.58   25.20
   5   4  -6  204.48   25.20
   5   4  -6  223.18   25.30
   4   4  -6  123.89   16.10
   4   4  -6  135.29   16.10
   4   4  -6  134.69   16.00
   3   4  -6  441.96   51.09
   3   4  -6  407.56   51.09
   3   4  -6  432.26   51.19
   2   4  -6   24.80    3.60
   2   4  -6   25.30    3.80
  -2  -4   6   26.20    3.50
   1   4  -6  229.28   27.80
   1   4  -6  229.18   27.80
  -1  -4   6  232.48   27.70
   0   4  -6  461.25   59.39
   0   4  -6  521.85   59.39
   0  -4   6  499.85   59.29
  -1   4  -6  191.28   22.70
  -1   4  -6  182.38   22.80
   1  -4   6  190.38   22.70
  -2   4  -6   18.60    2.50
   2  -4   6   12.10    2.30
   2  -4   6    8.80    2.30
  -3   4  -6   13.30    2.40
   3  -4   6    5.10    2.00
   3  -4   6    7.70    1.90
  -4   4  -6  109.69   13.20
   4  -4   6  102.09   13.20
   4  -4   6  107.79   13.00
  -5   4  -6   -0.90    2.20
   5  -4   6   -1.10    1.60
   5  -4   6    2.20    2.40
  -6   4  -6   53.79    6.60
   6  -4   6   42.90    6.50
   6  -4   6   46.80    6.10
  -7   4  -6   17.50    3.70
   7  -4   6   13.80    3.40
  -8   4  -6    1.40    3.30
   8  -4   6   -2.30    2.90
  -9   4  -6   16.30    5.20
   9  -4   6   30.50    4.90
 -10   4  -6   97.59   13.00
  10  -4   6   95.99   12.90
 -11   4  -6   60.59    8.80
  11  -4   6   47.30    8.10
 -12   4  -6   13.40    5.80
  12  -4   6    1.60    4.70
 -13   4  -6   10.10    6.60
  13  -4   6   30.80    6.90
 -14   4  -6  101.09   13.70
  14  -4   6   77.89   12.70
 -15   4  -6    3.20    8.30
  15  -4   6   -7.00    6.80
  14   3  -6   -1.30    6.40
 -14  -3   6   -3.40    6.00
  13   3  -6   17.80    7.80
 -13  -3   6   43.90    7.10
  12   3  -6   22.00    6.10
 -12  -3   6   24.30    5.70
  11   3  -6   11.00    5.40
 -11  -3   6    7.40    4.10
  10   3  -6   84.89   11.10
 -10  -3   6   76.19   10.70
   9   3  -6   36.70    7.10
  -9  -3   6   49.50    6.80
  -9  -3   6   51.29    6.90
   8   3  -6   73.79    9.90
   8   3  -6   73.69    9.80
   8   3  -6   75.39    9.70
   7   3  -6   -0.40    2.80
   7   3  -6    2.20    2.60
   7   3  -6    3.50    2.50
   6   3  -6  102.79   12.30
   6   3  -6   89.39   12.30
   6   3  -6  102.89   12.30
   5   3  -6    5.40    2.20
   5   3  -6    4.40    2.00
   5   3  -6    3.10    2.10
   4   3  -6  466.85   56.29
   4   3  -6  470.95   56.29
   4   3  -6  468.15   56.29
   3   3  -6  214.78   25.90
   3   3  -6  203.68   26.00
   3   3  -6  226.28   26.00
   2   3  -6  108.59   13.10
   2   3  -6  108.39   13.00
  -2  -3   6  104.59   13.00
   1   3  -6  175.78   21.20
   1   3  -6  163.78   21.30
  -1  -3   6  183.18   21.20
   0   3  -6  385.06   44.50
   0   3  -6  362.36   44.60
   0  -3   6  364.96   44.50
  -1   3  -6   34.80    4.60
  -1   3  -6   32.10    4.60
   1  -3   6   37.50    4.70
  -2   3  -6   18.50    2.80
  -2   3  -6   14.80    2.70
   2  -3   6   19.20    2.80
  -3   3  -6   30.90    4.20
  -3   3  -6   30.10    4.30
   3  -3   6   31.80    4.30
  -4   3  -6   88.49   11.20
  -4   3  -6  101.59   11.30
   4  -3   6   86.39   11.30
  -5   3  -6    2.90    2.10
   5  -3   6   -0.80    2.30
   5  -3   6   -2.10    1.50
  -6   3  -6  911.61  107.59
   6  -3   6  871.31  107.59
   6  -3   6  904.61  107.39
  -7   3  -6   71.49    8.60
   7  -3   6   57.29    8.60
  -8   3  -6   50.09    7.50
   8  -3   6   54.69    7.70
  -9   3  -6  176.48   23.70
   9  -3   6  204.58   23.70
 -10   3  -6   10.90    4.60
  10  -3   6    5.90    3.80
 -11   3  -6   41.40    8.00
  11  -3   6   49.70    7.50
 -12   3  -6    0.90    5.60
  12  -3   6   -0.80    4.50
 -13   3  -6   70.99   10.80
  13  -3   6   60.49   10.30
 -14   3  -6   30.90    8.40
  14  -3   6   27.20    8.00
 -15   3  -6    5.40    8.50
  15  -3   6    0.70    8.20
  15   2  -6    0.20    7.30
 -15  -2   6    1.10    6.80
  14   2  -6    4.10    6.30
 -14  -2   6    3.40    6.10
  13   2  -6    5.40    6.20
 -13  -2   6    0.70    5.40
  12   2  -6   40.90    8.00
 -12  -2   6   42.00    7.20
  11   2  -6   34.70    7.40
 -11  -2   6   55.09    7.20
  10   2  -6    0.30    3.80
 -10  -2   6    3.60    3.50
   9   2  -6    6.70    3.20
   9   2  -6   -0.10    3.40
  -9  -2   6   -2.40    2.90
   8   2  -6   10.20    2.90
   8   2  -6    6.80    3.10
  -8  -2   6    4.70    2.90
   7   2  -6    6.10    2.60
   7   2  -6    6.30    2.40
   7   2  -6   -0.40    2.90
   6   2  -6  146.19   16.50
   6   2  -6  136.49   16.40
   6   2  -6  120.59   16.40
   5   2  -6   20.90    3.30
   5   2  -6   14.10    3.00
   5   2  -6   22.40    3.40
   4   2  -6  149.59   17.70
   4   2  -6  135.39   17.50
   4   2  -6  151.58   17.60
   3   2  -6   46.70    5.80
   3   2  -6   39.10    5.60
  -3  -2   6   47.20    5.80
   2   2  -6   11.60    2.10
   2   2  -6    9.20    1.70
  -2  -2   6    6.40    1.90
   1   2  -6  339.97   39.80
   1   2  -6  317.37   39.80
  -1  -2   6  334.77   39.80
   0   2  -6   76.19   10.10
   0   2  -6   84.89   10.00
   0  -2   6   83.59   10.10
  -1   2  -6  304.17   34.10
  -1   2  -6  274.77   34.10
   1  -2   6  270.27   34.10
  -2   2  -6    1.50    1.50
  -2   2  -6   -1.30    1.40
   2  -2   6    1.40    1.80
  -3   2  -6   62.59    8.10
  -3   2  -6   65.09    8.20
   3  -2   6   69.29    8.30
  -4   2  -6  451.75   54.99
  -4   2  -6  463.15   54.99
   4  -2   6  458.85   55.09
  -5   2  -6  345.37   40.60
  -5   2  -6  331.27   40.70
   5  -2   6  331.97   40.80
  -6   2  -6  773.82   90.69
   6  -2   6  745.83   90.79
   6  -2   6  751.22   90.49
  -7   2  -6   76.39    9.00
   7  -2   6   58.49    9.00
  -8   2  -6    2.80    3.20
   8  -2   6    0.50    3.40
  -9   2  -6  197.28   23.50
   9  -2   6  181.88   23.40
 -10   2  -6   18.30    4.70
  10  -2   6   16.60    4.60
 -11   2  -6    4.40    5.10
  11  -2   6    5.00    4.00
 -12   2  -6   15.50    6.10
  12  -2   6   16.00    5.20
 -13   2  -6   41.10    8.40
  13  -2   6   39.20    8.00
 -14   2  -6   20.80    7.70
  14  -2   6    2.00    6.20
 -15   2  -6   -0.60    9.20
  15  -2   6   -3.10    7.60
  15   1  -6    4.80    7.30
 -15  -1   6    7.00    7.40
  14   1  -6    8.20    7.50
 -14  -1   6   21.50    6.30
  13   1  -6   -3.00    5.20
 -13  -1   6    5.50    5.30
  12   1  -6   17.10    6.10
 -12  -1   6   19.50    5.30
  11   1  -6   78.19   11.60
 -11  -1   6   91.19   11.50
  10   1  -6   14.20    4.80
 -10  -1   6    9.90    3.80
   9   1  -6    8.10    3.10
   9   1  -6    6.50    3.80
  -9  -1   6    3.70    3.10
   8   1  -6   19.70    3.70
   8   1  -6   17.10    3.90
  -8  -1   6   17.20    3.60
   7   1  -6   18.40    3.60
   7   1  -6   18.60    3.50
  -7  -1   6   14.00    3.20
   6   1  -6  709.13   82.19
   6   1  -6  671.83   82.09
   6   1  -6  676.43   82.19
   5   1  -6   11.20    2.80
   5   1  -6   13.00    2.40
   5   1  -6   11.80    2.70
   4   1  -6  556.04   65.59
   4   1  -6  535.95   65.59
   4   1  -6  547.65   65.49
   3   1  -6    0.60    1.90
   3   1  -6    3.90    1.30
  -3  -1   6    2.40    1.70
   2   1  -6    8.20    1.50
   2   1  -6    6.90    2.00
  -2  -1   6    8.50    2.10
   1   1  -6 1140.29  135.49
   1   1  -6 1101.49  135.59
  -1  -1   6 1154.38  135.59
   0   1  -6  188.48   23.10
   0   1  -6  192.58   22.90
   0  -1   6  190.38   23.10
  -1   1  -6  116.69   15.30
  -1   1  -6  131.09   15.20
   1  -1   6  129.09   15.40
  -2   1  -6   15.50    2.50
  -2   1  -6   15.70    2.30
   2  -1   6   10.70    2.70
  -3   1  -6  150.38   17.80
  -3   1  -6  137.59   17.80
   3  -1   6  154.98   18.00
  -4   1  -6  320.37   38.70
  -4   1  -6  327.97   38.60
   4  -1   6  313.17   38.80
  -5   1  -6   29.50    3.90
  -5   1  -6   21.50    3.40
   5  -1   6   24.50    4.00
  -6   1  -6  165.78   20.30
  -6   1  -6  183.78   20.60
   6  -1   6  160.88   20.60
  -7   1  -6  156.58   19.00
   7  -1   6  150.98   19.10
  -8   1  -6   85.49   10.40
   8  -1   6   72.39   10.30
  -9   1  -6  130.19   15.80
   9  -1   6  119.19   15.70
 -10   1  -6    6.60    4.30
  10  -1   6    4.30    4.00
 -11   1  -6   49.90    7.10
  11  -1   6   28.10    6.60
 -12   1  -6    5.30    5.50
  12  -1   6    4.10    5.60
 -13   1  -6   19.70    7.10
  13  -1   6   21.90    6.30
 -14   1  -6    5.50    7.00
  14  -1   6    5.50    6.30
 -15   1  -6   -2.80    8.80
  15   0  -6   -0.60    7.20
 -15   0   6    3.10    7.40
  14   0  -6   24.70    7.60
 -14   0   6   36.60    7.70
  13   0  -6    5.60    5.60
 -13   0   6   11.10    5.50
  12   0  -6    0.80    5.40
 -12   0   6   -4.50    4.40
  11   0  -6   20.90    6.10
 -11   0   6   28.00    5.50
  10   0  -6   70.99    9.80
 -10   0   6   67.29    9.50
   9   0  -6   74.69    8.90
   9   0  -6   59.09    9.10
  -9   0   6   61.29    8.80
   8   0  -6   53.49    6.40
   8   0  -6   43.00    6.80
  -8   0   6   37.10    6.20
   7   0  -6   22.70    3.70
   7   0  -6   16.70    4.00
  -7   0   6   19.70    3.50
   6   0  -6  348.67   43.10
   6   0  -6  382.46   43.20
  -6   0   6  347.37   43.00
   5   0  -6  330.27   38.30
   5   0  -6  304.37   38.30
  -5   0   6  318.17   38.20
   4   0  -6   55.09    7.40
   4   0  -6   60.19    7.10
   4   0  -6   53.09    7.40
   3   0  -6  875.61  103.19
   3   0  -6  850.41  102.99
  -3   0   6  858.81  103.19
   2   0  -6  481.55   56.89
   2   0  -6  474.25   56.79
  -2   0   6  466.05   56.89
   1   0  -6  195.28   23.30
   1   0  -6  186.58   23.50
  -1   0   6  198.98   23.50
   0   0  -6  820.52   95.29
   0   0  -6  785.52   95.19
   0   0   6  780.62   95.29
  -1   0  -6  172.88   20.90
  -1   0  -6  172.28   21.10
   1   0   6  176.98   21.10
  -2   0  -6 1224.08  147.89
  -2   0  -6 1272.87  147.89
   2   0   6 1207.68  147.99
  -3   0  -6  280.77   33.60
  -3   0  -6  285.57   33.60
   3   0   6  269.87   33.70
  -4   0  -6  923.61  109.89
  -4   0  -6  926.61  109.89
   4   0   6  898.51  109.99
  -5   0  -6   13.50    2.50
  -5   0  -6    8.40    2.10
   5   0   6    1.90    2.50
  -6   0  -6   42.00    5.50
  -6   0  -6   46.90    6.00
   6   0   6   37.40    6.00
  -7   0  -6  166.18   19.50
   7   0   6  150.38   19.50
  -8   0  -6   79.39    9.90
   8   0   6   68.29   10.00
  -9   0  -6   13.50    4.30
   9   0   6   16.90    4.40
 -10   0  -6   41.20    6.80
  10   0   6   38.90    6.80
 -11   0  -6   14.50    5.00
  11   0   6    8.20    5.40
 -12   0  -6   -2.50    5.20
  12   0   6   -4.20    4.60
 -13   0  -6    0.00    6.20
  13   0   6    1.60    5.40
 -14   0  -6    2.60    6.90
  14   0   6    2.70    6.50
  15  -1  -6    4.80    7.40
 -15   1   6    1.70    8.20
  14  -1  -6    9.80    7.30
 -14   1   6   14.90    6.60
  13  -1  -6   38.80    8.90
 -13   1   6   69.79    9.20
  12  -1  -6   -8.10    5.30
 -12   1   6    6.20    5.10
  11  -1  -6    8.50    4.90
 -11   1   6   21.20    4.80
  10  -1  -6    6.20    4.00
 -10   1   6    8.10    3.80
   9  -1  -6   52.69    8.70
   9  -1  -6   67.19    8.40
  -9   1   6   64.49    8.60
   8  -1  -6    0.30    2.90
   8  -1  -6    3.30    3.20
  -8   1   6    2.50    2.70
   7  -1  -6    7.70    2.80
   7  -1  -6    4.10    3.00
  -7   1   6    3.40    2.40
   6  -1  -6  231.58   29.00
   6  -1  -6  259.67   29.00
  -6   1   6  228.68   28.80
   5  -1  -6   43.90    5.10
   5  -1  -6   38.00    5.20
  -5   1   6   29.10    4.60
   4  -1  -6 1358.56  165.18
  -4   1   6 1425.26  165.08
  -4   1   6 1345.67  165.18
   3  -1  -6  326.67   39.80
  -3   1   6  339.77   39.60
  -3   1   6  317.77   39.80
   2  -1  -6   48.30    6.80
  -2   1   6   57.19    6.80
   1  -1  -6   34.70    4.90
  -1   1   6   37.90    5.00
   0  -1  -6  104.39   11.80
   0  -1  -6   89.39   12.00
   0   1   6   89.29   12.00
  -1  -1  -6   17.50    3.20
  -1  -1  -6   21.60    2.80
   1   1   6   19.90    3.40
  -2  -1  -6   48.40    5.90
  -2  -1  -6   42.60    6.10
   2   1   6   46.70    6.20
  -3  -1  -6   27.90    4.50
  -3  -1  -6   36.10    4.40
   3   1   6   31.70    4.90
  -4  -1  -6   13.20    2.80
  -4  -1  -6   18.50    2.80
   4   1   6   17.00    3.30
  -5  -1  -6    7.20    2.10
  -5  -1  -6    2.00    2.00
   5   1   6   -0.70    2.50
  -6  -1  -6  124.79   16.00
  -6  -1  -6  132.69   16.10
   6   1   6  141.09   16.30
  -7  -1  -6   27.00    4.50
   7   1   6   26.60    4.80
  -8  -1  -6  168.08   19.90
   8   1   6  153.68   19.90
  -9  -1  -6   17.70    4.50
   9   1   6   15.80    4.80
 -10  -1  -6    3.50    4.40
  10   1   6    3.90    4.20
 -11  -1  -6    0.20    4.60
  11   1   6   15.60    5.60
 -12  -1  -6   44.30    7.70
  12   1   6   37.00    7.50
 -13  -1  -6    2.30    6.30
  13   1   6   -3.50    6.20
 -14  -1  -6   -7.30    7.20
  14   1   6    1.40    7.10
  15  -2  -6   -5.10    8.20
  14  -2  -6    0.00    6.50
  13  -2  -6    9.40    5.80
 -13   2   6   10.30    6.30
  12  -2  -6   41.10    8.00
 -12   2   6   53.39    8.20
  11  -2  -6   41.20    8.20
 -11   2   6   66.19    8.30
  10  -2  -6    9.60    4.30
 -10   2   6    9.40    4.20
   9  -2  -6    0.90    3.30
   9  -2  -6    7.40    4.30
  -9   2   6    0.90    3.30
   8  -2  -6   -0.60    3.00
   8  -2  -6    0.50    3.10
  -8   2   6    2.80    2.80
   7  -2  -6   34.40    4.90
   7  -2  -6   36.50    5.20
  -7   2   6   24.80    4.60
   6  -2  -6    8.50    2.70
   6  -2  -6    4.70    2.70
  -6   2   6    4.60    2.10
   5  -2  -6   54.09    6.70
   5  -2  -6   54.79    6.80
  -5   2   6   42.80    6.30
   4  -2  -6   59.99    7.50
  -4   2   6   55.89    7.10
  -4   2   6   57.69    7.60
   3  -2  -6   20.10    3.10
  -3   2   6   14.20    2.90
  -3   2   6   14.70    2.20
   2  -2  -6   24.90    3.80
  -2   2   6   25.30    3.80
   1  -2  -6   51.19    6.50
  -1   2   6   46.80    6.40
   0  -2  -6  114.49   13.70
   0  -2  -6  103.39   14.00
   0   2   6  121.49   14.00
  -1  -2  -6  136.89   16.60
  -1  -2  -6  142.89   16.80
   1   2   6  134.49   16.90
  -2  -2  -6    2.50    2.10
  -2  -2  -6    1.50    1.40
   2   2   6   -0.60    2.70
  -3  -2  -6  111.19   15.40
  -3  -2  -6  135.89   15.30
   3   2   6  130.19   15.60
  -4  -2  -6  570.04   70.49
  -4  -2  -6  594.14   70.49
   4   2   6  602.24   70.59
  -5  -2  -6  182.58   22.20
  -5  -2  -6  183.18   22.20
   5   2   6  181.88   22.30
  -6  -2  -6  135.29   14.60
  -6  -2  -6  107.59   14.40
   6   2   6  113.19   14.60
  -7  -2  -6   41.40    6.20
   7   2   6   40.70    6.30
  -8  -2  -6  230.18   27.90
   8   2   6  225.98   27.90
  -9  -2  -6   10.30    3.80
   9   2   6    6.60    4.60
 -10  -2  -6   17.30    4.60
  10   2   6    9.40    5.30
 -11  -2  -6   17.00    5.30
  11   2   6   15.20    5.40
 -12  -2  -6   36.30    7.80
  12   2   6   49.90    8.10
 -13  -2  -6    3.90    6.20
  13   2   6    7.30    6.70
 -14  -2  -6  -12.90    7.00
  14   2   6   -1.80    7.30
  15  -3  -6   -0.80    8.10
  14  -3  -6    4.00    6.90
  13  -3  -6    0.20    6.10
  12  -3  -6    4.10    5.30
 -12   3   6   17.10    5.90
  11  -3  -6   68.09   10.80
 -11   3   6   79.19   10.60
  10  -3  -6    0.40    4.30
 -10   3   6    1.70    4.00
   9  -3  -6    0.30    3.40
   9  -3  -6   -2.00    3.50
  -9   3   6    6.10    3.50
   8  -3  -6   46.10    7.00
   8  -3  -6   48.30    6.80
  -8   3   6   43.60    6.50
   7  -3  -6   43.80    5.60
   7  -3  -6   28.80    5.20
  -7   3   6   31.60    5.00
   6  -3  -6    0.20    2.40
   6  -3  -6   -0.50    2.50
  -6   3   6   -0.80    1.90
   5  -3  -6   54.29    7.10
  -5   3   6   49.80    6.70
  -5   3   6   54.79    7.20
   4  -3  -6 1355.86  165.98
  -4   3   6 1402.46  165.78
  -4   3   6 1393.66  165.98
   3  -3  -6 1163.28  139.29
  -3   3   6 1190.58  138.99
  -3   3   6 1120.59  139.29
   2  -3  -6  102.79   11.80
  -2   3   6   86.69   11.70
   1  -3  -6    6.60    2.50
  -1   3   6   15.30    2.90
   0  -3  -6  841.22  102.29
   0  -3  -6  850.81  102.09
   0   3   6  869.01  102.29
  -1  -3  -6   18.10    4.00
  -1  -3  -6   31.40    3.50
   1   3   6   22.30    4.30
  -2  -3  -6  221.88   29.10
  -2  -3  -6  244.68   28.90
   2   3   6  253.37   29.10
  -3  -3  -6   -0.70    1.70
  -3  -3  -6   -2.00    2.20
   3   3   6    1.20    2.90
  -4  -3  -6   48.00    6.90
  -4  -3  -6   46.90    6.70
   4   3   6   65.99    7.40
  -5  -3  -6    5.10    2.50
  -5  -3  -6    2.20    2.30
   5   3   6   10.70    3.40
  -6  -3  -6    4.30    2.70
  -6  -3  -6    3.70    2.70
   6   3   6    3.90    3.10
  -7  -3  -6   35.50    5.30
   7   3   6   29.00    5.40
  -8  -3  -6   10.70    3.50
   8   3   6    3.50    3.90
  -9  -3  -6    0.40    3.70
   9   3   6   -0.20    4.00
 -10  -3  -6    3.70    4.40
  10   3   6    3.50    4.40
 -11  -3  -6   11.50    4.70
  11   3   6    5.30    5.60
 -12  -3  -6    9.50    5.60
  12   3   6    9.80    6.30
 -13  -3  -6   -3.20    6.20
  13   3   6    0.40    7.00
 -14  -3  -6   -2.00    7.60
  14   3   6    6.60    7.00
  14  -4  -6    6.40    7.50
  13  -4  -6    2.10    6.70
  12  -4  -6    0.30    5.10
  11  -4  -6   70.89   10.90
  10  -4  -6    8.90    4.40
 -10   4   6    7.80    4.60
   9  -4  -6   14.60    4.40
   9  -4  -6   13.80    4.30
  -9   4   6   10.60    4.20
   8  -4  -6  172.58   18.50
   8  -4  -6  133.69   18.20
  -8   4   6  141.49   18.20
   7  -4  -6   11.00    3.30
   7  -4  -6   11.50    3.80
  -7   4   6   16.00    3.30
   6  -4  -6  141.99   18.00
   6  -4  -6  151.58   17.80
  -6   4   6  140.09   17.60
   5  -4  -6  109.69   13.00
  -5   4   6   97.29   13.10
  -5   4   6  104.19   12.70
   4  -4  -6  204.98   26.40
  -4   4   6  223.28   26.30
  -4   4   6  219.18   26.10
   3  -4  -6   -1.80    2.40
  -3   4   6    0.10    2.50
   2  -4  -6  126.59   15.80
  -2   4   6  129.19   15.80
   1  -4  -6   17.20    3.80
  -1   4   6   24.00    3.10
  -1   4   6   31.00    4.30
   0  -4  -6  233.98   29.40
   0   4   6  244.48   29.10
   0   4   6  246.08   29.40
  -1  -4  -6   31.80    5.70
   1   4   6   54.59    6.20
  -2  -4  -6    7.00    3.00
  -2  -4  -6   14.50    2.30
   2   4   6   14.60    3.20
  -3  -4  -6   45.80    6.10
  -3  -4  -6   48.10    5.60
   3   4   6   29.30    6.10
  -4  -4  -6  536.65   65.39
  -4  -4  -6  556.14   65.49
   4   4   6  543.15   65.59
  -5  -4  -6   19.60    3.50
  -5  -4  -6   18.30    3.90
   5   4   6   19.70    4.00
  -6  -4  -6   -2.00    2.50
  -6  -4  -6   -0.50    2.90
   6   4   6    0.10    3.50
  -7  -4  -6   -2.70    2.80
   7   4   6   -2.60    3.50
  -8  -4  -6  103.89   12.10
   8   4   6   79.19   12.40
  -9  -4  -6  144.99   17.90
   9   4   6  137.39   18.20
 -10  -4  -6    5.70    4.50
  10   4   6    8.10    4.70
 -11  -4  -6   55.59    8.90
  11   4   6   56.99    9.00
 -12  -4  -6   -2.30    5.30
  12   4   6    0.80    5.50
 -13  -4  -6    8.00    6.30
  13   4   6    8.30    6.80
[truncated: 478,807 more chars]
