# Supplementary material for: Crystal structure of (4-meth­oxy­phen­yl)[(4-meth­oxy­phen­yl)phospho­nato]dioxidophosphate(1−) 2-amino-6-benzyl-3-eth­oxy­carbon­yl-4,5,6,7-tetra­hydro­thieno[2,3-c]pyridin-6-ium
Source: Acta Crystallogr E Crystallogr Commun. 2015 Nov 28;71(Pt 12):o997–8. doi: 10.1107/S2056989015022331 (PMC4719942; doi:10.1107/S2056989015022331)
Supplement: Supplementary file 2 [file e-71-0o997-Isup2.hkl]

data_I                                                                          
_shelx_title ' SKM146_0m_a.res in P-1'                                          
_shelx_refln_list_code          4                                               
_shelx_F_calc_maximum      323.67                                               
_exptl_crystal_F_000      1416.00                                               
_reflns_d_resolution_high  0.7865                                               
                                                                                
loop_                                                                           
 _space_group_symop_operation_xyz                                               
 'x, y, z'                                                                      
 '-x, -y, -z'                                                                   
                                                                                
_cell_length_a    12.4434                                                       
_cell_length_b    15.1944                                                       
_cell_length_c    17.8563                                                       
_cell_angle_alpha 107.099                                                       
_cell_angle_beta   90.376                                                       
_cell_angle_gamma  96.899                                                       
                                                                                
_shelx_F_squared_multiplier     1.000                                           
                                                                                
loop_                                                                           
 _refln_index_h                                                                 
 _refln_index_k                                                                 
 _refln_index_l                                                                 
 _refln_F_squared_calc                                                          
 _refln_F_squared_meas                                                          
 _refln_F_squared_sigma                                                         
 _refln_observed_status                                                         
   1   0   0         57.25        118.23        12.90 o                         
   2   0   0      16188.21      15964.82      1101.56 o                         
   3   0   0         80.77         60.21         7.46 o                         
   4   0   0       3894.73       4260.03       295.99 o                         
   5   0   0        404.73        459.02        42.75 o                         
   6   0   0       1474.27       1429.23       101.14 o                         
   7   0   0       1604.55       1551.40       108.60 o                         
   8   0   0       2006.13       1850.50       159.62 o                         
   9   0   0       1140.60       1319.27       179.57 o                         
  10   0   0        147.27         95.08        29.42 o                         
  11   0   0        555.09        577.33        62.44 o                         
  12   0   0        113.66         83.23        35.47 o                         
  13   0   0        185.95        179.71        44.95 o                         
  14   0   0          2.39         15.34        47.92 o                         
  15   0   0         30.39         47.89        52.69 o                         
 -15   1   0        151.09        101.25        56.49 o                         
 -14   1   0        374.36        368.04       125.41 o                         
 -13   1   0        299.99        215.33        46.22 o                         
 -12   1   0         53.11        106.29        37.79 o                         
 -11   1   0       1204.58       1170.29       137.95 o                         
 -10   1   0        365.37        366.49        64.99 o                         
  -9   1   0        611.44        513.99        83.17 o                         
  -8   1   0          8.11         -8.76        19.30 o                         
  -7   1   0        473.83        521.21        74.18 o                         
  -6   1   0       5721.96       5676.56       392.69 o                         
  -5   1   0       1302.96       1103.17        79.20 o                         
  -4   1   0        537.93        585.89        45.66 o                         
  -3   1   0         18.67         30.49         7.00 o                         
  -2   1   0       1567.73       1425.83        99.40 o                         
  -1   1   0          1.92          7.55         7.63 o                         
   0   1   0      51361.00      55697.17      3840.05 o                         
   2   1   0       6806.76       5909.82       408.49 o                         
   3   1   0          2.18         15.54        15.76 o                         
   4   1   0          9.51         27.13         9.19 o                         
   5   1   0        106.02        119.33        12.91 o                         
   6   1   0       1403.21       1250.81        85.78 o                         
   7   1   0       1374.29       1335.18        93.46 o                         
   8   1   0       1492.52       1495.98       130.20 o                         
   9   1   0       1337.83       1465.88       129.80 o                         
  10   1   0         68.17         25.77        29.22 o                         
  11   1   0        548.83        526.04        58.84 o                         
  12   1   0         52.46         59.29        37.08 o                         
  13   1   0        256.07        233.07        47.92 o                         
  14   1   0        516.30        604.29       143.03 o                         
  15   1   0          0.06        -18.38        67.84 o                         
 -15   2   0         11.03         11.68        62.14 o                         
 -14   2   0          7.35         73.29        49.10 o                         
 -13   2   0         35.54         58.15        59.29 o                         
 -12   2   0        443.48        559.66        97.99 o                         
 -11   2   0        333.58        281.00        61.57 o                         
 -10   2   0         94.16         63.80        28.99 o                         
  -9   2   0         57.10         68.21        27.73 o                         
  -8   2   0        514.06        553.68        55.22 o                         
  -7   2   0        342.04        342.74        29.05 o                         
  -6   2   0       1168.24        956.97        90.95 o                         
  -5   2   0         23.00         24.53         9.77 o                         
  -4   2   0        942.73        766.08        55.07 o                         
  -3   2   0        224.02        222.70        20.34 o                         
  -2   2   0        320.66        263.91        19.75 o                         
  -1   2   0       1069.57       1062.86        75.04 o                         
   0   2   0        690.00        530.43        37.74 o                         
   1   2   0       2502.96       2537.76       175.75 o                         
   2   2   0       9267.48       8911.07       615.40 o                         
   3   2   0       1313.23       1384.27        96.10 o                         
   4   2   0        156.81        191.58        17.48 o                         
   5   2   0         95.05         87.15        12.24 o                         
   6   2   0       1976.65       1704.14       155.78 o                         
   7   2   0        708.14        667.08        49.10 o                         
   8   2   0        277.48        297.63        75.25 o                         
   9   2   0        508.04        523.49        54.01 o                         
  10   2   0        102.19        150.87        32.94 o                         
  11   2   0        438.59        426.76        51.15 o                         
  12   2   0         25.24         77.80        38.24 o                         
  13   2   0        780.69        811.07       153.35 o                         
  14   2   0        428.91        440.02        62.08 o                         
  15   2   0          0.25         55.41        55.82 o                         
 -15   3   0        110.73        107.77        63.28 o                         
 -14   3   0          6.17        -38.59        51.19 o                         
 -13   3   0        375.61        440.01       236.52 o                         
 -12   3   0        589.83        914.46       130.54 o                         
 -11   3   0         54.83         57.02        33.39 o                         
 -10   3   0          0.84          8.27        28.54 o                         
  -9   3   0       2105.69       2020.60       176.55 o                         
  -8   3   0       4480.55       4674.66       395.84 o                         
  -7   3   0       1445.45       1267.88       127.42 o                         
  -6   3   0       3432.45       3196.51       223.58 o                         
  -5   3   0       1376.86       1272.31        90.40 o                         
  -4   3   0         28.86         37.88        10.14 o                         
  -3   3   0       3994.09       4329.03       300.16 o                         
  -2   3   0        669.61        575.01        41.47 o                         
  -1   3   0       3375.51       3795.51       263.30 o                         
   0   3   0       2522.08       2859.02       198.35 o                         
   1   3   0       4838.87       5020.64       347.49 o                         
   2   3   0       4404.03       4281.94       296.65 o                         
   3   3   0       4401.92       4395.73       304.33 o                         
   4   3   0        353.07        388.98        30.04 o                         
   5   3   0        689.20        690.55        51.33 o                         
   6   3   0       4810.44       4377.73       304.11 o                         
   7   3   0       3131.87       3349.68       232.36 o                         
   8   3   0        746.14        782.42        72.96 o                         
   9   3   0         24.98         15.39        24.51 o                         
  10   3   0          2.16         14.05        26.19 o                         
  11   3   0        205.04        145.67        34.20 o                         
  12   3   0        156.58        210.66        45.03 o                         
  13   3   0        382.60        441.15        96.34 o                         
  14   3   0        733.78        701.19        80.62 o                         
  15   3   0         99.83         40.68        57.54 o                         
 -15   4   0        179.74        255.07        66.71 o                         
 -14   4   0         65.04         94.40        56.44 o                         
 -13   4   0        819.20       1042.28       106.01 o                         
 -12   4   0        112.66        158.37        43.49 o                         
 -11   4   0         54.02         40.97        37.06 o                         
 -10   4   0         21.58          5.67        49.60 o                         
  -9   4   0        648.62        768.41        75.38 o                         
  -8   4   0          3.38          8.51        16.18 o                         
  -7   4   0        931.41        966.09        71.28 o                         
  -6   4   0        933.45        773.33        57.69 o                         
  -5   4   0       1296.43       1329.61       130.15 o                         
  -4   4   0        272.49        337.75        30.70 o                         
  -3   4   0        666.09        630.39        45.64 o                         
  -2   4   0       7679.82       7083.89       486.60 o                         
  -1   4   0          0.11          3.80         7.80 o                         
   0   4   0       6332.94       5618.51       387.86 o                         
   1   4   0        455.03        351.34        26.31 o                         
   2   4   0         97.63        124.96        16.29 o                         
   3   4   0       2538.91       2263.89       157.76 o                         
   4   4   0       2995.54       3099.64       215.91 o                         
   5   4   0        231.28        350.62        44.48 o                         
   6   4   0       2407.29       2219.54       154.69 o                         
   7   4   0          0.19        -15.81        16.17 o                         
   8   4   0        170.12        173.48        28.54 o                         
   9   4   0        359.49        400.50       147.08 o                         
  10   4   0         62.99         15.63        29.22 o                         
  11   4   0        744.53        802.21        80.14 o                         
  12   4   0        442.10        445.02        59.29 o                         
  13   4   0         87.42         64.65        42.68 o                         
  14   4   0        330.57        344.97        61.13 o                         
 -15   5   0          3.93         23.29        57.46 o                         
 -14   5   0       1057.29       1233.13       123.70 o                         
 -13   5   0          6.99         32.80        61.00 o                         
 -12   5   0         24.57         84.23        45.12 o                         
 -11   5   0       1692.86       1980.72       176.15 o                         
 -10   5   0         97.10        103.64        34.64 o                         
  -9   5   0          6.48         44.65        29.80 o                         
  -8   5   0         20.88         30.82        19.06 o                         
  -7   5   0        706.49        832.27        62.51 o                         
  -6   5   0       2792.70       2672.37       184.97 o                         
  -5   5   0        799.33        732.40        53.31 o                         
  -4   5   0       3356.45       3554.79       247.06 o                         
  -3   5   0       1144.03       1048.89        74.38 o                         
  -2   5   0        460.08        416.26        31.15 o                         
  -1   5   0        643.88        770.29        55.72 o                         
   0   5   0       5166.93       4797.01       332.13 o                         
   1   5   0       4255.12       4493.62       311.13 o                         
   2   5   0        383.13        419.60        32.00 o                         
   3   5   0         37.04         88.46        15.16 o                         
   4   5   0         67.77         72.41        14.92 o                         
   5   5   0        954.05        922.83        66.92 o                         
   6   5   0         18.08         -3.21        15.57 o                         
   7   5   0       2498.58       2703.65       187.38 o                         
   8   5   0        261.17        278.19        50.17 o                         
   9   5   0         31.28        -10.35        26.12 o                         
  10   5   0          6.18         34.13        29.70 o                         
  11   5   0        484.54        453.05        54.66 o                         
  12   5   0        105.67        126.76        41.05 o                         
  13   5   0          3.29         46.42        42.27 o                         
  14   5   0         38.99         35.32        47.96 o                         
 -15   6   0        164.63        152.34        74.11 o                         
 -14   6   0        573.13        737.49        91.81 o                         
 -13   6   0         12.46        -35.38        46.01 o                         
 -12   6   0         56.57         95.36        44.95 o                         
 -11   6   0         46.24         26.46        38.30 o                         
 -10   6   0          0.48          2.43        32.94 o                         
  -9   6   0        565.47        637.60       124.22 o                         
  -8   6   0        656.03        835.13        73.25 o                         
  -7   6   0         51.81         73.09        21.47 o                         
  -6   6   0       1489.59       1460.60       104.00 o                         
  -5   6   0        980.90        950.41        68.24 o                         
  -4   6   0       2430.88       2329.12       162.81 o                         
  -3   6   0         61.60         78.32        13.79 o                         
  -2   6   0       1747.91       1794.34       125.94 o                         
  -1   6   0       2461.63       2561.82       177.29 o                         
   0   6   0        996.02        935.45        67.13 o                         
   1   6   0        171.96        192.22        18.77 o                         
   2   6   0        584.21        549.89        41.44 o                         
   3   6   0        525.83        609.67        45.84 o                         
   4   6   0        457.06        417.78        34.19 o                         
   5   6   0       1044.67        953.17        69.99 o                         
   6   6   0         42.82          6.54        17.18 o                         
   7   6   0       4245.59       4246.14       292.92 o                         
   8   6   0        582.15        772.96        74.96 o                         
   9   6   0        583.35        616.24        63.67 o                         
  10   6   0        116.53        132.70        34.20 o                         
  11   6   0        169.86        149.89        39.85 o                         
  12   6   0         50.57         70.41        42.36 o                         
  13   6   0          3.80        -45.42        45.42 o                         
  14   6   0          3.89          7.68        52.76 o                         
 -15   7   0        108.41         72.53       116.29 o                         
 -14   7   0         25.06        -11.09        64.42 o                         
 -13   7   0          0.34        -47.56        47.56 o                         
 -12   7   0         67.80         21.90        53.59 o                         
 -11   7   0          0.16         10.35        40.21 o                         
 -10   7   0         26.23         62.50        37.48 o                         
  -9   7   0        632.52        575.12        63.63 o                         
  -8   7   0          7.88         -6.28        21.28 o                         
  -7   7   0         32.57         24.11        18.06 o                         
  -6   7   0          0.17          9.77        17.09 o                         
  -5   7   0         35.87         47.24        23.50 o                         
  -4   7   0       1697.74       1445.88       102.25 o                         
  -3   7   0        961.87        971.48        69.77 o                         
  -2   7   0       5048.04       5238.09       363.73 o                         
  -1   7   0        939.70       1073.61        76.56 o                         
   0   7   0      16793.66      17852.50      1231.67 o                         
   1   7   0        339.96        323.40        54.19 o                         
   2   7   0      10748.50      11404.84       788.95 o                         
   3   7   0       2414.93       2247.59       157.32 o                         
   4   7   0        635.70        665.91        51.31 o                         
   5   7   0       2994.71       2918.92       202.74 o                         
   6   7   0         13.86        -15.17        19.04 o                         
   7   7   0       2694.11       2732.55       189.13 o                         
   8   7   0        300.42        373.04        45.54 o                         
   9   7   0         72.55         72.37        33.40 o                         
  10   7   0         99.70         35.66        35.01 o                         
  11   7   0        146.02        134.50        40.74 o                         
  12   7   0         12.59        -31.02        42.68 o                         
  13   7   0         86.64         63.88        51.29 o                         
 -15   8   0         19.42        -85.51       111.73 o                         
 -14   8   0         16.34          2.11        66.13 o                         
 -13   8   0         51.82          8.51        55.11 o                         
 -12   8   0        378.18        353.59       103.18 o                         
 -11   8   0         11.01        -10.83        44.34 o                         
 -10   8   0         24.51         46.71        39.85 o                         
  -9   8   0         40.88         51.71        42.18 o                         
  -8   8   0          4.97         -3.84        21.80 o                         
  -7   8   0        801.76        761.85        77.48 o                         
  -6   8   0         91.41        107.48        21.48 o                         
  -5   8   0       5869.01       5637.54       389.84 o                         
  -4   8   0       1199.34       1111.73        79.64 o                         
  -3   8   0         93.34        101.75        17.39 o                         
  -2   8   0       5105.31       5197.99       360.65 o                         
  -1   8   0        189.41        164.34        35.78 o                         
   0   8   0          1.64          8.49        14.16 o                         
   1   8   0        554.33        694.62        51.97 o                         
   2   8   0          3.43         15.31        14.65 o                         
   3   8   0        408.48        395.66        49.46 o                         
   4   8   0       1548.69       1426.12       103.12 o                         
   5   8   0       1722.28       1721.26       121.99 o                         
   6   8   0        540.42        615.91        86.83 o                         
   7   8   0         86.36         80.22        24.63 o                         
   8   8   0        655.09        747.22        75.77 o                         
   9   8   0        558.45        491.42        58.79 o                         
  10   8   0          1.00        -41.61        41.61 o                         
  11   8   0         14.22        -14.41        40.74 o                         
  12   8   0        392.41        450.35        88.93 o                         
  13   8   0         24.46         14.82        72.97 o                         
 -14   9   0        173.46        277.29        74.05 o                         
 -13   9   0         94.68         36.18        60.06 o                         
 -12   9   0         27.49          7.45        69.55 o                         
 -11   9   0         68.97         99.49        45.76 o                         
 -10   9   0        418.14        464.98        62.48 o                         
  -9   9   0         11.06         14.25        35.47 o                         
  -8   9   0        435.95        549.76        99.99 o                         
  -7   9   0        348.31        341.69        35.30 o                         
  -6   9   0         57.02         42.41        21.24 o                         
  -5   9   0       3014.68       2848.49       200.11 o                         
  -4   9   0         18.70         -6.19        18.70 o                         
  -3   9   0        143.75        201.69        24.96 o                         
  -2   9   0        588.98        545.13        43.64 o                         
  -1   9   0        210.96        298.44        28.37 o                         
   0   9   0        663.76        587.80        46.48 o                         
   1   9   0          0.35          2.55        16.54 o                         
   2   9   0        100.37         98.94        19.60 o                         
   3   9   0       1141.35       1138.27        83.33 o                         
   4   9   0          0.69         37.92        19.16 o                         
   5   9   0       1287.36       1554.38       110.77 o                         
   6   9   0         14.46         24.52        23.50 o                         
   7   9   0        140.95        138.89        37.30 o                         
   8   9   0       1015.92       1132.50       116.86 o                         
   9   9   0        467.59        524.46        90.07 o                         
  11   9   0         14.18         70.69        62.71 o                         
  12   9   0         63.65        -13.68        66.13 o                         
 -14  10   0         68.43        146.24        76.96 o                         
 -13  10   0         84.69         78.33        59.07 o                         
 -12  10   0         85.60        115.42        68.98 o                         
 -11  10   0        375.10        567.57        72.12 o                         
 -10  10   0          3.46         58.73        44.32 o                         
  -9  10   0         30.42         45.22        31.78 o                         
  -8  10   0        747.65        696.12        59.01 o                         
  -7  10   0         34.71         56.80        25.85 o                         
  -6  10   0        822.77        730.00        58.36 o                         
  -5  10   0        102.32        163.13        26.36 o                         
  -4  10   0        755.74        731.97        56.54 o                         
  -3  10   0        375.00        520.91        63.69 o                         
  -2  10   0         29.44         23.23        31.34 o                         
  -1  10   0         10.81         22.48        18.81 o                         
   0  10   0       2242.91       2163.40       154.24 o                         
   1  10   0          7.54         16.85        19.43 o                         
   2  10   0          8.53         26.29        19.63 o                         
   3  10   0         27.13         17.33        20.56 o                         
   4  10   0         27.02         32.88        26.67 o                         
   5  10   0       2968.24       3301.35       284.99 o                         
   6  10   0        246.68        227.15        42.52 o                         
   7  10   0       1309.70       1540.99       141.47 o                         
   8  10   0       1832.82       2049.71       258.81 o                         
   9  10   0        218.76         99.19        61.57 o                         
  10  10   0         23.66        -42.18        70.69 o                         
  11  10   0        224.70        259.95        77.53 o                         
  12  10   0         63.92         -5.70        75.25 o                         
 -13  11   0         50.69         43.32        96.91 o                         
 -12  11   0        182.09        246.27        92.92 o                         
 -11  11   0        425.32        478.85       104.32 o                         
 -10  11   0        222.49        332.10        55.01 o                         
  -9  11   0        253.66        183.77        36.40 o                         
  -8  11   0         19.34         22.26        31.09 o                         
  -7  11   0        377.08        471.21        47.48 o                         
  -6  11   0         35.51         -6.64        25.73 o                         
  -5  11   0        971.49       1069.90        80.94 o                         
  -4  11   0       1525.17       1484.41       108.16 o                         
  -3  11   0        185.46        179.83        26.00 o                         
  -2  11   0        403.64        366.05        35.23 o                         
  -1  11   0        116.96         86.02        22.38 o                         
   0  11   0        179.63        170.74        33.92 o                         
   1  11   0        138.59        100.37        54.16 o                         
   2  11   0        390.69        512.25        57.17 o                         
   3  11   0        285.34        346.64        46.91 o                         
   4  11   0          4.77        -34.64        34.64 o                         
   5  11   0        477.21        542.26        62.63 o                         
   6  11   0        883.35        786.97        81.75 o                         
   7  11   0         79.18         87.26        81.52 o                         
   8  11   0        366.70        483.41        92.35 o                         
   9  11   0          7.12        -63.85        63.85 o                         
  10  11   0        134.82         79.81        78.67 o                         
  11  11   0        186.27        320.37        90.07 o                         
 -13  12   0        136.12        241.71       111.73 o                         
 -12  12   0        344.96        342.04       100.33 o                         
 -11  12   0         45.30         18.92        58.61 o                         
 -10  12   0        152.10        114.12        51.15 o                         
  -9  12   0          4.55         27.01        36.24 o                         
  -8  12   0        366.69        338.62        42.12 o                         
  -7  12   0         47.39         12.67        31.14 o                         
  -6  12   0        355.52        327.52        37.57 o                         
  -5  12   0          5.60        -16.90        26.39 o                         
  -4  12   0        272.21        242.79        33.41 o                         
  -3  12   0         17.38          2.37        31.98 o                         
  -2  12   0         30.26         50.08        32.79 o                         
  -1  12   0        769.96        582.49        84.37 o                         
   0  12   0       1422.00       1571.20       141.47 o                         
   1  12   0        264.44        323.58        68.41 o                         
   2  12   0         31.35         15.70        36.62 o                         
   3  12   0        117.52         87.16        54.16 o                         
   4  12   0         68.54         68.67        49.60 o                         
   5  12   0        252.94        236.02        48.68 o                         
   6  12   0         43.53         53.60        43.83 o                         
   7  12   0          4.67         22.70        45.75 o                         
   8  12   0          8.95         -2.28        67.27 o                         
   9  12   0        430.34        395.62        94.63 o                         
  10  12   0        101.41         68.41        87.79 o                         
 -12  13   0        206.76        323.79       111.73 o                         
 -11  13   0         23.26         21.66        72.97 o                         
 -10  13   0         54.01        101.47        82.09 o                         
  -9  13   0          0.04         -4.51        40.21 o                         
  -8  13   0        401.86        403.35        99.91 o                         
  -7  13   0        133.37        235.34       109.45 o                         
  -6  13   0        132.53        144.90        42.71 o                         
  -5  13   0        739.35        872.08       126.55 o                         
  -4  13   0        105.99         59.19        38.60 o                         
  -3  13   0        405.66        455.67       126.55 o                         
  -2  13   0          0.60        -32.32        32.32 o                         
  -1  13   0         50.31         40.75        35.54 o                         
   0  13   0       1560.36       1653.22       150.34 o                         
   1  13   0         31.13         30.60        37.48 o                         
   2  13   0        295.82        319.95        52.23 o                         
   3  13   0        149.27        209.33        48.19 o                         
   4  13   0        885.31        837.16        88.50 o                         
   5  13   0        160.57        264.40        99.19 o                         
   6  13   0         73.35        132.50        51.48 o                         
   7  13   0        238.32        219.88        59.43 o                         
   8  13   0         70.35        156.20        84.37 o                         
   9  13   0        215.19        295.29       101.47 o                         
  -9  14   0          4.25        -17.10        64.99 o                         
  -8  14   0         22.83        -38.76        67.27 o                         
  -7  14   0          0.00         30.14        55.30 o                         
  -6  14   0          0.06        -14.23        43.93 o                         
  -5  14   0        133.99        128.06        67.27 o                         
  -4  14   0         33.47         17.85        41.83 o                         
  -3  14   0         66.40        156.22        43.99 o                         
  -2  14   0        266.77        235.31        45.47 o                         
  -1  14   0         54.92         35.22        40.09 o                         
   0  14   0         39.79        107.92        42.52 o                         
   1  14   0        110.83         82.99        42.52 o                         
   2  14   0        617.29        815.21        87.45 o                         
   3  14   0          2.05          8.86        46.10 o                         
   4  14   0        120.44         42.47        53.02 o                         
   5  14   0          3.00        101.91        55.51 o                         
   6  14   0          1.12        -10.84        53.24 o                         
   7  14   0         38.92        118.57        80.95 o                         
   8  14   0          1.46        -44.46        92.35 o                         
  -9  15   0          7.67        -52.45        75.25 o                         
  -8  15   0         43.03        136.81        83.23 o                         
  -7  15   0         73.49        150.50        82.09 o                         
  -6  15   0         18.28         45.60        71.83 o                         
  -5  15   0          0.55         33.06        72.97 o                         
  -4  15   0        210.03        201.68        71.26 o                         
  -3  15   0        243.00        306.37        52.03 o                         
  -2  15   0          6.12        -30.94        42.98 o                         
  -1  15   0         10.35         -0.45        44.80 o                         
   0  15   0         10.40        -34.56        45.87 o                         
   1  15   0        316.57        279.01        62.71 o                         
   2  15   0        174.92        237.00        56.97 o                         
   3  15   0        789.78        808.21        91.37 o                         
   4  15   0          0.99         30.96        55.82 o                         
   5  15   0         30.62         73.41        59.73 o                         
   6  15   0          2.15        -63.00        63.00 o                         
   7  15   0          0.11         62.71        92.35 o                         
  -9  16   0         53.64         27.36        98.05 o                         
  -8  16   0         62.48         27.36        91.21 o                         
  -7  16   0          5.42          1.14        78.67 o                         
  -6  16   0         29.72        -39.90        78.67 o                         
  -5  16   0         11.87         41.04        78.67 o                         
  -4  16   0        415.82        482.27       106.03 o                         
  -3  16   0        237.08        225.74        85.51 o                         
  -2  16   0         39.63         58.37        64.65 o                         
  -1  16   0        158.47        163.22        54.66 o                         
   0  16   0         12.06        108.24        54.06 o                         
   1  16   0         27.08         13.28        54.54 o                         
   2  16   0        194.35        141.81        57.52 o                         
   3  16   0        455.69        452.75        74.18 o                         
   4  16   0         29.74        -15.60        65.89 o                         
   5  16   0        295.67        377.13        79.42 o                         
   6  16   0         25.96         64.99       117.43 o                         
  -7  17   0          2.18        -91.21        91.21 o                         
  -6  17   0         99.62        173.30       101.47 o                         
  -5  17   0         15.94         95.77        95.77 o                         
  -4  17   0        114.32         84.37        92.35 o                         
  -3  17   0         67.51         18.24        90.07 o                         
  -2  17   0         20.99        129.97        93.49 o                         
  -1  17   0          5.02         93.49        91.21 o                         
   0  17   0         45.59        -25.08        92.35 o                         
   1  17   0          2.92         42.18        93.49 o                         
   2  17   0         38.36         32.81        64.87 o                         
   3  17   0        211.36        251.29        75.32 o                         
   4  17   0        269.11        411.09        87.94 o                         
  -5  18   0         53.86        120.85       108.31 o                         
  -4  18   0         63.04        134.53       106.03 o                         
  -3  18   0         21.68        141.37       114.01 o                         
  -2  18   0          6.07         37.62       107.17 o                         
  -1  18   0         32.08        109.45       102.61 o                         
   0  18   0          9.41         80.95       107.17 o                         
   1  18   0         18.01        179.00       114.01 o                         
  -2 -18   1          1.69        112.45       102.61 o                         
  -1 -18   1         36.40        -10.51        74.96 o                         
   0 -18   1         61.74         54.73       104.89 o                         
   1 -18   1        289.41        429.83       116.29 o                         
   2 -18   1          9.93        103.75       103.75 o                         
   3 -18   1         21.89          7.98        99.19 o                         
   4 -18   1         35.63        111.73       103.75 o                         
   5 -18   1          4.11        -14.82       101.47 o                         
   6 -18   1          2.29          2.28       104.89 o                         
  -4 -17   1          4.39        -27.50        70.77 o                         
  -3 -17   1         47.58        119.97        69.55 o                         
  -2 -17   1         10.87        -29.03        74.68 o                         
  -1 -17   1        254.74        423.79       126.55 o                         
   0 -17   1          0.02         59.92        57.30 o                         
   1 -17   1        443.61        602.90        80.87 o                         
   2 -17   1        137.92        135.02        59.97 o                         
   3 -17   1         90.33        264.51        99.19 o                         
   4 -17   1          2.20        -17.10        86.65 o                         
   5 -17   1          8.51          5.70        86.65 o                         
   6 -17   1         30.05         42.18        91.21 o                         
   7 -17   1          5.70        112.87        96.91 o                         
   8 -17   1         65.93        -36.48        99.19 o                         
  -6 -16   1         52.19         52.96        74.45 o                         
  -5 -16   1        241.66        358.30        72.04 o                         
  -4 -16   1         70.68         31.01        61.68 o                         
  -3 -16   1          1.41        -22.78        55.00 o                         
  -2 -16   1         55.13        202.76        59.40 o                         
  -1 -16   1         91.40         75.71        53.04 o                         
   0 -16   1          5.31         -9.30        54.16 o                         
   1 -16   1        426.44        418.33        97.48 o                         
   2 -16   1        330.47        303.80        57.23 o                         
   3 -16   1        101.25         17.93        45.44 o                         
   4 -16   1         38.94        111.57        92.35 o                         
   5 -16   1        114.05        102.22        55.99 o                         
   6 -16   1         81.53        179.00        85.51 o                         
   7 -16   1        328.06        335.20        95.77 o                         
   8 -16   1        590.70        513.05       107.17 o                         
  -7 -15   1        156.79         93.49        86.65 o                         
  -6 -15   1        209.34        253.20        69.30 o                         
  -5 -15   1         19.78        100.81        61.02 o                         
  -4 -15   1         18.61        -55.30       112.87 o                         
  -3 -15   1        160.75        187.10        55.00 o                         
  -2 -15   1         46.01         34.68        49.46 o                         
  -1 -15   1          8.27         -7.67        47.24 o                         
   0 -15   1        166.45        170.04        49.54 o                         
   1 -15   1        410.99        383.44        57.44 o                         
   2 -15   1         51.18         24.23        41.09 o                         
   3 -15   1        661.71        667.65       110.53 o                         
   4 -15   1         26.80         60.26        45.29 o                         
   5 -15   1        196.70        178.87        50.71 o                         
   6 -15   1          5.32         13.89        48.29 o                         
   7 -15   1        492.17        588.96        76.16 o                         
   8 -15   1        438.30        416.14        98.05 o                         
  -8 -14   1         80.81         66.13        84.37 o                         
  -7 -14   1        585.74        740.39       112.87 o                         
  -6 -14   1        164.42        210.14        60.49 o                         
  -5 -14   1         64.34         86.25        52.92 o                         
  -4 -14   1        116.39         72.64        49.34 o                         
  -3 -14   1        315.73        299.34        54.20 o                         
  -2 -14   1        129.60        109.49        44.80 o                         
  -1 -14   1         32.98         24.15        39.92 o                         
   0 -14   1        211.73        283.52        50.15 o                         
   1 -14   1         98.92         53.38        39.41 o                         
   2 -14   1         55.12          2.53        58.72 o                         
   3 -14   1        317.78        272.07        47.56 o                         
   4 -14   1         70.42         30.68        41.71 o                         
   5 -14   1         98.89        208.88        47.84 o                         
   6 -14   1         16.13         42.01        44.74 o                         
   7 -14   1        311.31        366.49        64.99 o                         
   8 -14   1         26.33         42.54        48.35 o                         
   9 -14   1         43.29         53.59        76.39 o                         
  -9 -13   1        174.96        285.03        92.35 o                         
  -8 -13   1         46.81        -26.22        72.97 o                         
  -7 -13   1         40.35         71.66        51.99 o                         
  -6 -13   1        116.30         55.51        51.88 o                         
  -5 -13   1         21.80        -45.42        45.42 o                         
  -4 -13   1        114.48        127.90        46.74 o                         
  -3 -13   1         70.39        111.67        47.89 o                         
  -2 -13   1         87.23        139.39        43.44 o                         
  -1 -13   1         29.87         41.83        36.36 o                         
   0 -13   1        359.08        359.13        49.46 o                         
   1 -13   1        265.29        205.60        40.53 o                         
   2 -13   1       1460.08       1454.74       133.41 o                         
   3 -13   1          4.95          2.72        34.55 o                         
   4 -13   1         71.25         10.86        36.98 o                         
   5 -13   1         56.83         42.91        66.13 o                         
   6 -13   1        413.58        507.88        61.27 o                         
   7 -13   1       1436.84       1879.36       168.09 o                         
   8 -13   1        189.61        209.32        49.96 o                         
   9 -13   1         65.41        -15.96        66.13 o                         
  10 -13   1          0.38        -53.50        53.50 o                         
  11 -13   1         63.81         27.47        59.05 o                         
  12 -13   1          2.33        -22.80        99.19 o                         
 -10 -12   1        141.41        124.27        83.23 o                         
  -9 -12   1        244.93        116.29        79.81 o                         
  -8 -12   1        183.15        218.90        72.97 o                         
  -7 -12   1        168.70        167.13        72.40 o                         
  -6 -12   1         61.45         70.24        44.48 o                         
  -5 -12   1        379.67        524.82        64.43 o                         
  -4 -12   1        837.45       1003.59        98.70 o                         
  -3 -12   1          8.43         29.82        55.87 o                         
  -2 -12   1          1.62          3.95        33.02 o                         
  -1 -12   1        538.36        667.84       153.29 o                         
   0 -12   1         58.20         90.63        32.46 o                         
   1 -12   1        131.89         81.77        29.70 o                         
   2 -12   1        107.03        131.06        34.41 o                         
   3 -12   1        241.77        212.00        39.40 o                         
   4 -12   1       1716.87       1924.10       246.78 o                         
   5 -12   1        131.65        110.37        27.68 o                         
   6 -12   1       1445.64       1601.14       115.38 o                         
   7 -12   1       2111.27       2702.19       191.99 o                         
   8 -12   1        152.75        204.58        36.57 o                         
   9 -12   1         75.48         20.08        41.55 o                         
  10 -12   1         63.48        129.11        52.33 o                         
  11 -12   1         44.44         75.78        54.54 o                         
  12 -12   1          2.89        -11.40        56.00 o                         
  13 -12   1          1.37          3.61        71.70 o                         
 -10 -11   1        120.65        345.46        87.79 o                         
  -9 -11   1         12.93          0.00        69.55 o                         
  -8 -11   1        163.65        117.43        61.57 o                         
  -7 -11   1          5.67         31.57        41.86 o                         
  -6 -11   1         43.90         16.54        37.78 o                         
  -5 -11   1         73.49         60.43        38.47 o                         
  -4 -11   1        708.45        927.54        90.29 o                         
  -3 -11   1         79.35        259.88        61.57 o                         
  -2 -11   1        244.77        266.32        41.37 o                         
  -1 -11   1        147.13        160.47        34.09 o                         
   0 -11   1          6.71         15.32        26.85 o                         
   1 -11   1        801.40        617.06        96.28 o                         
   2 -11   1          1.54         -1.13        26.87 o                         
   3 -11   1        503.73        487.48        42.47 o                         
   4 -11   1         22.37         13.40        21.80 o                         
   5 -11   1        110.57         93.71        24.33 o                         
   6 -11   1         40.90         38.55        25.87 o                         
   7 -11   1        557.88        655.19        67.09 o                         
   8 -11   1        532.13        587.09        53.10 o                         
   9 -11   1        263.22        221.13        46.74 o                         
  10 -11   1         35.70         38.00        47.96 o                         
  11 -11   1         13.62         -4.87        51.15 o                         
  12 -11   1          3.87         -3.84        56.28 o                         
  13 -11   1         46.04        172.16        66.91 o                         
 -12 -10   1         19.05         80.95        76.39 o                         
 -11 -10   1        451.38        538.14        98.05 o                         
 -10 -10   1        165.52        156.20        69.55 o                         
  -9 -10   1         32.18         17.10        60.43 o                         
  -8 -10   1         52.67         23.94        52.45 o                         
  -7 -10   1        902.16       1225.32       245.13 o                         
  -6 -10   1        186.67        123.42        38.80 o                         
  -5 -10   1        511.27        573.14        62.82 o                         
  -4 -10   1         22.02         33.05        74.68 o                         
  -3 -10   1         53.35         28.58        29.70 o                         
  -2 -10   1        167.10        143.52        29.86 o                         
  -1 -10   1       2124.43       2031.97       143.92 o                         
   0 -10   1         36.37         31.32        17.84 o                         
   1 -10   1       1091.58        896.69        66.66 o                         
   2 -10   1          1.00         30.35        18.25 o                         
   3 -10   1       1091.12       1045.01        77.65 o                         
   4 -10   1        246.50        229.09        26.39 o                         
   5 -10   1       2521.82       2569.07       181.46 o                         
   6 -10   1         19.86         20.02        22.98 o                         
   7 -10   1          0.41        -17.00        24.34 o                         
   8 -10   1        829.90        922.28       109.37 o                         
   9 -10   1        328.34        319.55        50.34 o                         
  10 -10   1         10.59         23.38        87.79 o                         
  11 -10   1         84.29         67.15        48.19 o                         
  12 -10   1        200.90        203.51        59.66 o                         
  13 -10   1         16.70         53.17        62.44 o                         
  14 -10   1         48.40         19.26        67.83 o                         
 -12  -9   1         16.08        -28.50        66.13 o                         
 -11  -9   1        311.08        359.14        80.95 o                         
 -10  -9   1         75.19         21.66        59.29 o                         
  -9  -9   1        211.09        226.88        62.71 o                         
  -8  -9   1          0.02         -6.84        49.03 o                         
  -7  -9   1          2.37         47.51        28.20 o                         
  -6  -9   1        151.46        111.03        25.87 o                         
  -5  -9   1        648.38        687.11        63.89 o                         
  -4  -9   1          1.78         23.46        19.05 o                         
  -3  -9   1        514.02        496.88        41.91 o                         
  -2  -9   1        738.47        619.23        48.59 o                         
  -1  -9   1        854.85        898.92        79.94 o                         
   0  -9   1          0.01          6.47        21.14 o                         
   1  -9   1         97.81         66.93        29.48 o                         
   2  -9   1          4.76          1.34        16.44 o                         
   3  -9   1          7.51         -5.77        15.06 o                         
   4  -9   1       1583.03       1707.57       120.67 o                         
   5  -9   1        153.60        160.67        22.51 o                         
   6  -9   1       1461.99       1496.97       106.63 o                         
   7  -9   1       4029.41       3791.25       265.05 o                         
   8  -9   1        303.90        373.55        49.89 o                         
   9  -9   1        128.50        168.70        37.87 o                         
  10  -9   1         25.41         30.48        41.51 o                         
  11  -9   1         53.73         96.91        48.37 o                         
  12  -9   1        232.10        152.40        50.92 o                         
  13  -9   1         26.10         21.09        57.24 o                         
  14  -9   1         13.36        -12.38        66.09 o                         
 -13  -8   1         14.80        -43.32        67.27 o                         
 -12  -8   1         48.80         84.37        64.99 o                         
 -11  -8   1         50.62        119.71        58.15 o                         
 -10  -8   1         46.95        -18.24        52.45 o                         
  -9  -8   1        830.47        872.22        85.46 o                         
  -8  -8   1        556.89        570.05        60.83 o                         
  -7  -8   1        134.81        129.74        54.07 o                         
  -6  -8   1          0.28          0.16        20.25 o                         
  -5  -8   1        186.63        183.91        30.99 o                         
  -4  -8   1       1495.85       1432.99       103.55 o                         
  -3  -8   1        252.60        249.71        29.03 o                         
  -2  -8   1          9.88         29.05        21.36 o                         
  -1  -8   1         10.44          8.51        13.21 o                         
   0  -8   1         47.71         44.36        23.40 o                         
   1  -8   1        259.41        222.88        22.48 o                         
   2  -8   1         11.55         40.06        22.00 o                         
   3  -8   1         86.60         66.80        25.69 o                         
   4  -8   1       4232.54       4412.27       306.74 o                         
   5  -8   1        412.09        391.86        34.01 o                         
   6  -8   1        318.27        292.86        29.82 o                         
   7  -8   1        127.38        120.72        22.38 o                         
   8  -8   1        752.25        934.11       117.81 o                         
   9  -8   1        437.85        534.11        60.02 o                         
  10  -8   1        116.79        152.86        41.83 o                         
  11  -8   1          1.71        -45.15        45.15 o                         
  12  -8   1         34.72         31.46        47.56 o                         
  13  -8   1         55.07        111.67        57.54 o                         
  14  -8   1          3.37         83.59        60.21 o                         
  15  -8   1         39.71         62.24        76.16 o                         
 -13  -7   1        119.18        103.59        57.01 o                         
 -12  -7   1          0.04         24.68        43.08 o                         
 -11  -7   1          5.54          6.55        37.66 o                         
 -10  -7   1        149.34        162.97        37.33 o                         
  -9  -7   1        553.15        465.02        91.21 o                         
  -8  -7   1        224.89        221.64        35.01 o                         
  -7  -7   1       5498.77       5433.07       375.13 o                         
  -6  -7   1         62.76        111.26        42.62 o                         
  -5  -7   1        646.81        626.95        57.21 o                         
  -4  -7   1       5497.46       5690.32       395.98 o                         
  -3  -7   1          5.13         12.45        15.83 o                         
  -2  -7   1        330.08        384.31        31.68 o                         
  -1  -7   1        145.62        215.31        20.71 o                         
   0  -7   1        187.22        218.50        41.83 o                         
   1  -7   1        213.25        278.89        28.05 o                         
   2  -7   1        279.28        361.93        29.09 o                         
   3  -7   1       4571.62       4372.82       303.23 o                         
   4  -7   1        169.74        134.11        34.30 o                         
   5  -7   1        738.60        764.11        61.89 o                         
   6  -7   1        306.00        338.79        69.37 o                         
   7  -7   1         92.06         92.62        20.73 o                         
   8  -7   1          1.54        -10.03        20.44 o                         
   9  -7   1       1978.77       2060.70       181.79 o                         
  10  -7   1        117.46        115.45        36.62 o                         
  11  -7   1        162.11         85.19        66.70 o                         
  12  -7   1         73.30        101.21        44.61 o                         
  13  -7   1        167.74        177.73        51.43 o                         
  14  -7   1         21.32         27.12        55.88 o                         
  15  -7   1         24.80         57.05        69.56 o                         
 -14  -6   1         10.77          8.70        53.73 o                         
 -13  -6   1        327.23        353.16        54.38 o                         
 -12  -6   1          6.56         28.15        36.52 o                         
 -11  -6   1         60.52         64.55        33.74 o                         
 -10  -6   1         75.85        155.12        36.25 o                         
  -9  -6   1         53.68         60.91        32.13 o                         
  -8  -6   1        162.29        177.54        49.60 o                         
  -7  -6   1       1896.08       1654.84       117.38 o                         
  -6  -6   1        525.86        477.30        50.42 o                         
  -5  -6   1        454.31        469.49        38.17 o                         
  -4  -6   1        500.92        431.78        34.84 o                         
  -3  -6   1       1914.94       1564.83       111.02 o                         
  -2  -6   1        159.93        140.66        23.48 o                         
  -1  -6   1       3126.54       3674.10       255.18 o                         
   0  -6   1         26.15         30.85        19.06 o                         
   1  -6   1       3277.99       3670.22       250.79 o                         
   2  -6   1         62.47         57.66        12.06 o                         
   3  -6   1       1987.11       1593.12       109.71 o                         
   4  -6   1        101.99        121.62        16.48 o                         
   5  -6   1        805.62        651.41        58.14 o                         
   6  -6   1       1066.21        972.94        71.31 o                         
   7  -6   1        120.63         71.57        18.26 o                         
   8  -6   1        319.36        327.53        31.79 o                         
   9  -6   1       1827.91       2039.87       178.17 o                         
  10  -6   1       1711.55       1827.69       250.77 o                         
  11  -6   1        445.00        475.17        59.59 o                         
  12  -6   1        602.08        645.11        74.05 o                         
  13  -6   1        659.11        879.05       136.24 o                         
  14  -6   1         47.88         83.58        54.22 o                         
  15  -6   1        236.53        231.13       114.58 o                         
 -14  -5   1         12.52          0.11        51.88 o                         
 -13  -5   1        187.72        152.15        43.51 o                         
 -12  -5   1         49.76         -4.89        36.96 o                         
 -11  -5   1         14.03        -10.95        33.92 o                         
 -10  -5   1         69.30         25.85        29.54 o                         
  -9  -5   1         51.86         33.17        26.93 o                         
  -8  -5   1       2169.23       2282.18       265.08 o                         
  -7  -5   1        289.61        302.41        28.90 o                         
  -6  -5   1        179.65        201.23        22.59 o                         
  -5  -5   1         73.28        108.99        16.43 o                         
  -4  -5   1         69.11         68.86        13.34 o                         
  -3  -5   1        352.95        322.44        26.07 o                         
  -2  -5   1          2.02         -8.97         8.97 o                         
  -1  -5   1       4172.04       4159.68       288.75 o                         
   0  -5   1        183.59        196.20        17.03 o                         
   1  -5   1       5185.71       4896.94       338.71 o                         
   2  -5   1         37.56         44.88        10.37 o                         
   3  -5   1         88.63         74.86        31.35 o                         
   4  -5   1       1343.09       1335.25        94.57 o                         
   5  -5   1       9368.91       9642.64       665.86 o                         
   6  -5   1       6063.51       5904.84       409.80 o                         
   7  -5   1        654.35        755.41        59.84 o                         
   8  -5   1         57.71         56.82        18.08 o                         
   9  -5   1         73.13         72.19        36.48 o                         
  10  -5   1        842.24       1025.27        98.34 o                         
  11  -5   1          9.02         -4.82        46.74 o                         
  12  -5   1       1348.61       1511.92       141.06 o                         
  13  -5   1        573.32        818.42       213.15 o                         
  14  -5   1        148.79        122.27        61.00 o                         
  15  -5   1        252.30        293.90        69.46 o                         
 -14  -4   1          6.87         13.11        45.54 o                         
 -13  -4   1        178.94        129.90        45.03 o                         
 -12  -4   1         45.87         54.20        37.48 o                         
 -11  -4   1         97.79         83.64        32.46 o                         
 -10  -4   1         67.74         42.66        29.31 o                         
  -9  -4   1       1627.88       1503.97       132.62 o                         
  -8  -4   1        998.31        874.51        81.02 o                         
  -7  -4   1       1591.65       1630.86       114.75 o                         
  -6  -4   1       3111.87       3033.08       211.52 o                         
  -5  -4   1        592.72        587.42        44.50 o                         
  -4  -4   1        217.18        238.41        27.71 o                         
  -3  -4   1        299.14        335.56        26.31 o                         
  -2  -4   1        362.22        328.20        25.21 o                         
  -1  -4   1       9050.70       8810.19       608.59 o                         
   0  -4   1         24.67          9.92         6.76 o                         
   1  -4   1      12092.90      11063.28       764.60 o                         
   2  -4   1       4807.05       4477.64       308.72 o                         
   3  -4   1        668.30        483.27        35.31 o                         
   4  -4   1         93.61         92.42        14.76 o                         
   5  -4   1       5767.38       6195.66       427.36 o                         
   6  -4   1        855.42        786.86        62.41 o                         
   7  -4   1        947.45        917.15        67.99 o                         
   8  -4   1        397.94        411.97        35.65 o                         
   9  -4   1         42.47         13.76        28.99 o                         
  10  -4   1       1933.18       2099.51       188.12 o                         
  11  -4   1        296.50        266.97        51.31 o                         
  12  -4   1         86.93        133.60        44.80 o                         
  13  -4   1        108.15         36.42        43.53 o                         
  14  -4   1        147.05         75.97        63.28 o                         
  15  -4   1          0.04         52.43        70.12 o                         
 -15  -3   1          4.58         37.21        52.80 o                         
 -14  -3   1        462.03        457.42        97.48 o                         
 -13  -3   1        128.86        167.76        64.42 o                         
 -12  -3   1        260.83        265.53        44.69 o                         
 -11  -3   1        234.88        244.37        40.56 o                         
 -10  -3   1        798.37        902.83        86.64 o                         
  -9  -3   1       1645.76       1528.41       134.63 o                         
  -8  -3   1         84.12        160.22        31.92 o                         
  -7  -3   1       1371.51       1262.23        89.30 o                         
  -6  -3   1       3177.92       3295.56       224.46 o                         
  -5  -3   1       3288.69       3465.49       239.38 o                         
  -4  -3   1         29.58         26.76        10.08 o                         
  -3  -3   1        221.53        277.40        24.27 o                         
  -2  -3   1      14354.11      14478.80      1000.41 o                         
  -1  -3   1      21351.27      21455.61      1483.12 o                         
   0  -3   1        224.04        207.31        16.64 o                         
   1  -3   1      22177.41      22585.04      1558.60 o                         
   2  -3   1       7713.90       7863.50       543.21 o                         
   3  -3   1      14673.26      14605.01      1009.40 o                         
   4  -3   1        985.43       1057.02        74.82 o                         
   5  -3   1         47.16         90.34        14.58 o                         
   6  -3   1        130.26        118.66        14.91 o                         
   7  -3   1        101.30        118.36        20.11 o                         
   8  -3   1        302.38        253.68        32.64 o                         
   9  -3   1          0.50        -33.06        33.06 o                         
  10  -3   1         57.79         50.89        57.58 o                         
  11  -3   1        226.87        250.25        41.37 o                         
  12  -3   1          9.08          4.92        37.25 o                         
  13  -3   1          2.16         38.42        41.71 o                         
  14  -3   1          3.33         29.61        49.67 o                         
  15  -3   1        119.85        193.06       106.60 o                         
 -15  -2   1          5.24        -16.04        53.19 o                         
 -14  -2   1          6.15          0.74        43.08 o                         
 -13  -2   1        257.19        195.33        54.16 o                         
 -12  -2   1         34.11         -1.90        36.52 o                         
 -11  -2   1        172.96        162.07        36.28 o                         
 -10  -2   1        181.25        188.15        32.64 o                         
  -9  -2   1         16.76         64.07        24.95 o                         
  -8  -2   1        229.36        304.98        35.47 o                         
  -7  -2   1       1209.98       1195.68        85.34 o                         
  -6  -2   1        159.01        249.37        23.30 o                         
  -5  -2   1        506.03        582.40        42.33 o                         
  -4  -2   1       3348.29       3117.75       216.34 o                         
  -3  -2   1      17571.92      17693.91      1496.93 o                         
  -2  -2   1        525.69        775.13        54.63 o                         
  -1  -2   1        136.49        242.47        17.96 o                         
   0  -2   1        124.38        165.78        25.08 o                         
   1  -2   1       8130.19       8313.43       574.59 o                         
   2  -2   1         86.32         64.31         8.76 o                         
   3  -2   1       7365.21       7430.58       512.05 o                         
   4  -2   1        125.29        127.58        19.05 o                         
   5  -2   1       3161.32       3378.85       236.97 o                         
   6  -2   1       2046.26       2117.90       150.07 o                         
   7  -2   1        272.25        250.24        31.03 o                         
   8  -2   1          5.69         12.27        22.07 o                         
   9  -2   1         36.99          6.84        25.76 o                         
  10  -2   1         33.99          5.85        42.75 o                         
  11  -2   1         62.36         37.12        32.58 o                         
  12  -2   1        363.48        345.78        68.41 o                         
  13  -2   1         30.25          6.17       105.46 o                         
  14  -2   1         15.61        -17.06        44.61 o                         
  15  -2   1        463.63        395.81       102.61 o                         
 -15  -1   1        115.43         82.22        54.54 o                         
 -14  -1   1        920.27        866.43        92.28 o                         
 -13  -1   1        573.45        562.80        65.70 o                         
 -12  -1   1        163.26        124.83        58.15 o                         
 -11  -1   1        899.85        946.78       146.51 o                         
 -10  -1   1          5.63         37.93        27.00 o                         
  -9  -1   1        260.94        306.72        39.04 o                         
  -8  -1   1          9.57        -21.08        21.08 o                         
  -7  -1   1        239.29        278.76        39.37 o                         
  -6  -1   1         84.96        110.48        14.73 o                         
  -5  -1   1         17.48          9.20         9.73 o                         
  -4  -1   1       1669.15       1618.54       138.66 o                         
  -3  -1   1       5779.12       6515.25       450.61 o                         
  -2  -1   1        211.77        243.05        21.55 o                         
   0  -1   1        140.68        104.02        14.25 o                         
   1  -1   1       1393.34       1036.32        73.50 o                         
   2  -1   1       1303.06       1186.48        82.72 o                         
   3  -1   1      10262.36      10368.61       877.86 o                         
   4  -1   1        731.44        638.83        77.47 o                         
   5  -1   1        307.43        429.23        43.89 o                         
   6  -1   1        510.40        452.48        65.56 o                         
   7  -1   1         44.96         73.53        19.74 o                         
   8  -1   1          0.18         15.96        20.15 o                         
   9  -1   1         64.07         73.95        40.47 o                         
  10  -1   1        133.05        139.01        33.28 o                         
  11  -1   1        395.68        395.45        51.19 o                         
  12  -1   1          1.10         16.37        46.74 o                         
  13  -1   1        197.27        263.24        47.72 o                         
  14  -1   1         17.99         52.92        46.68 o                         
  15  -1   1         97.94        207.06        60.06 o                         
 -15   0   1        165.67        104.51        59.15 o                         
 -14   0   1        879.81        777.20       112.30 o                         
 -13   0   1        155.28         81.96        40.29 o                         
 -12   0   1         12.24          7.86        34.26 o                         
 -11   0   1         73.91         61.30        33.63 o                         
 -10   0   1        730.74        786.81        75.77 o                         
  -9   0   1       1174.31       1096.31        99.56 o                         
  -8   0   1        318.63        338.82        45.91 o                         
  -7   0   1       2037.46       2015.27       143.06 o                         
  -6   0   1       4511.08       5016.06       346.83 o                         
  -5   0   1       1557.65       1770.13       124.41 o                         
  -4   0   1       1235.05       1247.46        86.23 o                         
  -3   0   1       2953.54       3320.61       229.73 o                         
  -2   0   1         75.39        156.41        13.59 o                         
  -1   0   1       1249.21       1165.71        80.96 o                         
   0   0   1        158.07         38.85        39.33 o                         
   1   0   1       2877.06       2694.26       189.58 o                         
   2   0   1       2837.91       3400.58       288.61 o                         
   3   0   1        129.07         89.99        12.48 o                         
   4   0   1       3647.30       3291.70       278.94 o                         
   5   0   1       1619.15       1647.71       141.48 o                         
   6   0   1        601.51        682.01        61.67 o                         
   7   0   1       1233.49       1233.51       108.03 o                         
   8   0   1         48.43         62.14        24.51 o                         
   9   0   1         41.26         -0.18        25.76 o                         
  10   0   1         18.91         32.77        27.00 o                         
  11   0   1          9.00         -5.70        31.44 o                         
  12   0   1        359.72        442.52       118.57 o                         
  13   0   1        120.87        123.24        43.93 o                         
  14   0   1        204.84        160.56        68.98 o                         
  15   0   1          7.91          1.21        53.73 o                         
 -15   1   1        213.87        235.10        88.93 o                         
 -14   1   1         20.80         21.88        49.81 o                         
 -13   1   1         84.89         12.90        43.51 o                         
 -12   1   1        170.57        101.62        39.04 o                         
 -11   1   1         52.67         43.83        32.58 o                         
 -10   1   1          0.20         15.26        27.00 o                         
  -9   1   1        556.47        462.52        49.18 o                         
  -8   1   1         78.12         83.24        22.85 o                         
  -7   1   1         46.19         36.72        12.69 o                         
  -6   1   1        152.30        180.63        34.28 o                         
  -5   1   1        223.84        289.90        23.62 o                         
  -4   1   1        561.11        505.51        36.85 o                         
  -3   1   1        422.21        331.19        24.79 o                         
  -2   1   1        455.93        329.78        24.13 o                         
  -1   1   1         30.74         32.70         6.10 o                         
   0   1   1         54.89         50.66         5.37 o                         
   1   1   1          0.40          1.78         4.72 o                         
   2   1   1      19486.84      22054.70      1523.06 o                         
   3   1   1       4124.85       3663.03       253.86 o                         
   4   1   1       1255.17       1241.69        86.44 o                         
   5   1   1       1721.42       1725.59       119.14 o                         
   6   1   1       1943.01       2031.68       142.40 o                         
   7   1   1       1424.49       1423.69       123.75 o                         
   8   1   1       1259.16       1184.70       105.21 o                         
   9   1   1          0.11        -29.59        38.19 o                         
  10   1   1         45.32        109.57        30.97 o                         
  11   1   1         16.83         27.96        33.74 o                         
  12   1   1       2352.33       2219.77       192.67 o                         
  13   1   1         80.23         21.84        40.66 o                         
  14   1   1         95.55        110.39        48.19 o                         
  15   1   1          0.18        -43.00        56.36 o                         
 -15   2   1        585.51        624.04        85.03 o                         
 -14   2   1          5.31        -46.53        47.54 o                         
 -13   2   1        315.93        363.28        55.22 o                         
 -12   2   1        527.13        445.18        57.22 o                         
 -11   2   1        150.67        141.63        48.46 o                         
 -10   2   1         60.04         48.38        28.99 o                         
  -9   2   1         89.63         68.17        30.78 o                         
  -8   2   1       1678.86       1632.33       115.84 o                         
  -7   2   1        810.89        800.19        59.22 o                         
  -6   2   1       1541.11       1417.42       100.71 o                         
  -5   2   1        162.76        188.06        18.56 o                         
  -4   2   1          2.77          5.48         8.67 o                         
  -3   2   1       1343.84       1102.15        76.79 o                         
  -2   2   1      39906.41      43155.08      2978.25 o                         
  -1   2   1        877.42        750.62        53.10 o                         
   0   2   1        219.78        223.12        16.89 o                         
   1   2   1       4319.11       4282.52       296.21 o                         
   2   2   1      31986.14      33346.61      2301.70 o                         
   3   2   1       1497.22       1864.00       130.33 o                         
   4   2   1       5138.02       5381.14       372.94 o                         
   5   2   1        522.95        491.70        36.16 o                         
   6   2   1         21.35         46.05        12.06 o                         
   7   2   1        866.28        749.99        54.61 o                         
   8   2   1        865.39        778.04        72.15 o                         
   9   2   1        285.94        282.60        36.28 o                         
  10   2   1        767.22        862.84        82.23 o                         
  11   2   1        333.25        302.01        43.13 o                         
  12   2   1       1619.98       1682.65       149.55 o                         
  13   2   1       1060.51        937.11       136.24 o                         
  14   2   1         72.25         31.33        58.15 o                         
  15   2   1          0.18          2.69        52.33 o                         
 -15   3   1        485.47        739.97        98.62 o                         
 -14   3   1          5.82         -3.68        51.07 o                         
 -13   3   1        655.25        849.37       114.01 o                         
 -12   3   1        340.40        324.87        50.71 o                         
 -11   3   1        149.34        129.13        39.04 o                         
 -10   3   1        108.81        124.56        32.64 o                         
  -9   3   1         58.38         19.38        27.27 o                         
  -8   3   1          0.89          7.30        16.27 o                         
  -7   3   1        879.13        883.52        65.80 o                         
  -6   3   1         13.06          7.50        12.65 o                         
  -5   3   1         91.76         97.72        13.97 o                         
  -4   3   1        461.98        441.49        33.56 o                         
  -3   3   1       2115.72       2383.60       165.66 o                         
  -2   3   1       6754.12       6391.88       441.62 o                         
  -1   3   1       4682.98       4624.91       320.57 o                         
   0   3   1        546.11        556.39        41.03 o                         
   1   3   1       1635.48       1582.03       110.15 o                         
   2   3   1       2454.77       2787.10       193.53 o                         
   3   3   1         45.07         28.11         9.42 o                         
   4   3   1       4049.13       4024.68       279.32 o                         
   5   3   1        762.77        696.96        51.78 o                         
   6   3   1         17.19         27.34        25.00 o                         
   7   3   1        324.19        313.21        27.80 o                         
   8   3   1        227.88        252.13        44.46 o                         
   9   3   1       4761.42       4675.29       399.06 o                         
  10   3   1       4206.42       3660.82       314.01 o                         
  11   3   1          1.91         14.65        30.22 o                         
  12   3   1         71.02         -5.77        41.04 o                         
  13   3   1         62.38         -9.81        49.60 o                         
  14   3   1          8.53        -11.05        45.93 o                         
  15   3   1        278.98         72.81        86.65 o                         
 -15   4   1          5.22         36.08        59.51 o                         
 -14   4   1        626.09        576.99        75.67 o                         
 -13   4   1        139.04         71.28        46.24 o                         
 -12   4   1       1085.17       1351.19       159.62 o                         
 -11   4   1        101.34        114.20        38.60 o                         
 -10   4   1        134.54         90.07        33.05 o                         
  -9   4   1          7.54         13.68        27.41 o                         
  -8   4   1        551.74        512.48        42.26 o                         
  -7   4   1          6.35          4.49        15.59 o                         
  -6   4   1         67.77         41.36        13.85 o                         
  -5   4   1        103.51         97.78        15.11 o                         
  -4   4   1        419.32        422.17        32.24 o                         
  -3   4   1       1757.65       2102.57       146.57 o                         
  -2   4   1       3450.15       4146.95       287.43 o                         
  -1   4   1       4685.10       4509.27       310.91 o                         
   0   4   1        145.88        182.55        16.43 o                         
   1   4   1       4526.28       4108.40       284.58 o                         
   2   4   1       1768.77       2024.98       141.08 o                         
   3   4   1       1063.28       1113.09        78.99 o                         
   4   4   1       9203.20      10124.99       698.56 o                         
   5   4   1       2191.51       1973.50       138.01 o                         
   6   4   1         74.37         90.05        16.93 o                         
   7   4   1          0.06         18.02        15.69 o                         
   8   4   1        666.63        676.16        64.89 o                         
   9   4   1       1193.34       1069.18        97.95 o                         
  10   4   1        610.14        558.03        60.02 o                         
  11   4   1        388.49        362.45        48.19 o                         
  12   4   1         40.80         22.87        36.62 o                         
  13   4   1          0.26        -30.42        43.27 o                         
  14   4   1          0.03         16.45        50.62 o                         
 -15   5   1         31.48         50.77        64.36 o                         
 -14   5   1        308.92        302.82        61.68 o                         
 -13   5   1         12.81          1.08        44.92 o                         
 -12   5   1       1002.58        897.71       186.98 o                         
 -11   5   1          1.81          2.01        34.09 o                         
 -10   5   1         17.05         47.42        33.63 o                         
  -9   5   1        421.43        439.18        70.69 o                         
  -8   5   1          3.27          5.80        18.92 o                         
  -7   5   1        107.00        125.95        48.23 o                         
  -6   5   1       1809.34       1724.25       121.99 o                         
  -5   5   1         26.10         36.34        13.13 o                         
  -4   5   1      10053.14      10753.25       742.22 o                         
  -3   5   1        840.74        924.21        78.93 o                         
  -2   5   1       1017.00       1063.87        74.81 o                         
  -1   5   1       5175.90       4674.00       322.76 o                         
   0   5   1        216.78        251.70        21.00 o                         
   1   5   1        765.01        600.52        43.87 o                         
   2   5   1       1498.55       1509.79       106.20 o                         
   3   5   1        383.39        343.66        28.52 o                         
   4   5   1         71.59         64.83        13.79 o                         
   5   5   1        349.99        338.68        29.16 o                         
   6   5   1       1789.84       1566.22       110.59 o                         
   7   5   1        552.79        630.24        67.39 o                         
   8   5   1       2571.95       2544.61       219.28 o                         
   9   5   1        547.63        496.23        83.74 o                         
  10   5   1        350.59        280.58        61.57 o                         
  11   5   1        250.26        225.72        41.71 o                         
  12   5   1          0.27        -10.83        37.78 o                         
  13   5   1          6.10        -25.23        43.51 o                         
  14   5   1         39.46         89.78        70.69 o                         
 -15   6   1         30.02         -5.15        65.46 o                         
 -14   6   1         57.82        -58.70        58.70 o                         
 -13   6   1       1100.75       1435.73       348.82 o                         
 -12   6   1        195.85        205.29        51.99 o                         
 -11   6   1       1215.06       1309.37       171.59 o                         
 -10   6   1         49.71         62.97        38.24 o                         
  -9   6   1       1673.36       2129.62       185.42 o                         
  -8   6   1        528.14        562.66        95.24 o                         
  -7   6   1       1330.36       1196.89        86.67 o                         
  -6   6   1        618.83        632.69        49.11 o                         
  -5   6   1        256.34        221.87        35.37 o                         
  -4   6   1       1857.36       1756.07       123.31 o                         
  -3   6   1        187.98        221.75        43.67 o                         
  -2   6   1       3250.99       3242.63       225.78 o                         
  -1   6   1       1714.84       1724.51       120.46 o                         
   0   6   1         30.76         26.24        17.20 o                         
   1   6   1       5129.47       5357.34       372.06 o                         
   2   6   1      10278.62      10434.58       721.59 o                         
   3   6   1         44.72         70.11        14.66 o                         
   4   6   1        326.65        398.89        41.35 o                         
   5   6   1          0.09         -5.30        15.96 o                         
   6   6   1       1096.10       1020.87        75.48 o                         
   7   6   1         31.42         54.73        21.23 o                         
   8   6   1        601.15        771.19        75.77 o                         
   9   6   1        324.90        332.30        44.32 o                         
  10   6   1       1514.06       1259.92       116.09 o                         
  11   6   1         37.89         75.42        35.06 o                         
  12   6   1        192.17        193.08        44.34 o                         
  13   6   1         10.27         -1.87        47.48 o                         
  14   6   1         16.99        -14.40        57.63 o                         
 -15   7   1         13.54          9.54        71.74 o                         
 -14   7   1         87.04         75.30        56.32 o                         
 -13   7   1       1147.93       1256.46       175.01 o                         
 -12   7   1        371.30        388.96        59.05 o                         
 -11   7   1        259.51        247.61        46.35 o                         
 -10   7   1        659.52        642.61        69.32 o                         
  -9   7   1        878.46       1145.05        88.20 o                         
  -8   7   1       1466.05       1591.60       112.55 o                         
  -7   7   1         52.05         66.78        28.87 o                         
  -6   7   1         24.56          9.17        17.68 o                         
  -5   7   1        723.28        639.20        80.79 o                         
  -4   7   1         18.51         29.33        14.66 o                         
  -3   7   1       1218.07        937.75        68.23 o                         
  -2   7   1       3059.70       3179.77       220.95 o                         
  -1   7   1       6471.21       6914.72       476.29 o                         
   0   7   1         57.30        111.93        36.06 o                         
   1   7   1       4502.70       4765.37       330.59 o                         
   2   7   1        172.92        201.76        50.24 o                         
   3   7   1         81.09         93.75        17.28 o                         
   4   7   1        583.62        636.73        48.89 o                         
   5   7   1        846.56        826.96        62.96 o                         
   6   7   1         92.55         81.53        21.13 o                         
   7   7   1        117.61         79.48        23.64 o                         
   8   7   1        179.41        125.95        32.46 o                         
   9   7   1        107.13         82.74        32.13 o                         
  10   7   1        361.56        382.27        48.77 o                         
  11   7   1          0.18          7.64        37.66 o                         
  12   7   1          2.85        -17.52        40.29 o                         
  13   7   1          0.02        -30.21        47.57 o                         
 -14   8   1          1.67         40.64        61.20 o                         
 -13   8   1        277.61        230.90        62.38 o                         
 -12   8   1          2.22        -22.23        50.74 o                         
 -11   8   1        102.28        139.05        44.61 o                         
 -10   8   1        291.28        268.27        48.73 o                         
  -9   8   1        120.48         99.20        27.23 o                         
  -8   8   1       1436.79       1616.97       168.29 o                         
  -7   8   1        290.75        250.75        28.29 o                         
  -6   8   1        481.21        504.95        41.91 o                         
  -5   8   1       1596.62       1430.50       102.90 o                         
  -4   8   1        304.02        382.59        33.56 o                         
  -3   8   1        587.69        602.60        46.71 o                         
  -2   8   1        742.90        705.07        53.29 o                         
  -1   8   1        361.75        283.66        26.70 o                         
   0   8   1         93.12        101.47        29.64 o                         
   1   8   1        116.99         48.10        16.95 o                         
   2   8   1        218.71        229.38        33.91 o                         
   3   8   1        957.63        896.59        67.54 o                         
   4   8   1        155.58        172.06        35.99 o                         
   5   8   1       6212.86       6216.59       429.11 o                         
   6   8   1       2478.23       2495.11       175.09 o                         
   7   8   1        645.69        698.44       124.32 o                         
   8   8   1        241.55        249.84        40.66 o                         
   9   8   1        941.13       1038.54       139.09 o                         
  10   8   1        266.15        293.17        62.71 o                         
  11   8   1         17.59          0.00        41.37 o                         
  12   8   1        192.92         94.63        67.27 o                         
  13   8   1         14.32         18.24        72.97 o                         
 -14   9   1          0.52        -51.31        82.09 o                         
 -13   9   1        166.79        243.82        66.70 o                         
 -12   9   1         22.82         58.31        54.75 o                         
 -11   9   1         60.04         35.78        72.97 o                         
 -10   9   1       1506.49       1906.05       171.71 o                         
  -9   9   1        357.41        367.15        39.46 o                         
  -8   9   1        125.07        149.34        28.26 o                         
  -7   9   1       1196.57       1051.88        78.76 o                         
  -6   9   1       3689.91       3577.83       249.26 o                         
  -5   9   1       2283.92       2188.55       222.89 o                         
  -4   9   1        122.63        101.31        20.15 o                         
  -3   9   1        265.05        270.85        28.02 o                         
  -2   9   1        345.38        358.91        33.00 o                         
  -1   9   1        101.79         77.03        25.41 o                         
   0   9   1        360.74        430.61       110.61 o                         
   1   9   1       1586.80       1694.72       121.33 o                         
   2   9   1        274.00        280.19        28.38 o                         
   3   9   1        222.99        199.62        24.97 o                         
   4   9   1        140.10        116.50        22.98 o                         
   5   9   1        983.40       1007.52        76.08 o                         
   6   9   1         26.13         -8.59        24.16 o                         
   7   9   1        637.53        704.32        58.23 o                         
   8   9   1        369.04        344.45       115.72 o                         
   9   9   1       1136.35       1454.54       173.87 o                         
  10   9   1        433.69        403.60        79.81 o                         
  11   9   1         18.59         10.26        60.43 o                         
  12   9   1        114.27        223.46        77.53 o                         
 -14  10   1         20.89          4.56       109.45 o                         
 -13  10   1          5.17         75.25        84.37 o                         
 -12  10   1          8.25        -13.11        54.41 o                         
 -11  10   1         19.32        -44.69        44.69 o                         
 -10  10   1        251.95        396.85        59.96 o                         
  -9  10   1          6.78          5.07        31.68 o                         
  -8  10   1          9.37         11.82        28.50 o                         
  -7  10   1        194.45        187.13        31.07 o                         
  -6  10   1       2761.86       2765.98       238.63 o                         
  -5  10   1        760.99        693.94        54.15 o                         
  -4  10   1         10.60        -20.93        20.93 o                         
  -3  10   1        589.70        607.60        51.31 o                         
  -2  10   1       1162.96       1234.53        90.82 o                         
  -1  10   1        501.83        552.32        88.77 o                         
   0  10   1         82.90         55.29        21.09 o                         
   1  10   1        395.17        550.21        55.22 o                         
   2  10   1        471.89        615.69        65.58 o                         
   3  10   1       1175.57       1206.84        87.72 o                         
   4  10   1        990.85       1103.49        81.55 o                         
   5  10   1        968.77       1003.28        83.28 o                         
   6  10   1        262.95        302.84        48.19 o                         
   7  10   1          2.80        -32.98        39.61 o                         
   8  10   1        714.41       1068.18       148.22 o                         
   9  10   1          0.07         10.26        61.57 o                         
  10  10   1          5.20        -62.71        62.71 o                         
  11  10   1        106.80        102.61        68.41 o                         
 -13  11   1         52.26        -70.69        93.49 o                         
 -12  11   1        337.62        208.64        83.23 o                         
 -11  11   1          9.08         19.38        72.97 o                         
 -10  11   1        182.24        153.54        80.95 o                         
  -9  11   1         72.77         62.17        33.76 o                         
  -8  11   1         31.62         45.40        30.63 o                         
  -7  11   1          2.70        -17.95        33.45 o                         
  -6  11   1        117.53         64.23        26.35 o                         
  -5  11   1        258.34        214.37        30.43 o                         
  -4  11   1       1775.67       1677.26       121.55 o                         
  -3  11   1       5347.97       4933.17       343.98 o                         
  -2  11   1         65.79         80.32        24.57 o                         
  -1  11   1        181.27        124.12        25.02 o                         
   0  11   1          0.09          1.14        24.72 o                         
   1  11   1        288.57        331.84        44.36 o                         
   2  11   1         61.98         44.91        63.85 o                         
   3  11   1       2785.53       3327.04       287.00 o                         
   4  11   1        978.06       1351.25       129.97 o                         
   5  11   1          4.30         13.79        47.31 o                         
   6  11   1         19.12         38.91        40.81 o                         
   7  11   1         16.16         36.15        44.91 o                         
   8  11   1        189.08        218.90        76.39 o                         
   9  11   1         11.25        -13.68        69.55 o                         
  11  11   1        155.38        256.53        87.79 o                         
 -13  12   1          0.44        -77.53        94.63 o                         
 -12  12   1         37.65         70.69        99.19 o                         
 -11  12   1         31.38         10.26        78.67 o                         
 -10  12   1        320.32        328.35        85.51 o                         
  -9  12   1         50.67         13.65        42.32 o                         
  -8  12   1          1.72        -18.33        37.33 o                         
  -7  12   1          4.90          8.63        30.63 o                         
  -6  12   1          3.32         37.26        28.55 o                         
  -5  12   1         96.18         75.46        29.31 o                         
  -4  12   1       1349.12       1348.08       131.27 o                         
  -3  12   1       1966.82       1804.50       130.32 o                         
  -2  12   1        181.83        137.89        47.89 o                         
  -1  12   1         46.27         59.64        33.10 o                         
   0  12   1         49.70         39.58        34.90 o                         
   1  12   1          3.54        -33.74        33.74 o                         
   2  12   1       1226.38       1536.28       139.05 o                         
   3  12   1       1032.20       1031.63       100.73 o                         
   4  12   1       1286.13       1491.55       138.26 o                         
   5  12   1        173.51        206.44        82.66 o                         
   6  12   1        197.31        235.13        53.73 o                         
   7  12   1          1.12          3.56        57.06 o                         
   8  12   1        152.25        199.52        79.81 o                         
   9  12   1          4.87         -5.70        75.25 o                         
 -12  13   1         63.08         33.06        90.07 o                         
 -11  13   1         14.05         28.50        90.07 o                         
  -9  13   1         57.98         31.67        46.74 o                         
  -8  13   1          0.45         -0.70        40.29 o                         
  -7  13   1        286.59        233.37        47.72 o                         
  -6  13   1        703.98        994.34        99.15 o                         
  -5  13   1         55.36         52.40        40.56 o                         
  -4  13   1       1559.26       1712.26       154.76 o                         
  -3  13   1        823.93        763.48        78.53 o                         
  -2  13   1         69.74         54.64        35.88 o                         
  -1  13   1        106.30         90.48        46.17 o                         
   0  13   1         64.78        108.43        39.61 o                         
   1  13   1        165.77        140.23        43.80 o                         
   2  13   1         26.69         67.88        41.55 o                         
   3  13   1         62.52         96.95        44.61 o                         
   4  13   1        891.24       1144.50       111.98 o                         
   5  13   1         83.89        113.15        50.15 o                         
   6  13   1         30.21        -25.60        52.55 o                         
   7  13   1          0.75        -27.36        69.55 o                         
   8  13   1         52.42        150.50        88.93 o                         
   9  13   1          7.28        -10.26        90.07 o                         
  -9  14   1          0.29        108.31        77.53 o                         
  -8  14   1         21.18         60.43        67.27 o                         
  -7  14   1         13.13         86.65        72.97 o                         
  -6  14   1        316.96        370.54        84.37 o                         
  -5  14   1        423.81        485.69        92.35 o                         
  -4  14   1        346.95        479.99        92.35 o                         
  -3  14   1       1032.05       1318.53       124.51 o                         
  -2  14   1          6.01          2.14        40.23 o                         
  -1  14   1        299.36        393.92        78.10 o                         
   0  14   1         14.60         59.73        43.33 o                         
   1  14   1          5.30         35.91        45.61 o                         
   2  14   1        141.04        150.89        59.29 o                         
   3  14   1        356.77        471.47        66.33 o                         
   4  14   1       1307.06       1937.77       179.36 o                         
   5  14   1          0.47         47.92        53.56 o                         
   6  14   1         66.67         24.63        61.57 o                         
   7  14   1         23.37        129.97        87.79 o                         
   8  14   1          0.72        -76.39        98.05 o                         
  -9  15   1         32.89        -15.96        83.23 o                         
  -8  15   1        118.13         50.17        74.11 o                         
  -7  15   1          0.18         -7.98        78.67 o                         
  -6  15   1         32.82         57.01        72.97 o                         
  -5  15   1        172.76        135.67        77.53 o                         
  -4  15   1        373.57        321.51        83.23 o                         
  -3  15   1        673.14        671.42       115.15 o                         
  -2  15   1        158.21        257.67        80.95 o                         
  -1  15   1         75.52         12.84        49.81 o                         
   0  15   1         53.90         16.71        49.54 o                         
   1  15   1        136.43        173.21        54.20 o                         
   2  15   1          1.69        -31.14        51.13 o                         
   3  15   1        237.60        330.41        65.06 o                         
   4  15   1         11.78        -30.12        58.59 o                         
   5  15   1          7.88         40.37        84.37 o                         
   6  15   1         33.20        -18.17        67.11 o                         
   7  15   1        172.29        150.50        98.05 o                         
  -9  16   1         21.49        102.61        98.05 o                         
  -8  16   1        120.43        126.55        87.79 o                         
  -7  16   1          1.38        -62.71        87.79 o                         
  -6  16   1         33.44        -34.20        83.23 o                         
  -5  16   1        286.05        197.24        87.79 o                         
  -4  16   1         23.64         90.07        86.65 o                         
  -3  16   1        397.79        465.17       104.89 o                         
  -2  16   1         16.38        -55.87        78.67 o                         
  -1  16   1          8.60         19.38        75.25 o                         
   0  16   1          6.42          4.56        78.67 o                         
   1  16   1         57.31        145.94        84.37 o                         
   2  16   1          7.60         57.94        67.23 o                         
   3  16   1         28.18          4.49        62.64 o                         
   4  16   1          1.65         36.53        66.20 o                         
   5  16   1         48.39        -12.94        70.68 o                         
  -7  17   1          0.72         43.32       106.03 o                         
  -6  17   1        246.78        145.94        96.91 o                         
  -5  17   1         77.96         34.20        94.63 o                         
  -4  17   1          9.66         74.11        94.63 o                         
  -3  17   1        106.03         98.05        93.49 o                         
  -2  17   1         22.25         88.93        96.91 o                         
  -1  17   1        219.55        266.79       100.33 o                         
   0  17   1          4.33        -21.66        88.93 o                         
   1  17   1          0.02         36.48        99.19 o                         
   2  17   1         29.09         82.09       106.03 o                         
   3  17   1         85.93        119.71       112.87 o                         
  -4  18   1        159.60        177.86       114.01 o                         
  -3  18   1         13.85        152.78       115.15 o                         
  -2  18   1         64.54         64.99       110.59 o                         
  -1  18   1         89.43         10.26       108.31 o                         
   0  18   1         25.37        -53.59       114.01 o                         
  -2 -18   2        105.89         81.62        73.11 o                         
  -1 -18   2        172.94         85.94        69.31 o                         
   0 -18   2         23.99        -14.98        63.95 o                         
   1 -18   2          2.92        -22.12       129.97 o                         
   2 -18   2         21.21         37.54        62.94 o                         
   3 -18   2        186.10        220.65        78.45 o                         
   4 -18   2         27.74         60.43        99.19 o                         
   5 -18   2         22.04        -43.32        98.05 o                         
   6 -18   2        168.32         41.04       106.03 o                         
  -5 -17   2         66.43        156.20       126.55 o                         
  -4 -17   2         45.39        156.61       135.67 o                         
  -3 -17   2          2.26         -6.58        74.11 o                         
  -2 -17   2          7.89         87.02        62.71 o                         
  -1 -17   2        162.43        119.98        59.97 o                         
   0 -17   2         42.33         64.86        55.82 o                         
   1 -17   2          0.01         16.40        55.06 o                         
   2 -17   2        147.20        111.17        54.48 o                         
   3 -17   2         11.92        -29.06        53.59 o                         
   4 -17   2          5.65         64.98        55.06 o                         
   5 -17   2          1.42         69.74        57.95 o                         
   6 -17   2        205.76        342.04       107.17 o                         
   7 -17   2          4.24         51.31        98.05 o                         
   8 -17   2        118.91        228.02       103.75 o                         
  -6 -16   2        286.40        273.11        75.88 o                         
  -5 -16   2         51.02        117.11       149.93 o                         
  -4 -16   2         30.19        106.35        92.35 o                         
  -3 -16   2         16.75          0.96        54.77 o                         
  -2 -16   2        104.23         71.67        54.73 o                         
  -1 -16   2          1.39         11.45        50.81 o                         
   0 -16   2         47.07         69.28        50.48 o                         
   1 -16   2          2.33         24.30        48.47 o                         
   2 -16   2         14.16         76.81       100.90 o                         
   3 -16   2         18.58         36.79        70.69 o                         
   4 -16   2         32.43        -23.96        47.56 o                         
   5 -16   2         68.61        140.73        78.10 o                         
   6 -16   2        233.63        337.31       141.94 o                         
   7 -16   2        172.32        230.88        61.48 o                         
   8 -16   2         69.40        129.93        68.40 o                         
  -7 -15   2        155.60        145.58        68.73 o                         
  -6 -15   2         56.93        115.17        61.90 o                         
  -5 -15   2         38.65         40.88        56.00 o                         
  -4 -15   2         85.97         94.91        53.73 o                         
  -3 -15   2          6.43         14.33        49.34 o                         
  -2 -15   2        534.47        636.30       129.92 o                         
  -1 -15   2         67.90         29.81        45.60 o                         
   0 -15   2          2.08        -38.00        41.83 o                         
   1 -15   2         69.46        102.69        47.31 o                         
   2 -15   2         49.29         83.52        41.91 o                         
   3 -15   2          6.59          8.52        42.45 o                         
   4 -15   2        163.03        117.71        46.68 o                         
   5 -15   2          1.50          3.28        45.87 o                         
   6 -15   2          2.18        -37.75        46.31 o                         
   7 -15   2        120.73        118.99        53.04 o                         
   8 -15   2         21.01         18.47        51.99 o                         
   9 -15   2         96.00         76.39        79.81 o                         
  10 -15   2         42.41         13.68       115.15 o                         
  -9 -14   2          0.10         92.35        93.49 o                         
  -8 -14   2         10.42          3.42        82.09 o                         
  -7 -14   2        159.59        155.51        58.04 o                         
  -6 -14   2         64.32         51.39        52.03 o                         
  -5 -14   2        117.13        111.33        66.13 o                         
  -4 -14   2        114.30        112.65        92.92 o                         
  -3 -14   2        176.19        176.64        47.84 o                         
  -2 -14   2          3.61         55.80        43.80 o                         
  -1 -14   2        359.60        337.03        52.69 o                         
   0 -14   2        204.93        116.44        71.83 o                         
   1 -14   2        163.44        220.33        43.01 o                         
   2 -14   2          0.04         31.83        73.54 o                         
   3 -14   2        238.01        216.54        54.16 o                         
   4 -14   2         14.98        -30.27        40.09 o                         
   5 -14   2        624.78        500.25       118.52 o                         
   6 -14   2         75.99        129.31        45.76 o                         
   7 -14   2         26.21         78.68        45.50 o                         
   8 -14   2         71.65        106.73        49.96 o                         
   9 -14   2        165.00        375.10        92.35 o                         
  10 -14   2         79.84        158.48        80.95 o                         
  11 -14   2          0.30        -92.35        92.35 o                         
 -10 -13   2         22.89        -22.80        92.35 o                         
  -9 -13   2         51.74          2.28        78.67 o                         
  -8 -13   2        228.54        229.16        79.81 o                         
  -7 -13   2        546.23        718.58       254.19 o                         
  -6 -13   2          5.20         34.01        46.39 o                         
  -5 -13   2          2.87        -44.48        44.48 o                         
  -4 -13   2         37.87          6.74        40.27 o                         
  -3 -13   2        399.27        355.44        70.12 o                         
  -2 -13   2        119.52        123.82        39.11 o                         
  -1 -13   2       1446.44       1666.03       151.54 o                         
   0 -13   2         37.00         18.80        36.48 o                         
   1 -13   2        547.07        432.54        52.43 o                         
   2 -13   2       1046.62       1213.38       147.65 o                         
   3 -13   2        133.79        129.33        38.67 o                         
   4 -13   2          0.08         20.02        35.81 o                         
   5 -13   2        302.20        227.56        49.03 o                         
   6 -13   2        314.35        174.43        43.51 o                         
   7 -13   2          1.29        -27.83        74.68 o                         
   8 -13   2          9.27         18.23        43.08 o                         
   9 -13   2         47.33         -3.42        68.41 o                         
  10 -13   2        623.47        628.09       111.73 o                         
  11 -13   2          4.93         64.60        68.74 o                         
  12 -13   2        217.52        159.77        72.40 o                         
 -10 -12   2         26.99        209.78        84.37 o                         
  -9 -12   2        163.25        315.81        86.65 o                         
  -8 -12   2        153.64        119.71        67.27 o                         
  -7 -12   2          8.79         30.46        45.47 o                         
  -6 -12   2        143.59        146.56        45.47 o                         
  -5 -12   2        937.72        903.73        92.18 o                         
  -4 -12   2        117.92        125.82        66.13 o                         
  -3 -12   2       1317.06       1637.52       181.22 o                         
  -2 -12   2       1233.12       1405.34       128.96 o                         
  -1 -12   2        126.00        116.46        34.55 o                         
   0 -12   2        542.26        543.65       145.31 o                         
   1 -12   2         37.44         50.48        30.66 o                         
   2 -12   2        974.79        946.25       226.31 o                         
   3 -12   2       1541.92       1691.17       264.45 o                         
   4 -12   2          7.44         51.79        33.83 o                         
   5 -12   2       1365.94       1518.72       137.04 o                         
   6 -12   2        196.55        136.15        32.40 o                         
   7 -12   2          8.79         21.86        30.06 o                         
   8 -12   2        106.74         92.12        33.40 o                         
   9 -12   2         47.44         23.37        43.53 o                         
  10 -12   2        705.05        955.69        99.15 o                         
  11 -12   2         13.83         22.04        54.00 o                         
  12 -12   2         92.02        125.41        63.69 o                         
  13 -12   2        216.06        163.72        72.44 o                         
 -11 -11   2         31.10        139.09        86.65 o                         
 -10 -11   2          0.68         -2.28        68.41 o                         
  -9 -11   2         74.85         52.45        64.99 o                         
  -8 -11   2        411.91        335.20        76.39 o                         
  -7 -11   2          1.01        -32.43        39.17 o                         
  -6 -11   2        418.97        429.51        56.32 o                         
  -5 -11   2       1624.14       1484.36       136.18 o                         
  -4 -11   2        190.13        208.27        51.31 o                         
  -3 -11   2       1691.13       1837.60       162.43 o                         
  -2 -11   2         30.53         37.11        30.13 o                         
  -1 -11   2        490.06        588.94        61.21 o                         
   0 -11   2        114.29         99.58        28.76 o                         
   1 -11   2        604.35        545.55        56.73 o                         
   2 -11   2        524.52        479.10        52.38 o                         
   3 -11   2       2012.66       2011.39       144.14 o                         
   4 -11   2       2926.46       3106.81       218.31 o                         
   5 -11   2        265.65        325.25        34.60 o                         
   6 -11   2        639.94        555.21        48.23 o                         
   7 -11   2        860.46        690.95        56.56 o                         
   8 -11   2        298.49        385.60        45.20 o                         
   9 -11   2         40.07         12.95        41.90 o                         
  10 -11   2         97.58        137.20        46.74 o                         
  11 -11   2         48.73         70.80        51.07 o                         
  12 -11   2         20.11         39.31        55.47 o                         
  13 -11   2         12.65         17.99        65.70 o                         
 -12 -10   2        661.89        742.10       123.13 o                         
 -11 -10   2         94.95        134.53        76.39 o                         
 -10 -10   2          0.07        -10.26        59.29 o                         
  -9 -10   2        199.66        136.81        63.85 o                         
  -8 -10   2       2340.57       2497.78       311.25 o                         
  -7 -10   2        681.70        796.57        95.20 o                         
  -6 -10   2        245.86        272.21        57.01 o                         
  -5 -10   2         16.92         30.61        31.77 o                         
  -4 -10   2        941.50       1137.92       116.29 o                         
  -3 -10   2        810.15       1033.32        95.90 o                         
  -2 -10   2        890.84        952.36       111.16 o                         
  -1 -10   2        943.81        782.17        74.12 o                         
   0 -10   2        943.18        769.37        65.86 o                         
   1 -10   2        264.35        416.24        43.02 o                         
   2 -10   2        645.32        626.85        47.72 o                         
   3 -10   2        224.58        262.44        27.23 o                         
   4 -10   2       4384.88       4552.11       317.27 o                         
   5 -10   2       1623.29       1692.69       121.77 o                         
   6 -10   2        108.06        133.29        48.08 o                         
   7 -10   2        418.44        496.84        44.96 o                         
   8 -10   2       2150.74       2361.49       166.31 o                         
   9 -10   2          3.62          4.71        37.87 o                         
  10 -10   2        359.52        474.21        63.85 o                         
  11 -10   2        983.53       1002.21       209.78 o                         
  12 -10   2         27.50        -31.99        53.57 o                         
  13 -10   2         39.68         58.25        74.11 o                         
  14 -10   2         69.50         39.94        71.18 o                         
 -12  -9   2        336.91        322.65        83.23 o                         
 -11  -9   2         74.81         77.53        61.57 o                         
 -10  -9   2         91.95        199.52        64.99 o                         
  -9  -9   2        419.73        253.11        66.13 o                         
  -8  -9   2       1398.46       1334.97       176.72 o                         
  -7  -9   2        991.74        835.62       121.99 o                         
  -6  -9   2         98.92        104.97        58.15 o                         
  -5  -9   2        199.23        230.81        27.81 o                         
  -4  -9   2       2077.32       2024.90       143.26 o                         
  -3  -9   2          5.49          1.74        16.23 o                         
  -2  -9   2         14.01         16.82        14.15 o                         
  -1  -9   2         21.20         41.07        13.93 o                         
   0  -9   2         59.75        114.72        29.73 o                         
   1  -9   2         15.76         -3.50        19.10 o                         
   2  -9   2          1.95         20.38        15.17 o                         
   3  -9   2         16.44         -5.66        15.59 o                         
   4  -9   2       1906.07       1776.68       125.94 o                         
   5  -9   2       1970.45       2064.21       145.25 o                         
   6  -9   2       1975.73       1948.60       137.79 o                         
   7  -9   2        197.11        175.56        41.65 o                         
   8  -9   2        939.87       1018.79        77.87 o                         
   9  -9   2         89.78        116.20        39.40 o                         
  10  -9   2         28.83         44.10        39.92 o                         
  11  -9   2       1428.28       1751.53       162.04 o                         
  12  -9   2         54.97         -5.40        47.48 o                         
  13  -9   2         94.13         68.61        58.41 o                         
  14  -9   2        126.55         65.67        65.08 o                         
 -13  -8   2        211.76        279.33        80.95 o                         
 -12  -8   2        344.83        323.79        74.11 o                         
 -11  -8   2        121.98        145.94        60.43 o                         
 -10  -8   2         35.76         61.57        58.15 o                         
  -9  -8   2        593.19        602.56        65.67 o                         
  -8  -8   2       1986.61       1878.76       135.12 o                         
  -7  -8   2        336.82        278.51        31.79 o                         
  -6  -8   2          0.31          5.36        20.20 o                         
  -5  -8   2       1903.77       2011.91       143.27 o                         
  -4  -8   2        547.72        492.18        40.74 o                         
  -3  -8   2       1348.56       1160.14        85.77 o                         
  -2  -8   2         23.62          7.61        13.08 o                         
  -1  -8   2         27.39         15.79        18.05 o                         
   0  -8   2        328.64        432.22        34.69 o                         
   1  -8   2        410.99        492.62        38.08 o                         
   2  -8   2        331.35        373.77        35.97 o                         
   3  -8   2        752.22        693.41        52.42 o                         
   4  -8   2        124.17        128.54        18.55 o                         
   5  -8   2       1082.14        913.30        76.09 o                         
   6  -8   2       1827.42       1817.99       129.24 o                         
   7  -8   2        164.00        131.90        23.36 o                         
   8  -8   2         22.08         -8.18        22.47 o                         
   9  -8   2        111.18         90.40        33.28 o                         
  10  -8   2        222.21        248.55        45.15 o                         
  11  -8   2       1578.40       1429.82       132.99 o                         
  12  -8   2        103.14        181.67        59.29 o                         
  13  -8   2         98.94        149.45        62.14 o                         
  14  -8   2         27.93         28.92        62.06 o                         
  15  -8   2          3.88        -63.08        72.96 o                         
 -13  -7   2         10.32         44.46        61.57 o                         
 -12  -7   2        316.68        326.76        50.34 o                         
 -11  -7   2       1033.30       1221.69       144.23 o                         
 -10  -7   2        278.66        266.79        64.99 o                         
  -9  -7   2        802.57        713.27        78.67 o                         
  -8  -7   2       2152.01       2267.44       161.49 o                         
  -7  -7   2        445.56        513.61        43.40 o                         
  -6  -7   2        410.89        397.85        34.84 o                         
  -5  -7   2        165.18        158.61        21.25 o                         
  -4  -7   2       1868.26       1648.95       117.60 o                         
  -3  -7   2        401.27        411.19        33.68 o                         
  -2  -7   2       1596.70       1382.47        99.38 o                         
  -1  -7   2       1718.34       1705.51       122.86 o                         
   0  -7   2      16860.38      18281.56      1261.51 o                         
   1  -7   2       4053.32       4478.75       308.06 o                         
   2  -7   2       3625.25       3627.33       252.77 o                         
   3  -7   2        143.74        122.34        28.13 o                         
   4  -7   2        823.98        776.91        56.60 o                         
   5  -7   2        181.49        205.16        22.15 o                         
   6  -7   2       2359.98       2140.05       149.20 o                         
   7  -7   2        293.30        337.93        32.16 o                         
   8  -7   2         76.17        102.43        22.77 o                         
   9  -7   2        441.21        490.97        79.81 o                         
  10  -7   2        862.32        873.87        90.07 o                         
  11  -7   2        796.26        844.56        87.07 o                         
  12  -7   2         28.01        -41.04        45.95 o                         
  13  -7   2        103.90        152.97        56.83 o                         
  14  -7   2         14.36         63.46        59.57 o                         
  15  -7   2          1.51         -1.68        67.49 o                         
 -14  -6   2         49.02         30.58        52.55 o                         
 -13  -6   2          7.69         29.87        45.61 o                         
 -12  -6   2         40.70         63.03        37.48 o                         
 -11  -6   2       1581.37       1505.50       135.43 o                         
 -10  -6   2        169.78        128.40        35.71 o                         
  -9  -6   2       1149.48       1155.41       107.22 o                         
  -8  -6   2        115.49        188.38        26.81 o                         
  -7  -6   2        342.36        395.27        58.13 o                         
  -6  -6   2       1116.44       1003.89        73.93 o                         
  -5  -6   2        110.88         93.28        17.28 o                         
  -4  -6   2         13.02         24.25        16.32 o                         
  -3  -6   2         26.75         35.68        12.17 o                         
  -2  -6   2      11715.74      11070.03       766.57 o                         
  -1  -6   2       7460.50       6838.43       471.90 o                         
   0  -6   2      11412.55      11068.82       766.57 o                         
   1  -6   2       3902.60       4068.20       282.83 o                         
   2  -6   2       5785.08       5752.59       399.27 o                         
   3  -6   2        908.13        752.34        65.04 o                         
   4  -6   2        665.15        584.52        43.22 o                         
   5  -6   2        122.74        113.95        16.83 o                         
   6  -6   2       2100.98       2124.84       149.20 o                         
   7  -6   2       1487.07       1441.88       103.99 o                         
   8  -6   2          8.25         18.02        17.93 o                         
   9  -6   2          0.11         51.31        31.44 o                         
  10  -6   2         36.37         23.55        44.46 o                         
  11  -6   2         94.82        100.49        40.23 o                         
  12  -6   2        262.96        183.69        86.65 o                         
  13  -6   2        100.25        105.50        49.57 o                         
  14  -6   2          4.83        -17.83        67.27 o                         
  15  -6   2          1.74          6.83        63.45 o                         
 -14  -5   2         24.22         86.08        83.80 o                         
 -13  -5   2         92.40         90.77        43.89 o                         
 -12  -5   2         76.07         82.23        39.11 o                         
 -11  -5   2        496.68        545.75        61.25 o                         
 -10  -5   2          7.88        -29.21        30.35 o                         
  -9  -5   2         45.91         34.20        36.48 o                         
  -8  -5   2        353.58        385.15        47.08 o                         
  -7  -5   2        681.99        756.24        57.92 o                         
  -6  -5   2       6656.69       7108.78       492.30 o                         
  -5  -5   2        481.09        504.90        39.91 o                         
  -4  -5   2        273.32        340.81        28.08 o                         
  -3  -5   2       2098.52       2127.44       149.20 o                         
  -2  -5   2       2332.10       1900.37       134.06 o                         
  -1  -5   2       1438.62       1142.56        81.84 o                         
   0  -5   2        607.50        455.70        34.64 o                         
   1  -5   2       2162.91       1917.17       133.40 o                         
   2  -5   2        333.46        302.32        23.89 o                         
   3  -5   2       2775.14       2523.66       175.31 o                         
   4  -5   2         23.29         72.21        12.56 o                         
   5  -5   2       2025.48       1922.92       134.50 o                         
   6  -5   2        555.30        570.14        44.07 o                         
   7  -5   2         63.69         60.22        26.12 o                         
   8  -5   2          0.58         25.59        39.90 o                         
   9  -5   2         13.40          6.89        26.93 o                         
  10  -5   2         89.32         87.51        33.28 o                         
  11  -5   2        576.63        513.84        60.77 o                         
  12  -5   2         18.76         -0.77        42.52 o                         
  13  -5   2        137.26        218.45        50.00 o                         
  14  -5   2          0.23         40.86        50.62 o                         
  15  -5   2         44.21         14.23        60.81 o                         
 -14  -4   2          4.55         47.81        49.80 o                         
 -13  -4   2          6.61        -41.86        41.86 o                         
 -12  -4   2         31.09         25.14        36.43 o                         
 -11  -4   2        176.97        124.49        42.75 o                         
 -10  -4   2          4.78         -3.59        27.93 o                         
  -9  -4   2        109.78        119.05        28.22 o                         
  -8  -4   2        490.74        497.07        41.64 o                         
  -7  -4   2       2413.56       2401.86       167.63 o                         
  -6  -4   2        546.13        570.52        43.88 o                         
  -5  -4   2       2794.91       2875.96       199.01 o                         
  -4  -4   2       2070.70       2152.12       149.86 o                         
  -3  -4   2       7344.90       7488.34       517.76 o                         
  -2  -4   2          5.44         16.15         8.11 o                         
  -1  -4   2        140.10        153.81        29.59 o                         
   0  -4   2        778.96        837.45        56.37 o                         
   1  -4   2       2816.42       2445.96       170.27 o                         
   2  -4   2        861.23        683.82        48.92 o                         
   3  -4   2      12289.94      12150.31       838.32 o                         
   4  -4   2       3776.50       3744.78       259.13 o                         
   5  -4   2       1235.89        941.64        67.13 o                         
   6  -4   2         28.12         55.26        30.22 o                         
   7  -4   2        564.69        560.40        43.50 o                         
   8  -4   2        906.47        757.13        72.56 o                         
   9  -4   2        123.33        151.89        30.51 o                         
  10  -4   2         67.00         45.14        43.32 o                         
  11  -4   2        686.06        719.72       126.55 o                         
  12  -4   2        883.97       1012.45       259.95 o                         
  13  -4   2          0.17         13.36        58.15 o                         
  14  -4   2         23.95         43.42        51.07 o                         
  15  -4   2          0.27         51.76        58.56 o                         
 -15  -3   2        194.79        208.70        79.81 o                         
 -14  -3   2        301.82        263.08        54.00 o                         
 -13  -3   2         35.08         17.77        40.53 o                         
 -12  -3   2         54.95         53.25        40.47 o                         
 -11  -3   2         26.45        -19.65        31.16 o                         
 -10  -3   2         72.10         34.42        27.00 o                         
  -9  -3   2         57.86          7.57        24.50 o                         
  -8  -3   2         56.33         48.35        18.28 o                         
  -7  -3   2          0.21        -11.91        14.52 o                         
  -6  -3   2       2674.93       2791.64       194.62 o                         
  -5  -3   2         41.82         46.97        12.72 o                         
  -4  -3   2       6759.48       7289.12       504.37 o                         
  -3  -3   2       8674.81       9023.81       624.61 o                         
  -2  -3   2       2996.15       3154.16       218.98 o                         
  -1  -3   2          3.52         11.50         5.67 o                         
   0  -3   2      27637.71      27954.04      3344.77 o                         
   1  -3   2       1017.45        863.71        61.00 o                         
   2  -3   2        217.56        183.35        29.51 o                         
   3  -3   2       2372.09       2399.12       166.76 o                         
   4  -3   2         73.87         85.51        11.06 o                         
   5  -3   2         44.66         63.95        11.19 o                         
   6  -3   2          9.67         41.01        11.26 o                         
   7  -3   2          5.12         23.94        11.75 o                         
   8  -3   2          1.29         15.96        22.57 o                         
   9  -3   2       2114.84       2084.51       330.58 o                         
  10  -3   2        418.42        548.89        60.06 o                         
  11  -3   2        599.39        793.17       132.25 o                         
  12  -3   2       1098.84       1304.89       121.73 o                         
  13  -3   2        116.87        120.75        50.74 o                         
  14  -3   2          2.46         15.43        52.33 o                         
  15  -3   2          0.43        -39.53        55.68 o                         
 -15  -2   2         46.71         77.17        56.41 o                         
 -14  -2   2        776.44        841.86       247.35 o                         
 -13  -2   2        103.69        111.05        41.90 o                         
 -12  -2   2        117.13        131.89        55.87 o                         
 -11  -2   2        164.30        158.76        37.33 o                         
 -10  -2   2          8.54        -27.60        27.60 o                         
  -9  -2   2         55.62         37.40        24.34 o                         
  -8  -2   2         27.02         29.41        15.71 o                         
  -7  -2   2       1645.77       1691.87       119.58 o                         
  -6  -2   2         22.65         35.44        13.13 o                         
  -5  -2   2         15.69         54.55        11.99 o                         
  -4  -2   2         99.72        139.29        14.25 o                         
  -3  -2   2      15362.69      15139.26      1045.17 o                         
  -2  -2   2       3142.66       2680.61       186.06 o                         
  -1  -2   2      11152.94      12222.10       844.47 o                         
   0  -2   2       3440.54       3408.05       289.02 o                         
   1  -2   2      14630.72      15741.02      1087.30 o                         
   2  -2   2      14880.67      15875.84      1096.29 o                         
   3  -2   2       9338.59       9139.71       630.98 o                         
   4  -2   2       4395.90       3931.81       273.61 o                         
   5  -2   2         99.12         78.06        34.20 o                         
   6  -2   2       3082.44       3026.20       257.58 o                         
   7  -2   2        148.00        151.24        24.19 o                         
   8  -2   2        778.16        689.75        66.11 o                         
   9  -2   2       1980.06       2205.07       189.86 o                         
  10  -2   2        770.18        916.66       181.28 o                         
  11  -2   2       1821.76       1874.69       219.42 o                         
  12  -2   2       1611.06       1632.47       149.53 o                         
  13  -2   2         71.90         15.46        39.40 o                         
  14  -2   2          0.35        -19.02        45.87 o                         
  15  -2   2          1.60        -13.68        56.43 o                         
 -15  -1   2         49.63         59.29        55.63 o                         
 -14  -1   2        523.91        513.39        68.98 o                         
 -13  -1   2        167.67         95.25        53.02 o                         
 -12  -1   2         50.94         15.96        36.36 o                         
 -11  -1   2        288.95        254.99        98.62 o                         
 -10  -1   2          2.44         11.26        26.57 o                         
  -9  -1   2       2551.33       2469.84       212.83 o                         
  -8  -1   2         74.37         63.25        15.89 o                         
  -7  -1   2        222.25        252.03        56.44 o                         
  -6  -1   2        911.76        853.15        70.57 o                         
  -5  -1   2        486.62        530.81        39.48 o                         
  -4  -1   2         41.09         35.20        11.25 o                         
  -3  -1   2        800.08       1113.66        78.33 o                         
  -2  -1   2      39441.58      43302.50      2990.10 o                         
  -1  -1   2      14767.25      15937.00      1349.40 o                         
   0  -1   2        101.42        116.40        10.08 o                         
   1  -1   2       2877.26       3092.13       213.93 o                         
   2  -1   2      16055.39      16694.57      1153.56 o                         
   3  -1   2       3673.74       4065.93       279.54 o                         
   4  -1   2       7590.29       7632.95       645.68 o                         
   5  -1   2          1.14         26.22        13.71 o                         
   6  -1   2       1137.93       1134.28       108.88 o                         
   7  -1   2       2707.35       2257.86       194.29 o                         
   8  -1   2         14.02         21.20        21.72 o                         
   9  -1   2       3975.38       4082.43       343.84 o                         
  10  -1   2        111.25        147.60        36.48 o                         
  11  -1   2       4076.30       4246.50       364.80 o                         
  12  -1   2        665.21        687.48       102.04 o                         
  13  -1   2         14.00        -25.32        39.28 o                         
  14  -1   2         10.96        -17.88        49.58 o                         
  15  -1   2         94.96         75.29        58.70 o                         
 -15   0   2         38.52         17.79        58.24 o                         
 -14   0   2         82.57         56.69        90.64 o                         
 -13   0   2        122.91        161.82        47.03 o                         
 -12   0   2        786.42        889.67        87.83 o                         
 -11   0   2        199.28        227.85        40.66 o                         
 -10   0   2          2.65         61.79        33.06 o                         
  -9   0   2        691.37        770.81        73.76 o                         
  -8   0   2         82.31         93.37        17.98 o                         
  -7   0   2        509.88        545.77        61.97 o                         
  -6   0   2       1539.14       1540.70       108.61 o                         
  -5   0   2        385.53        436.27        32.64 o                         
  -4   0   2      12426.28      13062.84       903.05 o                         
  -3   0   2      10782.28      10712.35       740.68 o                         
  -2   0   2       1131.15       1199.34        83.60 o                         
  -1   0   2       3169.76       2835.40       207.79 o                         
   0   0   2      14262.16      16171.65      1116.92 o                         
   1   0   2       6557.28       5872.84       412.00 o                         
   2   0   2      35546.34      37605.67      2596.31 o                         
   3   0   2        586.66        871.18        60.34 o                         
   4   0   2        629.25        666.35        58.85 o                         
   5   0   2        217.71        362.57        36.28 o                         
   6   0   2         25.21         -2.89        23.94 o                         
   7   0   2          6.41         19.07        31.92 o                         
   8   0   2        372.98        405.38       109.45 o                         
   9   0   2       2686.40       2561.02       220.49 o                         
  10   0   2        688.27        717.49        88.36 o                         
  11   0   2       2271.76       2154.19       187.03 o                         
  12   0   2        105.13        105.21        37.48 o                         
  13   0   2          0.20         -6.73        42.32 o                         
  14   0   2         39.96         22.74        87.22 o                         
  15   0   2         54.52        -25.44        52.80 o                         
 -15   1   2         67.48         28.06        53.14 o                         
 -14   1   2         14.19         38.42        50.48 o                         
 -13   1   2        651.55        681.13        76.99 o                         
 -12   1   2       1001.29       1139.60       108.02 o                         
 -11   1   2       1203.30       1159.07       106.82 o                         
 -10   1   2        273.54        266.50        38.29 o                         
  -9   1   2       2407.48       2311.75       199.93 o                         
  -8   1   2        333.08        411.92        50.71 o                         
  -7   1   2       1879.24       2046.20       144.15 o                         
  -6   1   2         73.90        123.84        20.32 o                         
  -5   1   2         64.53         43.74        10.51 o                         
  -4   1   2        192.76        229.85        19.50 o                         
  -3   1   2       4674.92       5156.19       356.92 o                         
  -2   1   2      64745.25      70048.96      4837.45 o                         
  -1   1   2          2.07         -3.60         3.84 o                         
   0   1   2      17500.28      18652.74      1288.50 o                         
   1   1   2        595.03        593.92        51.29 o                         
   2   1   2      17367.05      18349.47      1267.87 o                         
   3   1   2        110.56        224.76        18.41 o                         
   4   1   2      12107.29      12767.84       884.40 o                         
   5   1   2        455.18        432.58        34.02 o                         
   6   1   2        360.21        463.56        44.74 o                         
   7   1   2        132.71        136.92        42.75 o                         
   8   1   2        136.34        178.96        28.22 o                         
   9   1   2        419.95        380.37        78.67 o                         
  10   1   2          1.29          3.89        44.46 o                         
  11   1   2        106.63        119.21        34.41 o                         
  12   1   2        193.27        166.33        39.48 o                         
  13   1   2        164.89        154.87        45.29 o                         
  14   1   2         22.94         65.49        50.77 o                         
  15   1   2         55.71         81.24        58.41 o                         
 -15   2   2          0.05        -43.56        58.34 o                         
 -14   2   2        109.74         56.26        47.84 o                         
 -13   2   2         98.28        112.28        43.44 o                         
 -12   2   2       1493.72       1512.37       138.66 o                         
 -11   2   2       1923.53       1900.78       232.53 o                         
 -10   2   2         31.12         41.14        29.80 o                         
  -9   2   2        192.96        178.64        34.77 o                         
  -8   2   2        178.26        190.03        22.47 o                         
  -7   2   2        180.74        234.03        51.67 o                         
  -6   2   2         28.82         71.54        25.87 o                         
  -5   2   2        918.50        898.71        64.29 o                         
  -4   2   2       3056.58       3390.21       235.21 o                         
  -3   2   2       7544.09       7464.15       516.44 o                         
  -2   2   2        320.07        360.04        28.97 o                         
  -1   2   2       1782.48       1614.47       113.22 o                         
   0   2   2       2079.87       2726.89       189.36 o                         
   1   2   2       7366.62       7321.37       505.47 o                         
   2   2   2        373.01        475.21        34.89 o                         
   3   2   2      16149.00      16843.15      1164.09 o                         
   4   2   2        134.14        200.37        28.69 o                         
   5   2   2        112.86        137.61        16.22 o                         
   6   2   2       1681.51       1620.86       113.43 o                         
   7   2   2         29.95         -2.09        13.06 o                         
   8   2   2        884.72       1005.97        91.09 o                         
   9   2   2         28.46         33.63        27.93 o                         
  10   2   2        121.83        119.14        33.05 o                         
  11   2   2          0.05         38.05        31.03 o                         
  12   2   2        451.92        422.27        53.61 o                         
  13   2   2         68.09         63.90        40.71 o                         
  14   2   2        144.69         64.42        55.30 o                         
  15   2   2        188.04        160.00        57.09 o                         
 -15   3   2         82.49         35.09        61.67 o                         
 -14   3   2         17.86          1.56        51.96 o                         
 -13   3   2        401.41        432.95        62.44 o                         
 -12   3   2       1513.05       1500.70       137.02 o                         
 -11   3   2       1497.32       1724.36       211.44 o                         
 -10   3   2        169.82        228.97        72.40 o                         
  -9   3   2         70.38         48.29        25.76 o                         
  -8   3   2        420.30        419.50        44.09 o                         
  -7   3   2        743.36        875.10        66.55 o                         
  -6   3   2       3302.14       3237.80       226.00 o                         
  -5   3   2       2025.81       2211.05       154.25 o                         
  -4   3   2        372.83        463.19        39.57 o                         
  -3   3   2      12995.71      14680.61      1014.01 o                         
  -2   3   2         14.35         19.21         7.72 o                         
  -1   3   2        512.60        476.40        34.64 o                         
   0   3   2        818.71       1113.70        79.21 o                         
   1   3   2       2494.32       2407.85       168.29 o                         
   2   3   2       8721.60       8571.64       593.02 o                         
   3   3   2       1778.25       1825.28       126.60 o                         
   4   3   2       2030.99       1893.03       132.09 o                         
   5   3   2       1652.85       1530.58       107.07 o                         
   6   3   2       1905.11       2152.72       149.86 o                         
   7   3   2        528.31        607.47        46.73 o                         
   8   3   2        944.48        811.74        75.38 o                         
   9   3   2        584.85        585.46        60.45 o                         
  10   3   2        265.95        248.09        38.19 o                         
  11   3   2         30.35         38.97        33.60 o                         
  12   3   2          0.55         32.14        36.62 o                         
  13   3   2         22.02         -1.11        41.51 o                         
  14   3   2        181.28        144.20        49.00 o                         
 -15   4   2        230.34        257.79        96.34 o                         
 -14   4   2          8.23         -7.96        56.03 o                         
 -13   4   2        640.65        751.20        90.07 o                         
 -12   4   2          5.27        -27.41        39.11 o                         
 -11   4   2        136.83        146.16        38.29 o                         
 -10   4   2        116.47        162.48        35.87 o                         
  -9   4   2         65.28         99.31        43.89 o                         
  -8   4   2        286.25        275.10        28.88 o                         
  -7   4   2        112.24        103.00        18.08 o                         
  -6   4   2       1124.75        972.18        70.43 o                         
  -5   4   2         43.07         69.33        15.27 o                         
  -4   4   2        799.21        718.21        55.91 o                         
  -3   4   2       7773.18       8166.71       564.71 o                         
  -2   4   2       1912.76       1840.73       128.58 o                         
  -1   4   2        659.51        717.73        51.76 o                         
   0   4   2          1.26          9.02        11.26 o                         
   1   4   2       1372.27       1466.49       101.81 o                         
   2   4   2         18.81         38.55        11.06 o                         
   3   4   2         42.48         48.39        22.15 o                         
   4   4   2        486.25        609.10        45.42 o                         
   5   4   2       2375.29       2479.07       173.56 o                         
   6   4   2       3477.78       3388.66       289.02 o                         
   7   4   2        203.56        307.59        29.23 o                         
   8   4   2        316.31        294.16        37.08 o                         
   9   4   2       1423.68       1366.43       122.53 o                         
  10   4   2        424.13        366.01        49.60 o                         
  11   4   2         25.99         10.78        31.84 o                         
  12   4   2         91.99         39.17        57.01 o                         
  13   4   2        311.45        271.21        52.58 o                         
  14   4   2        194.17        -58.52       121.42 o                         
 -15   5   2        234.27        413.56        73.33 o                         
 -14   5   2         19.23         19.06        52.75 o                         
 -13   5   2          7.07         21.33        49.91 o                         
 -12   5   2          3.90        -17.68        57.58 o                         
 -11   5   2         54.25         61.75        40.21 o                         
 -10   5   2        409.33        518.55       109.39 o                         
  -9   5   2         70.58         72.64        24.57 o                         
  -8   5   2        125.38        133.40        23.31 o                         
  -7   5   2        841.21        754.86        56.82 o                         
  -6   5   2       2387.64       2030.03       143.06 o                         
  -5   5   2        540.52        523.43        41.38 o                         
  -4   5   2       2276.79       2519.73       175.53 o                         
  -3   5   2        861.51        958.95        68.45 o                         
  -2   5   2       5753.74       6246.09       432.18 o                         
  -1   5   2       1308.37       1337.65        91.93 o                         
   0   5   2       7668.43       7369.52       510.52 o                         
   1   5   2        539.40        710.68        55.51 o                         
   2   5   2       2381.99       2694.85       187.16 o                         
   3   5   2        349.26        372.13        30.70 o                         
   4   5   2       1018.98       1001.30        72.19 o                         
   5   5   2         28.89         22.94        15.32 o                         
   6   5   2       1355.69       1251.57        90.18 o                         
   7   5   2       3520.01       3270.88       228.41 o                         
   8   5   2         72.12         91.21        26.60 o                         
   9   5   2       1719.78       1528.51       135.44 o                         
  10   5   2         15.87         17.97        33.10 o                         
  11   5   2         88.12         85.83        35.87 o                         
  12   5   2         73.86         59.70        41.23 o                         
  13   5   2        131.80        128.61        50.27 o                         
  14   5   2          7.62         53.25        56.63 o                         
 -15   6   2         57.98         30.10        70.37 o                         
 -14   6   2        128.90        120.69        56.43 o                         
 -13   6   2        169.52        233.07       104.89 o                         
 -12   6   2          0.64          8.40        43.79 o                         
 -11   6   2        485.53        647.61        72.12 o                         
 -10   6   2        228.34        199.55        40.71 o                         
  -9   6   2        421.14        402.45        38.69 o                         
  -8   6   2         22.94         60.12        21.62 o                         
  -7   6   2        688.27        779.30        61.37 o                         
  -6   6   2         18.14         27.73        17.09 o                         
  -5   6   2        109.69         88.26        16.43 o                         
  -4   6   2       3283.02       3509.45       243.77 o                         
  -3   6   2          2.71          0.14        16.69 o                         
  -2   6   2       3146.14       3639.07       252.99 o                         
  -1   6   2       1381.69       1322.49        93.47 o                         
   0   6   2       6848.63       7448.27       516.22 o                         
   1   6   2        149.81        110.14        42.57 o                         
   2   6   2        628.39        685.35        51.32 o                         
   3   6   2       1832.84       1856.64       130.55 o                         
   4   6   2         10.72         13.79        15.46 o                         
   5   6   2       1969.28       1727.19       122.87 o                         
   6   6   2        120.11        136.98        21.58 o                         
   7   6   2       2047.94       1832.31       129.89 o                         
   8   6   2         72.32         66.72        27.73 o                         
   9   6   2       2108.89       2059.46       179.78 o                         
  10   6   2         47.44         39.12        34.73 o                         
  11   6   2        186.82        123.10        80.38 o                         
  12   6   2         97.87         86.65        40.31 o                         
  13   6   2        359.94        447.32        76.96 o                         
 -15   7   2          0.15        -88.93        98.05 o                         
 -14   7   2        221.30        198.68        62.97 o                         
 -13   7   2          0.66        -39.68        49.29 o                         
 -12   7   2         49.08         16.98        44.48 o                         
 -11   7   2        511.41        539.06        64.49 o                         
 -10   7   2        344.75        376.47       111.73 o                         
  -9   7   2          6.89        -22.75        25.61 o                         
  -8   7   2        422.23        490.13        43.60 o                         
  -7   7   2       1513.18       1383.06        99.83 o                         
  -6   7   2       1012.96        911.92        68.23 o                         
  -5   7   2        379.76        335.77        31.31 o                         
  -4   7   2        914.59        949.95        69.11 o                         
  -3   7   2        512.16        552.95        42.98 o                         
  -2   7   2        155.30        183.72        20.49 o                         
  -1   7   2        320.35        420.69        37.62 o                         
   0   7   2        367.19        383.75        32.39 o                         
   1   7   2         13.16         -3.33        15.23 o                         
   2   7   2         69.26         62.84        17.17 o                         
   3   7   2       1566.80       1479.96       105.54 o                         
   4   7   2        235.52        245.13        26.47 o                         
   5   7   2        234.76        168.69        23.64 o                         
   6   7   2        871.64        949.56        71.28 o                         
   7   7   2       2784.91       2720.32       189.79 o                         
   8   7   2        415.50        384.22        68.41 o                         
   9   7   2        718.63        789.40        78.60 o                         
  10   7   2        129.85         91.27        38.14 o                         
  11   7   2        323.07        244.35        46.68 o                         
  12   7   2        127.37        104.30        46.57 o                         
  13   7   2        159.08        176.68        56.73 o                         
 -14   8   2         17.47        -88.93        88.93 o                         
 -13   8   2         35.99         39.90        58.85 o                         
 -12   8   2         61.51        105.01        50.48 o                         
 -11   8   2        305.51        326.62        54.80 o                         
 -10   8   2          9.83         30.25        58.72 o                         
  -9   8   2       2167.08       2620.84       183.86 o                         
  -8   8   2        391.36        370.74        37.48 o                         
  -7   8   2       1346.94       1182.09        86.66 o                         
  -6   8   2        322.94        279.16        29.40 o                         
  -5   8   2       1436.13       1294.19       114.47 o                         
  -4   8   2       1791.46       1884.87       132.96 o                         
  -3   8   2        864.64        858.93        79.94 o                         
  -2   8   2       1301.41       1236.72        87.98 o                         
  -1   8   2          5.75          2.51        30.69 o                         
   0   8   2       4442.99       4444.35       309.81 o                         
   1   8   2        543.29        574.64        45.82 o                         
   2   8   2        136.39        142.86        21.85 o                         
   3   8   2         42.24          9.35        18.28 o                         
   4   8   2        282.58        279.97        29.37 o                         
   5   8   2        387.52        379.35        35.38 o                         
   6   8   2       1685.90       1847.57       129.66 o                         
   7   8   2        660.48        716.35       119.40 o                         
   8   8   2          0.15          4.40        34.41 o                         
   9   8   2        297.60        251.18        41.90 o                         
  10   8   2          0.30        -17.82        37.79 o                         
  11   8   2        229.90        213.79        47.16 o                         
  12   8   2         97.91        122.90        50.34 o                         
 -14   9   2          0.15         12.54       101.47 o                         
 -13   9   2         69.95         30.78        79.81 o                         
 -12   9   2         36.46        -18.24        72.97 o                         
 -11   9   2          8.50         75.52        46.57 o                         
 -10   9   2         15.88         -9.44        37.79 o                         
  -9   9   2       2403.26       2945.94       256.76 o                         
  -8   9   2          0.65         12.82        26.10 o                         
  -7   9   2         28.50         -5.74        30.89 o                         
  -6   9   2       2280.53       2207.98       156.44 o                         
  -5   9   2        687.65        606.66        48.45 o                         
  -4   9   2        699.50        771.63        58.53 o                         
  -3   9   2         32.22         28.54        18.94 o                         
  -2   9   2          0.13         23.54        18.92 o                         
  -1   9   2        177.74        156.36        22.27 o                         
   0   9   2         37.32         43.78        19.60 o                         
   1   9   2        296.03        334.20        43.30 o                         
   2   9   2        400.05        405.03        66.31 o                         
   3   9   2       1419.85       1338.95        98.06 o                         
   4   9   2         75.50        120.52        24.40 o                         
   5   9   2        278.95        278.32        32.07 o                         
   6   9   2        711.26        806.68        71.85 o                         
   7   9   2         10.48         37.02        33.99 o                         
   8   9   2        455.56        419.63        53.24 o                         
   9   9   2          9.35         35.34        54.73 o                         
  10   9   2        124.94        148.22        60.43 o                         
  11   9   2        394.97        353.44        82.09 o                         
  12   9   2         18.58         33.06        72.97 o                         
 -13  10   2          2.28         28.50        95.77 o                         
 -12  10   2         14.59         -5.70        83.23 o                         
 -11  10   2         89.13         46.74        76.39 o                         
 -10  10   2        150.40        127.69        63.85 o                         
  -9  10   2        362.28        301.04        40.26 o                         
  -8  10   2          0.05        -12.57        28.29 o                         
  -7  10   2        583.85        667.97        86.50 o                         
  -6  10   2        896.02        789.93        71.49 o                         
  -5  10   2        191.04        174.56        28.24 o                         
  -4  10   2        306.14        289.35        43.75 o                         
  -3  10   2        111.86         95.41        23.23 o                         
  -2  10   2         13.63         15.46        20.98 o                         
  -1  10   2        355.28        383.45        35.99 o                         
   0  10   2       1372.72       1331.66        97.85 o                         
   1  10   2         78.32         75.67        23.38 o                         
   2  10   2         59.73         86.45        23.90 o                         
   3  10   2        236.54        324.66        48.31 o                         
   4  10   2          6.85        -22.34        23.91 o                         
   5  10   2        795.22        968.71        74.02 o                         
   6  10   2         45.05         77.86        29.06 o                         
   7  10   2        826.34        804.05        86.89 o                         
   8  10   2         15.53         42.18        60.43 o                         
   9  10   2          6.44        -29.64        64.99 o                         
  10  10   2          0.69        -38.76        62.71 o                         
  11  10   2        268.77        345.46        86.65 o                         
 -13  11   2          4.36         -7.98       104.89 o                         
 -12  11   2         10.28        -35.34        90.07 o                         
 -11  11   2         25.93        -25.08        74.11 o                         
 -10  11   2         93.44         71.83        68.41 o                         
  -9  11   2          0.75        -42.27        42.27 o                         
  -8  11   2        307.33        267.68        53.02 o                         
  -7  11   2        101.20         37.64        27.11 o                         
  -6  11   2        216.51        205.77        32.02 o                         
  -5  11   2         11.67         20.11        25.38 o                         
  -4  11   2       2274.40       2085.12       148.53 o                         
  -3  11   2        114.71        133.79        34.84 o                         
  -2  11   2          7.17         36.92        23.65 o                         
  -1  11   2        419.19        379.85        38.04 o                         
   0  11   2        627.44        615.68        68.20 o                         
   1  11   2        117.76        186.68        42.66 o                         
   2  11   2         12.28          4.13        32.35 o                         
   3  11   2        267.07        311.33       112.30 o                         
   4  11   2        506.38        659.30       140.18 o                         
   5  11   2       1547.68       1864.23       299.22 o                         
   6  11   2         72.93         71.89        43.27 o                         
   7  11   2       1409.28       1977.88       254.25 o                         
   8  11   2         62.46         33.06        64.99 o                         
   9  11   2          0.23        -31.92        75.25 o                         
  10  11   2         52.86         83.23        70.69 o                         
 -12  12   2         15.88         -2.28        84.37 o                         
 -11  12   2         75.84        -14.82        86.65 o                         
 -10  12   2          0.04         34.20        76.39 o                         
  -9  12   2         12.84         67.93        42.52 o                         
  -8  12   2        415.21        279.31        48.73 o                         
  -7  12   2        444.72        346.48        50.34 o                         
  -6  12   2         67.41         36.52        37.43 o                         
  -5  12   2        150.05        145.91        32.24 o                         
  -4  12   2       1169.91       1274.54        95.85 o                         
  -3  12   2        434.24        484.78       105.37 o                         
  -2  12   2        299.92        238.23        47.55 o                         
  -1  12   2        447.93        370.78        48.53 o                         
   0  12   2       1056.27       1295.95       120.90 o                         
   1  12   2        120.77         84.55        38.94 o                         
   2  12   2         87.67          7.51        39.33 o                         
   3  12   2        774.03        865.36        89.39 o                         
   4  12   2        377.18        300.86        66.70 o                         
   5  12   2        132.38        134.89        46.74 o                         
   6  12   2          0.38         11.57        48.99 o                         
   7  12   2        428.02        468.59        92.35 o                         
   8  12   2        123.09        212.06        79.81 o                         
   9  12   2        249.33        293.01        95.77 o                         
  10  12   2          3.55         25.08        79.81 o                         
 -12  13   2         82.58        107.17       112.87 o                         
 -11  13   2        240.72        265.65        84.37 o                         
 -10  13   2         49.29        108.31        75.25 o                         
  -9  13   2          0.31         67.58        47.54 o                         
  -8  13   2         13.33         43.32        44.34 o                         
  -7  13   2         16.14         33.84        43.13 o                         
  -6  13   2        238.03        245.78        49.58 o                         
  -5  13   2        356.73        320.37        75.25 o                         
  -4  13   2        668.26        671.42       107.17 o                         
  -3  13   2         15.29         77.76        44.91 o                         
  -2  13   2        447.47        405.89        55.01 o                         
  -1  13   2        244.20        258.22        58.72 o                         
   0  13   2         81.32         57.69        40.21 o                         
   1  13   2        184.65        251.28        67.27 o                         
   2  13   2        639.63        478.33        81.52 o                         
   3  13   2        674.14        765.27        84.55 o                         
   4  13   2        120.12        184.08        72.40 o                         
   5  13   2         26.58         -3.26        66.70 o                         
   6  13   2         28.21         98.99        55.00 o                         
   7  13   2         50.98         80.95        79.81 o                         
   8  13   2        162.20        330.63        95.77 o                         
   9  13   2        331.42        346.60       114.01 o                         
  -9  14   2          3.14         95.77        75.25 o                         
  -8  14   2          7.82          2.28        71.83 o                         
  -7  14   2         44.56        -11.40        64.99 o                         
  -6  14   2        145.37        124.27        69.55 o                         
  -5  14   2          3.30         45.60        66.13 o                         
  -4  14   2          8.94         62.71        66.13 o                         
  -3  14   2          1.12         39.90        67.27 o                         
  -2  14   2        264.22        303.27        78.67 o                         
  -1  14   2        129.79         92.35        67.27 o                         
   0  14   2         73.46          4.87        44.74 o                         
   1  14   2         48.91         14.31        47.89 o                         
   2  14   2         35.84        -65.56        65.56 o                         
   3  14   2         15.51         24.49        50.62 o                         
   4  14   2         20.61        -14.00        52.75 o                         
   5  14   2         55.46        -10.97        54.48 o                         
   6  14   2         58.48         77.77        60.54 o                         
   7  14   2          0.17        124.27        90.07 o                         
  -9  15   2        158.66        110.59        90.07 o                         
  -8  15   2          5.52        -71.83        80.95 o                         
  -7  15   2          0.31         38.76        71.83 o                         
  -6  15   2         13.63        -72.97        72.97 o                         
  -5  15   2         14.33         25.08        69.55 o                         
  -4  15   2        286.48        329.49        87.79 o                         
  -3  15   2        263.75        352.30        93.49 o                         
  -2  15   2         11.79         39.90        74.11 o                         
  -1  15   2        101.27         85.51        70.69 o                         
   0  15   2        141.43        210.92        79.81 o                         
   1  15   2         87.92        142.52        82.09 o                         
   2  15   2        144.47        204.08        87.79 o                         
   3  15   2          0.12         11.00        60.06 o                         
   4  15   2          0.38        -59.61        76.39 o                         
   5  15   2          7.33        102.12        64.57 o                         
   6  15   2          0.83        125.86       104.89 o                         
  -8  16   2          2.25         43.32        91.21 o                         
  -7  16   2          0.64        -77.53        80.95 o                         
  -6  16   2         38.17         22.80        86.65 o                         
  -5  16   2         26.30        103.75        87.79 o                         
  -4  16   2        236.72        340.90       100.33 o                         
  -3  16   2        118.48         30.78        84.37 o                         
  -2  16   2        210.20        290.73        98.05 o                         
  -1  16   2         13.53         11.40        80.95 o                         
   0  16   2          0.09         55.87        84.37 o                         
   1  16   2         39.20          6.84        86.65 o                         
   2  16   2        160.69        415.00       115.15 o                         
   3  16   2         33.17         57.01       103.75 o                         
   4  16   2         31.27         18.24       104.89 o                         
   5  16   2        225.37        263.37       120.85 o                         
  -6  17   2         14.95         26.22        95.77 o                         
  -5  17   2         64.60         72.97        96.91 o                         
  -4  17   2          3.35         18.24        90.07 o                         
  -3  17   2          0.05         17.10        93.49 o                         
  -2  17   2         22.95         66.13       101.47 o                         
  -1  17   2          9.73        -42.18        92.35 o                         
   0  17   2          3.86        210.92       101.47 o                         
   1  17   2          2.78        -63.85        99.19 o                         
   2  17   2         12.81         46.74       109.45 o                         
   2 -19   3          5.38         91.21       115.15 o                         
  -3 -18   3          0.15         78.80        74.46 o                         
  -2 -18   3         13.43        113.47        73.33 o                         
  -1 -18   3         34.37         27.65        66.21 o                         
   0 -18   3        150.17        124.08        65.26 o                         
   1 -18   3          1.18         13.93        63.00 o                         
   2 -18   3          2.42         26.09        61.36 o                         
   3 -18   3          2.27         -2.83        57.25 o                         
   4 -18   3          0.09         -6.94        61.31 o                         
   5 -18   3         19.41         57.51        64.10 o                         
   6 -18   3          1.67          7.67        78.23 o                         
  -5 -17   3          6.38        104.89        74.83 o                         
  -4 -17   3        114.37         55.66        69.46 o                         
  -3 -17   3         62.12        -14.23        61.61 o                         
  -2 -17   3         29.16         42.56        58.92 o                         
  -1 -17   3         15.87          9.42        54.48 o                         
   0 -17   3        224.34        350.21       108.88 o                         
   1 -17   3        294.69        346.87        94.06 o                         
   2 -17   3          0.35         -6.80        50.57 o                         
   3 -17   3         23.97         48.50        48.72 o                         
   4 -17   3          0.30         25.07        52.82 o                         
   5 -17   3         25.67         87.91        57.44 o                         
   6 -17   3        129.04        127.06        61.83 o                         
   7 -17   3        113.54        178.88        65.61 o                         
   8 -17   3          7.15         49.53        71.32 o                         
  -6 -16   3          0.46         40.32        65.69 o                         
  -5 -16   3         91.34        142.98        64.77 o                         
  -4 -16   3          9.01         31.54       116.29 o                         
  -3 -16   3         49.75         77.49        54.69 o                         
  -2 -16   3         56.00         31.02        51.13 o                         
  -1 -16   3        172.57        148.30        52.43 o                         
   0 -16   3         62.07         75.34        85.51 o                         
   2 -16   3         31.20        -16.68        47.89 o                         
   3 -16   3         33.79        112.84        49.57 o                         
   4 -16   3         48.27         18.77        48.05 o                         
   5 -16   3         93.66        103.53        51.99 o                         
   6 -16   3          4.98        -22.10        52.33 o                         
   7 -16   3          8.99          3.75        58.72 o                         
   8 -16   3         21.04         95.80        59.86 o                         
   9 -16   3          0.76        -51.31        87.79 o                         
  10 -16   3         14.17        149.36       103.75 o                         
  -8 -15   3          2.59         55.87        90.07 o                         
  -7 -15   3         12.60         14.81        63.55 o                         
  -6 -15   3        144.18        123.99        63.00 o                         
  -5 -15   3        159.13        121.65        55.88 o                         
  -4 -15   3         26.97         88.26        52.32 o                         
  -3 -15   3         93.10         70.42        66.13 o                         
  -2 -15   3        230.90        188.92        52.25 o                         
  -1 -15   3         16.56         22.43        43.55 o                         
   0 -15   3        147.87        180.29        47.48 o                         
   1 -15   3        316.18        341.55       121.99 o                         
   2 -15   3       1072.31        996.07        99.12 o                         
   3 -15   3          1.93         -6.21        43.18 o                         
   4 -15   3        140.07        215.52        50.71 o                         
   5 -15   3          3.53        -16.53        45.15 o                         
   6 -15   3          6.38         37.04        49.96 o                         
   7 -15   3        249.68        263.93        57.44 o                         
   8 -15   3        229.27        267.44        59.25 o                         
   9 -15   3          0.59        -79.81        79.81 o                         
  10 -15   3         64.95        -46.74        87.79 o                         
  11 -15   3          1.29        -14.82        96.91 o                         
  -9 -14   3        170.87        118.57        91.21 o                         
  -8 -14   3          2.03         58.15        78.67 o                         
  -7 -14   3        223.94        238.36        63.28 o                         
  -6 -14   3         74.80         67.98        54.77 o                         
  -5 -14   3         38.67         39.22        49.31 o                         
  -4 -14   3         74.26         92.65        49.03 o                         
  -3 -14   3         11.68        -26.47        43.99 o                         
  -2 -14   3        812.73        825.04        86.16 o                         
  -1 -14   3          0.03         -5.43        40.56 o                         
   0 -14   3        177.96        160.68        42.04 o                         
   1 -14   3        393.86        359.16        68.41 o                         
   2 -14   3        844.67        745.17        78.15 o                         
   3 -14   3        300.83        261.23        92.35 o                         
   4 -14   3         69.50         37.94        41.02 o                         
   5 -14   3        269.07        372.94        76.96 o                         
   6 -14   3          1.34         27.36        42.73 o                         
   7 -14   3        250.65        364.96        78.10 o                         
   8 -14   3        430.17        422.60        64.09 o                         
   9 -14   3         25.68         -5.70        72.97 o                         
  10 -14   3         15.00        -19.38        75.25 o                         
  11 -14   3        189.63        220.04        94.63 o                         
  12 -14   3          0.57         47.89       103.75 o                         
 -10 -13   3          9.26        120.85        95.77 o                         
  -9 -13   3        119.94         95.77        78.67 o                         
  -8 -13   3        122.12        106.03        71.83 o                         
  -7 -13   3        140.98        249.77        56.43 o                         
  -6 -13   3        258.62        384.39       114.01 o                         
  -5 -13   3        281.75        308.09        54.69 o                         
  -4 -13   3         55.35         91.89        50.17 o                         
  -3 -13   3         15.29         30.45        40.53 o                         
  -2 -13   3        366.16        381.06        57.01 o                         
  -1 -13   3        121.81        123.99        39.71 o                         
   0 -13   3         61.66         64.38        33.97 o                         
   1 -13   3          1.70         12.41        34.77 o                         
   2 -13   3        397.25        474.68        56.36 o                         
   3 -13   3         11.79        -25.08        33.86 o                         
   4 -13   3       2462.44       2520.58       311.25 o                         
   5 -13   3        422.73        477.25        59.25 o                         
   6 -13   3        311.50        350.06        51.60 o                         
   7 -13   3        364.01        363.73        55.22 o                         
   8 -13   3          7.72          5.31        54.73 o                         
   9 -13   3          2.66        -66.13        66.13 o                         
  10 -13   3         65.54        147.08        77.53 o                         
  11 -13   3         34.06         67.27        77.53 o                         
  12 -13   3         10.60         43.32        94.63 o                         
 -10 -12   3         28.66         47.89        79.81 o                         
  -9 -12   3          0.08        -34.20        67.27 o                         
  -8 -12   3         90.79         41.04        63.85 o                         
  -7 -12   3        169.26        176.00        67.84 o                         
  -6 -12   3        298.64        288.42        53.56 o                         
  -5 -12   3        857.71       1072.81       103.85 o                         
  -4 -12   3        579.01        804.23       190.40 o                         
  -3 -12   3        326.52        330.54        49.60 o                         
  -2 -12   3         44.12         36.87        33.92 o                         
  -1 -12   3         30.92         54.85        32.05 o                         
   0 -12   3         48.55        -15.31        29.02 o                         
   1 -12   3         14.49        156.96       122.56 o                         
   2 -12   3          5.36         13.04        40.47 o                         
   3 -12   3        638.30        664.90        68.12 o                         
   4 -12   3         45.67         42.18        33.05 o                         
   5 -12   3       3181.68       3204.62       367.63 o                         
   6 -12   3          8.11        -31.92        47.89 o                         
   7 -12   3        934.98       1042.36        82.05 o                         
   8 -12   3        379.10        500.56        50.00 o                         
   9 -12   3          0.46         49.31        43.93 o                         
  10 -12   3         58.96         62.60        50.17 o                         
  11 -12   3        137.39         59.96        54.54 o                         
  12 -12   3         29.06         56.57        60.02 o                         
  13 -12   3        100.30         25.04        71.34 o                         
 -11 -11   3         35.85          6.84        75.25 o                         
 -10 -11   3        505.29        618.97       108.31 o                         
  -9 -11   3        313.88        283.89        74.11 o                         
  -8 -11   3        102.97         43.32        55.87 o                         
  -7 -11   3        257.72        278.74        60.43 o                         
  -6 -11   3         94.30         90.37        39.75 o                         
  -5 -11   3       2317.39       2801.73       243.45 o                         
  -4 -11   3          5.14          6.44        34.09 o                         
  -3 -11   3        217.19        215.92        38.80 o                         
  -2 -11   3        824.91        993.05        94.66 o                         
  -1 -11   3          0.18         10.54        36.48 o                         
   0 -11   3         25.33         56.00        31.92 o                         
   1 -11   3        202.61        178.67        32.79 o                         
   2 -11   3        102.61         54.50        28.89 o                         
   3 -11   3          2.79          6.10        28.61 o                         
   4 -11   3         82.90         29.64        50.17 o                         
   5 -11   3       1567.08       1670.64       120.89 o                         
   6 -11   3         18.39          7.34        23.82 o                         
   7 -11   3        126.16        115.49        28.90 o                         
   8 -11   3        631.62        766.44       108.09 o                         
   9 -11   3         47.31         45.53        41.51 o                         
  10 -11   3        139.34        190.54        78.10 o                         
  11 -11   3         19.36         23.44       111.73 o                         
  12 -11   3          3.61          2.22        53.19 o                         
  13 -11   3         79.72         81.04        61.64 o                         
 -12 -10   3         41.96         46.74        75.25 o                         
 -11 -10   3        184.67        259.95        80.95 o                         
 -10 -10   3        449.71        350.02        83.23 o                         
  -9 -10   3        196.64        253.11        68.41 o                         
  -8 -10   3        208.87        165.79        44.65 o                         
  -7 -10   3        431.62        518.30       144.74 o                         
  -6 -10   3          4.16        -32.13        34.73 o                         
  -5 -10   3       4394.35       4739.02       574.51 o                         
  -4 -10   3        627.79        539.05        60.37 o                         
  -3 -10   3        519.92        576.95        68.92 o                         
  -2 -10   3       1230.09        946.83       119.71 o                         
  -1 -10   3        500.67        398.90        89.50 o                         
   0 -10   3        103.36         73.70        24.84 o                         
   1 -10   3        225.52        180.73        22.06 o                         
   2 -10   3        123.20         90.90        18.53 o                         
   3 -10   3        339.05        282.20        27.68 o                         
   4 -10   3         11.99         16.11        19.11 o                         
   5 -10   3         14.93         19.47        19.77 o                         
   6 -10   3          0.09          2.99        21.75 o                         
   7 -10   3         14.27         21.94        24.40 o                         
   8 -10   3       2439.25       3079.77       215.02 o                         
   9 -10   3        333.94        386.48        97.48 o                         
  10 -10   3         85.71        125.65        47.89 o                         
  11 -10   3        375.47        383.42       103.75 o                         
  12 -10   3         16.36          0.93        53.61 o                         
  13 -10   3         30.09         14.13        61.25 o                         
  14 -10   3          7.03         55.09       143.09 o                         
 -12  -9   3        148.39        249.69        72.97 o                         
 -11  -9   3        255.75        345.46        83.23 o                         
 -10  -9   3         31.35         41.04        55.87 o                         
  -9  -9   3         15.28          6.84        53.59 o                         
  -8  -9   3        441.22        534.26        83.74 o                         
  -7  -9   3          8.19         -4.60        31.76 o                         
  -6  -9   3        380.72        317.20        43.18 o                         
  -5  -9   3       1343.46       1509.05       135.43 o                         
  -4  -9   3        506.06        740.28        67.34 o                         
  -3  -9   3       1119.27       1002.40       155.06 o                         
  -2  -9   3         96.75         64.15        14.34 o                         
  -1  -9   3        256.74        276.93        29.05 o                         
   0  -9   3        122.02        131.91        25.18 o                         
   1  -9   3       2063.11       1715.56       118.69 o                         
   2  -9   3        582.36        500.59        40.27 o                         
   3  -9   3        491.38        491.26        39.86 o                         
   4  -9   3       2699.33       2874.09       200.76 o                         
   5  -9   3        112.89        101.02        20.71 o                         
   6  -9   3        934.58        896.66        71.90 o                         
   7  -9   3        277.02        318.99        32.97 o                         
   8  -9   3       4018.17       4305.51       297.09 o                         
   9  -9   3        388.55        434.42        67.84 o                         
  10  -9   3        106.82        143.51        45.60 o                         
  11  -9   3        120.45         66.76        44.46 o                         
  12  -9   3        270.81        244.05        54.20 o                         
  13  -9   3         22.65         61.16       119.71 o                         
  14  -9   3         13.15          1.64        67.02 o                         
 -13  -8   3         51.21         98.05        68.41 o                         
 -12  -8   3          0.04         -4.56        54.73 o                         
 -11  -8   3         90.72         35.34        52.45 o                         
 -10  -8   3         28.81         87.79        57.01 o                         
  -9  -8   3        468.32        385.36        72.97 o                         
  -8  -8   3        642.32        704.86        58.55 o                         
  -7  -8   3       1268.31       1336.75        97.84 o                         
  -6  -8   3       1189.15       1242.29        91.25 o                         
  -5  -8   3        100.62        113.90        20.42 o                         
  -4  -8   3       3403.45       3320.41       232.14 o                         
  -3  -8   3        936.33        819.23        61.37 o                         
  -2  -8   3       2231.63       2150.77       154.02 o                         
  -1  -8   3       1850.50       1484.39       107.27 o                         
   0  -8   3        459.22        473.04        37.18 o                         
   1  -8   3        519.96        468.31        51.23 o                         
   2  -8   3       2798.64       2628.53       182.33 o                         
   3  -8   3       1612.78       1658.63       115.62 o                         
   4  -8   3       1313.93       1346.84        96.32 o                         
   5  -8   3        130.16        168.20        21.84 o                         
   6  -8   3        980.40        930.60        69.55 o                         
   7  -8   3        945.28        822.71        63.17 o                         
   8  -8   3        182.33        275.59        62.15 o                         
   9  -8   3       1375.58       1566.25       139.46 o                         
  10  -8   3        403.42        569.25       100.84 o                         
  11  -8   3        165.61        289.47        83.80 o                         
  12  -8   3         63.91        108.32        52.80 o                         
  13  -8   3         62.63         50.93        86.65 o                         
  14  -8   3        405.04        516.08        82.03 o                         
  15  -8   3        103.97        119.23        75.58 o                         
 -13  -7   3         95.65        107.17        61.57 o                         
 -12  -7   3         51.14         93.36        48.41 o                         
 -11  -7   3        737.71        628.94        70.08 o                         
 -10  -7   3         33.56         53.46        36.25 o                         
  -9  -7   3         52.90         62.45        32.58 o                         
  -8  -7   3        567.57        632.61        72.79 o                         
  -7  -7   3        611.15        677.08        59.35 o                         
  -6  -7   3        342.71        374.59        96.62 o                         
  -5  -7   3         46.47         27.72        16.36 o                         
  -4  -7   3       4347.30       4197.03       293.14 o                         
  -3  -7   3        682.05        704.53        52.60 o                         
  -2  -7   3       2581.60       2329.59       165.65 o                         
  -1  -7   3       1360.81       1243.05        89.06 o                         
   0  -7   3          9.36         49.24        21.55 o                         
   1  -7   3        318.46        510.00        41.44 o                         
   2  -7   3       3701.30       3438.62       240.04 o                         
   3  -7   3       6160.15       6979.72       483.53 o                         
   4  -7   3       3706.38       4065.95       283.27 o                         
   5  -7   3         10.99         19.61        15.30 o                         
   6  -7   3       1562.84       1553.07       111.24 o                         
   7  -7   3       1758.91       1744.64       124.41 o                         
   8  -7   3        120.14        133.56        24.76 o                         
   9  -7   3        702.58        688.71        69.70 o                         
  10  -7   3        277.95        243.04        41.83 o                         
  11  -7   3         76.15         29.18        41.90 o                         
  12  -7   3         70.19        123.13        54.73 o                         
  13  -7   3        125.31        130.30        54.00 o                         
  14  -7   3        844.89        992.07       107.14 o                         
  15  -7   3         81.93         66.31        72.80 o                         
 -14  -6   3          0.15         -5.21        50.62 o                         
 -13  -6   3          5.31         30.55        46.01 o                         
 -12  -6   3        261.13        231.52        54.16 o                         
 -11  -6   3        173.52        250.08       127.12 o                         
 -10  -6   3        886.30        854.98       117.43 o                         
  -9  -6   3        671.75        672.65        68.51 o                         
  -8  -6   3        677.40        834.78        64.71 o                         
  -7  -6   3          2.69         -1.06        19.66 o                         
  -6  -6   3         93.05         85.25        18.60 o                         
  -5  -6   3         11.85         11.64        14.49 o                         
  -4  -6   3       4486.98       4653.22       323.64 o                         
  -3  -6   3       3940.35       4254.60       296.21 o                         
  -2  -6   3         22.16         23.25         9.59 o                         
  -1  -6   3         52.82         48.59         7.68 o                         
   0  -6   3       1020.24        995.41       150.50 o                         
   1  -6   3        717.86        666.32        48.68 o                         
   2  -6   3        188.81        249.90        20.91 o                         
   3  -6   3       2016.33       1782.41       122.87 o                         
   4  -6   3       7178.15       6986.90       483.31 o                         
   5  -6   3       2336.96       2333.76       162.58 o                         
   6  -6   3       3113.34       2812.36       196.81 o                         
   7  -6   3        706.28        762.84        57.90 o                         
   8  -6   3         17.01         19.33        26.19 o                         
   9  -6   3        443.59        340.83        63.28 o                         
  10  -6   3        352.20        438.92        53.50 o                         
  11  -6   3        151.60         81.65        37.48 o                         
  12  -6   3        731.79        711.67        79.70 o                         
  13  -6   3        109.29        150.64        90.64 o                         
  14  -6   3        282.91        244.58        59.57 o                         
  15  -6   3         69.24         64.27        64.38 o                         
 -14  -5   3         14.86         -2.37        50.74 o                         
 -13  -5   3          1.52        -42.73        42.73 o                         
 -12  -5   3        420.26        286.27        55.30 o                         
 -11  -5   3          1.53        -43.32        43.32 o                         
 -10  -5   3        395.17        382.26        46.76 o                         
  -9  -5   3       2679.61       2446.39       211.22 o                         
  -8  -5   3        183.24        162.66        24.46 o                         
  -7  -5   3        473.74        562.48        53.81 o                         
  -6  -5   3        893.56        973.31        71.08 o                         
  -5  -5   3       4320.24       4534.94       315.08 o                         
  -4  -5   3       7031.60       7929.53       546.72 o                         
  -3  -5   3          0.66         62.38        12.17 o                         
  -2  -5   3       1890.07       2279.33       160.39 o                         
  -1  -5   3       9447.66       8641.78       732.34 o                         
   0  -5   3         11.57         53.45        13.14 o                         
   1  -5   3       4535.07       4080.00       283.49 o                         
   2  -5   3        602.50        529.40        37.51 o                         
   3  -5   3         71.40         20.01        11.97 o                         
   4  -5   3        457.63        424.19        33.77 o                         
   5  -5   3        420.68        447.73        35.30 o                         
   6  -5   3         20.46         27.28        14.36 o                         
   7  -5   3       2431.45       2166.69       154.02 o                         
   8  -5   3         12.69         -1.57        23.21 o                         
   9  -5   3        841.49        991.28        92.31 o                         
  10  -5   3       2384.76       2315.15       200.33 o                         
  11  -5   3         49.68         44.53        34.73 o                         
  12  -5   3       1079.85       1131.39       109.99 o                         
  13  -5   3        166.60        181.22        47.65 o                         
  14  -5   3          0.02         23.79        67.84 o                         
  15  -5   3        601.82        895.12       104.57 o                         
 -14  -4   3        191.76        176.92        55.00 o                         
 -13  -4   3        140.76        170.81        66.70 o                         
 -12  -4   3         81.38        139.53        39.75 o                         
 -11  -4   3        107.72         86.61        44.46 o                         
 -10  -4   3       1224.19       1169.22       106.82 o                         
  -9  -4   3       2153.11       1941.50       169.30 o                         
  -8  -4   3        189.14        190.54        26.64 o                         
  -7  -4   3         13.96         27.20        22.61 o                         
  -6  -4   3       1818.23       1793.31       124.63 o                         
  -5  -4   3          2.52         -1.71        12.68 o                         
  -4  -4   3       1858.90       1547.09       108.39 o                         
  -3  -4   3       2297.30       1903.72       132.09 o                         
  -2  -4   3        493.69        497.41        37.27 o                         
  -1  -4   3        229.77        273.69        19.76 o                         
   0  -4   3        229.31        302.08        29.42 o                         
   1  -4   3       4933.07       4276.64       296.43 o                         
   2  -4   3       8575.25       8500.58       586.87 o                         
   3  -4   3        547.74        485.68        35.76 o                         
   4  -4   3       2318.96       2253.34       155.13 o                         
   5  -4   3          0.17         -9.46        10.89 o                         
   6  -4   3       1338.96       1343.72        97.19 o                         
   7  -4   3        406.16        368.62        31.61 o                         
   8  -4   3        849.23        814.50        75.35 o                         
   9  -4   3        376.35        421.32        49.18 o                         
  10  -4   3       2664.06       2925.80       250.31 o                         
  11  -4   3         16.36        -32.26        36.52 o                         
  12  -4   3        150.89        209.87        43.49 o                         
  13  -4   3         11.31         -3.43        44.61 o                         
  14  -4   3         18.02         -7.53        47.66 o                         
  15  -4   3        166.51        161.19        60.38 o                         
 -15  -3   3        111.31         21.51        58.90 o                         
 -14  -3   3         86.90         42.35        50.68 o                         
 -13  -3   3        326.09        402.10        56.03 o                         
 -12  -3   3       1470.85       1508.96       136.25 o                         
 -11  -3   3         90.84        158.80        38.76 o                         
 -10  -3   3       1085.28       1006.63        94.31 o                         
  -9  -3   3        471.98        474.84        51.58 o                         
  -8  -3   3        110.88        109.36        27.12 o                         
  -7  -3   3        743.97        685.25        51.99 o                         
  -6  -3   3        204.22        223.23        23.59 o                         
  -5  -3   3       2680.10       2491.01       173.34 o                         
  -4  -3   3       7178.57       7734.96       535.09 o                         
  -3  -3   3         56.13         42.29         9.17 o                         
  -2  -3   3      12674.79      13355.11       921.92 o                         
  -1  -3   3       1257.34       1355.28        94.78 o                         
   0  -3   3        955.39        814.18        56.82 o                         
   1  -3   3       9711.69      10096.42       697.46 o                         
   2  -3   3        528.37        489.72        55.74 o                         
   3  -3   3       6447.38       6060.59       416.61 o                         
   4  -3   3       5384.97       5370.12       370.97 o                         
   5  -3   3        749.34        756.08        55.50 o                         
   6  -3   3       4394.73       4678.07       324.73 o                         
   7  -3   3        177.89        178.67        27.80 o                         
   8  -3   3        255.84        246.78        33.02 o                         
   9  -3   3          0.54         -2.65        24.95 o                         
  10  -3   3        273.99        304.57        42.32 o                         
  11  -3   3        134.24        130.74        43.89 o                         
  12  -3   3        171.46        225.61        45.29 o                         
  13  -3   3        181.25        233.69        62.14 o                         
  14  -3   3         74.73         79.65        47.94 o                         
  15  -3   3        124.60         88.72        57.95 o                         
 -15  -2   3        115.50         99.49        56.63 o                         
 -14  -2   3          0.02        -43.75        48.47 o                         
 -13  -2   3        254.75        238.72        69.55 o                         
 -12  -2   3       2322.46       2060.54       209.21 o                         
 -11  -2   3        494.44        556.08        67.21 o                         
 -10  -2   3       3344.52       3165.84       272.49 o                         
  -9  -2   3       1083.88       1260.59       112.86 o                         
  -8  -2   3        147.52        135.48        21.72 o                         
  -7  -2   3        621.13        628.91        47.60 o                         
  -6  -2   3       2638.03       2579.81       178.60 o                         
  -5  -2   3         89.63         98.59        20.55 o                         
  -4  -2   3       3425.13       3665.06       253.86 o                         
  -3  -2   3       5588.98       5958.65       412.44 o                         
  -2  -2   3        500.45        436.39        35.41 o                         
  -1  -2   3       3134.48       3636.50       252.11 o                         
   0  -2   3         21.19         29.85         6.52 o                         
   1  -2   3        316.59        439.47        31.37 o                         
   2  -2   3       5531.34       5872.65       406.51 o                         
   3  -2   3       6121.76       5235.21       362.41 o                         
   4  -2   3        569.64        533.80        44.10 o                         
   5  -2   3        120.02        135.63        20.11 o                         
   6  -2   3        318.17        424.71        42.27 o                         
   7  -2   3        143.74        154.28        25.31 o                         
   8  -2   3        212.90        166.42        27.37 o                         
   9  -2   3        704.07        891.42        86.65 o                         
  10  -2   3         45.21         55.27        30.51 o                         
  11  -2   3         28.53        -27.00        31.65 o                         
  12  -2   3          3.71         18.66        38.14 o                         
  13  -2   3        349.51        288.86        51.96 o                         
  14  -2   3         86.35         91.18        94.63 o                         
  15  -2   3        342.79        558.49       192.05 o                         
 -15  -1   3          0.00        -16.33        55.18 o                         
 -14  -1   3         64.18          1.06        46.68 o                         
 -13  -1   3        638.34        675.85        78.67 o                         
 -12  -1   3          5.23        -37.43        37.43 o                         
 -11  -1   3        232.11        180.56        37.87 o                         
 -10  -1   3        938.18        943.79        87.86 o                         
  -9  -1   3        385.61        425.61        87.79 o                         
  -8  -1   3         29.86         19.76        15.89 o                         
  -7  -1   3        373.38        503.77        49.73 o                         
  -6  -1   3       1671.91       1733.03       121.99 o                         
  -5  -1   3        110.78        120.07        17.82 o                         
  -4  -1   3       1299.25       1325.12        93.03 o                         
  -3  -1   3       2236.10       1885.98       131.43 o                         
  -2  -1   3      34273.77      38241.73      2640.63 o                         
  -1  -1   3        268.29        149.83        12.06 o                         
   0  -1   3        256.73        233.12        17.77 o                         
   1  -1   3         26.10        127.82        16.42 o                         
   2  -1   3      46555.10      49673.69      3430.46 o                         
   3  -1   3       3085.66       3635.72       253.86 o                         
   4  -1   3       5260.21       5285.19       447.76 o                         
   5  -1   3         63.10        175.39        84.37 o                         
   6  -1   3        118.23         53.59        17.74 o                         
   7  -1   3        712.01        682.41        62.87 o                         
   8  -1   3       1136.46       1082.73       124.27 o                         
   9  -1   3          4.17          3.55        24.50 o                         
  10  -1   3         43.50         72.07        30.21 o                         
  11  -1   3          2.56          4.09        49.60 o                         
  12  -1   3         60.91         57.58        37.08 o                         
  13  -1   3        118.39         57.80        45.87 o                         
  14  -1   3         56.31         68.09        46.10 o                         
  15  -1   3          5.10        -62.90       128.26 o                         
 -15   0   3        178.50        176.65        57.09 o                         
 -14   0   3        108.24         51.45        61.57 o                         
 -13   0   3        343.68        304.81        70.69 o                         
 -12   0   3        100.94         95.12        39.33 o                         
 -11   0   3        471.65        530.90        65.50 o                         
 -10   0   3         62.32         17.17        38.76 o                         
  -9   0   3        445.84        396.69        46.22 o                         
  -8   0   3        116.23        144.91        24.21 o                         
  -7   0   3        725.41        706.36        52.63 o                         
  -6   0   3        380.12        378.36        57.55 o                         
  -5   0   3       1531.29       1448.97       101.15 o                         
  -4   0   3       4355.33       4427.55       304.99 o                         
  -3   0   3        820.56       1016.83        72.19 o                         
  -2   0   3       5039.35       6089.86       420.99 o                         
  -1   0   3       2788.13       2824.60       195.94 o                         
   0   0   3          1.60         19.09         5.84 o                         
   1   0   3        580.99        654.00        48.83 o                         
   2   0   3       5784.61       5622.05       390.28 o                         
   3   0   3       5463.22       5723.28       396.64 o                         
   4   0   3       3761.70       3406.86       235.43 o                         
   5   0   3        598.37        773.85        68.53 o                         
   6   0   3       5635.22       5394.78       457.83 o                         
   7   0   3          0.78          6.77        38.19 o                         
   8   0   3        459.21        579.53        82.03 o                         
   9   0   3         28.57         18.74        24.15 o                         
  10   0   3        815.07        857.47        82.63 o                         
  11   0   3        161.31        206.45        62.71 o                         
  12   0   3         97.79         66.66        37.06 o                         
  13   0   3         66.29         16.63        40.29 o                         
  14   0   3          9.58        -24.49        64.42 o                         
  15   0   3        261.72        301.37       120.85 o                         
 -15   1   3        361.91        362.26        66.48 o                         
 -14   1   3         91.91         82.89        51.19 o                         
 -13   1   3         18.65        -13.29        41.90 o                         
 -12   1   3        200.19        205.84        68.98 o                         
 -11   1   3          5.91         11.09        32.13 o                         
 -10   1   3        114.46        125.54        51.31 o                         
  -9   1   3        181.17        155.75        84.94 o                         
  -8   1   3        267.58        352.76        30.81 o                         
  -7   1   3         41.60         23.73        13.90 o                         
  -6   1   3       1130.30       1046.65       106.45 o                         
  -5   1   3        547.31        546.55        41.03 o                         
  -4   1   3      10767.49      10187.24       704.26 o                         
  -3   1   3         52.82        124.69        24.82 o                         
  -2   1   3       1439.49       1561.87       108.39 o                         
  -1   1   3        434.25        433.54        39.09 o                         
   0   1   3        322.08        304.55        22.77 o                         
   1   1   3       5668.28       5822.65       402.34 o                         
   2   1   3          2.25         -0.48        11.71 o                         
   3   1   3         86.03         60.57        17.23 o                         
   4   1   3        372.86        357.74        27.58 o                         
   5   1   3       9122.84      10006.40       693.73 o                         
   6   1   3        438.13        441.06        42.96 o                         
   7   1   3          0.06         13.02        19.30 o                         
   8   1   3        551.49        734.35        70.12 o                         
   9   1   3        113.95        103.03        28.61 o                         
  10   1   3        360.68        342.72        43.53 o                         
  11   1   3        300.14        242.59        47.89 o                         
  12   1   3         30.51         15.95        37.06 o                         
  13   1   3          0.44          5.93        40.21 o                         
  14   1   3         11.40        -30.96        51.29 o                         
  15   1   3         33.59         -9.50        59.51 o                         
 -15   2   3        259.59        294.89        65.52 o                         
 -14   2   3          1.23        -32.81        49.91 o                         
 -13   2   3         64.92         37.59        47.54 o                         
 -12   2   3         38.68        -37.33        37.33 o                         
 -11   2   3         43.98         65.98        34.26 o                         
 -10   2   3        280.22        334.83        43.93 o                         
  -9   2   3          0.03         -0.57        24.99 o                         
  -8   2   3        446.01        425.24        51.86 o                         
  -7   2   3        131.46        209.48        22.37 o                         
  -6   2   3       1040.41       1021.02        73.72 o                         
  -5   2   3       2402.24       2490.20       173.12 o                         
  -4   2   3        134.46        121.75        13.70 o                         
  -3   2   3       5423.23       5931.21       408.93 o                         
  -2   2   3      10828.00      11388.12       786.98 o                         
  -1   2   3      20593.69      21546.09      1489.27 o                         
   0   2   3       1006.75        844.75        59.45 o                         
   1   2   3      19182.97      20088.69      1387.90 o                         
   2   2   3      10159.22       8863.78       750.08 o                         
   3   2   3        110.72        332.06        41.32 o                         
   4   2   3        162.37        281.15        48.26 o                         
   5   2   3       3587.19       3995.51       275.80 o                         
   6   2   3        109.28        151.09        30.24 o                         
   7   2   3       1015.25       1102.72        78.99 o                         
   8   2   3       3009.18       2598.35       223.31 o                         
   9   2   3        153.36        158.73        31.92 o                         
  10   2   3       3561.14       3459.97       297.08 o                         
  11   2   3        494.59        377.42        92.35 o                         
  12   2   3        287.00        259.10        99.19 o                         
  13   2   3          0.50         -0.22        42.18 o                         
  14   2   3         21.54         29.80        49.46 o                         
  15   2   3          3.53          7.57        61.20 o                         
 -15   3   3        372.81        369.11        75.35 o                         
 -14   3   3         34.04          5.81        52.69 o                         
 -13   3   3         39.88         43.64        45.42 o                         
 -12   3   3         56.91         71.24        41.02 o                         
 -11   3   3        273.32        232.42        42.73 o                         
 -10   3   3         83.46        199.66        58.15 o                         
  -9   3   3        249.91        268.94        30.21 o                         
  -8   3   3       2482.43       2436.60       172.02 o                         
  -7   3   3        502.73        505.06        46.49 o                         
  -6   3   3         24.35         10.41        17.23 o                         
  -5   3   3       4615.19       5074.87       351.00 o                         
  -4   3   3        208.21        344.87        45.28 o                         
  -3   3   3        151.88        251.52        21.00 o                         
  -2   3   3       1065.99        870.78        62.74 o                         
  -1   3   3        393.44        442.64        36.61 o                         
   0   3   3         11.42         37.82         8.85 o                         
   1   3   3       1048.42        941.53        66.26 o                         
   2   3   3        519.95        500.54        37.30 o                         
   3   3   3        947.81        756.30        61.96 o                         
   4   3   3       5974.07       6227.23       431.75 o                         
   5   3   3       1068.46       1123.45        79.65 o                         
   6   3   3         18.79         13.23        14.55 o                         
   7   3   3       2295.87       2036.96       141.96 o                         
   8   3   3       4004.97       3798.55       325.30 o                         
   9   3   3        107.65        129.60        31.47 o                         
  10   3   3       1134.68       1093.49       103.18 o                         
  11   3   3        234.09        170.64        61.57 o                         
  12   3   3        458.27        499.97        62.01 o                         
  13   3   3         61.36         67.05        47.38 o                         
  14   3   3         35.71         40.96        49.58 o                         
 -15   4   3         12.22         99.16        63.31 o                         
 -14   4   3          0.75        -16.95        56.42 o                         
 -13   4   3          9.79         36.77        50.38 o                         
 -12   4   3       1739.70       2305.87       202.75 o                         
 -11   4   3         59.89         92.33        54.73 o                         
 -10   4   3        147.31        227.14        56.44 o                         
  -9   4   3        457.05        416.03        38.92 o                         
  -8   4   3       3134.06       3359.94       231.70 o                         
  -7   4   3       1159.72       1046.48        76.56 o                         
  -6   4   3        441.26        509.62        40.14 o                         
  -5   4   3       2329.58       2389.79       166.53 o                         
  -4   4   3       3383.62       3138.63       218.76 o                         
  -3   4   3       1292.77       1613.57       112.56 o                         
  -2   4   3       3370.40       3321.84       230.60 o                         
  -1   4   3       1189.80       1084.38        76.35 o                         
   0   4   3        400.69        384.43        54.33 o                         
   1   4   3        881.14        868.07        62.53 o                         
   2   4   3       3261.63       3330.73       231.48 o                         
   3   4   3       1490.36       1312.81        92.81 o                         
   4   4   3        470.17        524.90        49.52 o                         
   5   4   3       1072.94        890.66        65.38 o                         
   6   4   3         38.55         37.21        29.19 o                         
   7   4   3        149.34        131.72        20.38 o                         
   8   4   3       1693.51       1423.44       124.95 o                         
   9   4   3         30.87         57.07        28.20 o                         
  10   4   3        713.91        769.84        76.16 o                         
  11   4   3        135.92        171.68        68.98 o                         
  12   4   3        116.59        109.46        42.99 o                         
  13   4   3        463.00        532.03        70.14 o                         
  14   4   3         19.97        119.21        56.28 o                         
 -15   5   3         51.92         66.46        65.17 o                         
 -14   5   3        442.86        353.14        66.90 o                         
 -13   5   3         13.18         97.00        48.53 o                         
 -12   5   3        572.64        480.26        65.30 o                         
 -11   5   3         21.34        -36.98        36.98 o                         
 -10   5   3       1133.28       1467.79       133.02 o                         
  -9   5   3       1158.03       1097.27        82.69 o                         
  -8   5   3       6689.33       6807.90       573.92 o                         
  -7   5   3       4850.17       5104.71       354.95 o                         
  -6   5   3         78.09         75.39        16.75 o                         
  -5   5   3         52.94         43.20        14.63 o                         
  -4   5   3        256.22        224.38        21.39 o                         
  -3   5   3          5.00         38.51        12.19 o                         
  -2   5   3       6072.23       5877.36       406.95 o                         
  -1   5   3        398.90        432.77        41.54 o                         
   0   5   3        125.41        175.76        49.76 o                         
   1   5   3         75.57         65.38        13.54 o                         
   2   5   3      11617.74      12766.64       883.08 o                         
   3   5   3         10.98         10.90        14.26 o                         
   4   5   3         11.71         17.97        14.80 o                         
   5   5   3         11.00         18.58        15.77 o                         
   6   5   3        102.35        108.32        25.80 o                         
   7   5   3        619.20        685.61        54.18 o                         
   8   5   3         27.17         10.53        25.76 o                         
   9   5   3         21.28        -29.54        29.54 o                         
  10   5   3        966.97        958.94       127.69 o                         
  11   5   3        220.34        207.11        64.42 o                         
  12   5   3         69.41         70.46        41.09 o                         
  13   5   3         91.69        160.27        52.23 o                         
  14   5   3          2.24         35.91        59.66 o                         
 -15   6   3         93.33         37.62        86.65 o                         
 -14   6   3        111.88         50.82        58.33 o                         
 -13   6   3          7.90         -5.18        53.57 o                         
 -12   6   3          2.44        -16.82        47.92 o                         
 -11   6   3        214.30        198.95        44.95 o                         
 -10   6   3        849.42       1202.32       113.66 o                         
  -9   6   3        764.64        735.99        59.63 o                         
  -8   6   3        822.47        868.31        66.46 o                         
  -7   6   3       1252.82       1112.67        81.62 o                         
  -6   6   3        396.94        415.81        35.93 o                         
  -5   6   3          4.15         53.22        16.93 o                         
  -4   6   3         27.15         31.29        13.90 o                         
  -3   6   3        492.93        613.69        46.01 o                         
  -2   6   3      13513.72      14013.35       969.53 o                         
  -1   6   3       1366.64       1286.68        94.15 o                         
   0   6   3         51.75         50.50        13.59 o                         
   1   6   3         30.02         66.02        18.52 o                         
   2   6   3       7274.44       7735.99       535.31 o                         
   3   6   3         15.16          0.83        15.33 o                         
   4   6   3       1322.66       1447.08       103.78 o                         
   5   6   3        713.53        731.44        56.39 o                         
   6   6   3       1477.73       1317.05       111.87 o                         
   7   6   3       2360.77       2282.91       161.49 o                         
   8   6   3        302.90        260.67        37.08 o                         
   9   6   3         70.93        119.55        33.60 o                         
  10   6   3        298.56        295.88        46.22 o                         
  11   6   3        175.74        118.50        40.42 o                         
  12   6   3         36.11         12.97        43.89 o                         
  13   6   3          0.97        102.10        54.38 o                         
 -14   7   3          0.61        -86.65        86.65 o                         
 -13   7   3         21.06        -18.24        78.67 o                         
 -12   7   3         33.42         24.49        46.22 o                         
 -11   7   3        760.41        882.59        91.09 o                         
 -10   7   3        130.10        161.19        62.71 o                         
  -9   7   3        226.92        245.96        55.29 o                         
  -8   7   3        450.52        462.39        50.13 o                         
  -7   7   3       1182.34       1286.87        93.45 o                         
  -6   7   3          8.25         -7.65        18.66 o                         
  -5   7   3         21.90         44.20        31.92 o                         
  -4   7   3       1911.64       2073.23       144.37 o                         
  -3   7   3        101.25        100.73        17.64 o                         
  -2   7   3       2367.68       2341.65       163.02 o                         
  -1   7   3         82.44         73.58        21.91 o                         
   0   7   3        221.32        242.86        27.41 o                         
   1   7   3          5.29         -7.24        25.89 o                         
   2   7   3         74.12         80.83        22.06 o                         
   3   7   3        225.14        265.25        52.31 o                         
   4   7   3        495.36        444.66        38.15 o                         
   5   7   3        661.00        650.13        51.98 o                         
   6   7   3       3508.57       3472.66       241.36 o                         
   7   7   3          3.45         -8.06        25.12 o                         
   8   7   3          0.05        -18.93        30.03 o                         
   9   7   3        195.43        271.67        63.28 o                         
  10   7   3        162.30        199.47        42.85 o                         
  11   7   3          0.52         30.52        40.56 o                         
  12   7   3         11.18         14.78        45.12 o                         
  13   7   3          0.03         26.42        61.00 o                         
 -14   8   3         57.93        100.33        82.09 o                         
 -13   8   3          4.95        -10.26        80.95 o                         
 -12   8   3        102.41         70.69        64.99 o                         
 -11   8   3         96.34         59.41        52.87 o                         
 -10   8   3        410.34        454.14        66.70 o                         
  -9   8   3          2.85         20.89        28.24 o                         
  -8   8   3          5.41        -18.45        24.28 o                         
  -7   8   3        711.85        802.91        62.74 o                         
  -6   8   3        216.37        176.70        31.17 o                         
  -5   8   3          0.72          1.34        18.36 o                         
  -4   8   3       1580.58       1671.10       116.72 o                         
  -3   8   3         36.23         43.66        18.61 o                         
  -2   8   3       1041.78       1046.25        75.02 o                         
  -1   8   3        390.62        414.77        63.90 o                         
   0   8   3          0.06         10.77        17.70 o                         
   1   8   3          9.11          5.93        18.51 o                         
   2   8   3       1916.70       1877.75       133.62 o                         
   3   8   3          4.92         -6.86        19.24 o                         
   4   8   3         21.15         27.96        20.84 o                         
   5   8   3       1464.76       1368.59        99.60 o                         
   6   8   3          2.93          4.17        23.33 o                         
   7   8   3        404.83        437.46       131.11 o                         
   8   8   3          3.20         29.31        31.84 o                         
   9   8   3        369.46        384.83        52.38 o                         
  10   8   3          9.87         32.74        63.85 o                         
  11   8   3          3.07         54.25        46.10 o                         
  12   8   3         13.82         59.69        50.15 o                         
 -14   9   3        284.52        296.43       102.61 o                         
 -13   9   3          2.45        -31.92        87.79 o                         
 -12   9   3          0.03        -61.57        76.39 o                         
 -11   9   3         91.17         27.36        72.97 o                         
 -10   9   3         56.78         47.89        58.15 o                         
  -9   9   3        186.22        130.89        41.34 o                         
  -8   9   3         29.93         13.29        26.31 o                         
  -7   9   3        177.67        145.22        28.86 o                         
  -6   9   3          0.02         34.90        21.04 o                         
  -5   9   3        275.20        315.79        32.00 o                         
  -4   9   3         32.69         67.75        22.11 o                         
  -3   9   3        241.37        210.15        26.35 o                         
  -2   9   3        661.22        698.85        54.16 o                         
  -1   9   3       2055.99       2032.40       143.71 o                         
   0   9   3        109.07        110.74        22.78 o                         
   1   9   3        734.18        745.60        58.77 o                         
   2   9   3         62.76         68.00        23.48 o                         
   3   9   3       1790.70       1918.71       137.13 o                         
   4   9   3        603.01        599.16       147.38 o                         
   5   9   3       3138.18       3245.19       224.68 o                         
   6   9   3         12.12         18.03        29.07 o                         
   7   9   3        142.38        112.42        35.85 o                         
   8   9   3        147.72        132.48        42.85 o                         
   9   9   3       1022.65       1056.69       147.65 o                         
  10   9   3        188.27        186.44        48.19 o                         
  11   9   3          7.44         13.68        62.71 o                         
  12   9   3        225.57        307.83        87.79 o                         
 -13  10   3         16.64        107.17        90.07 o                         
 -12  10   3         44.86         -7.98        86.65 o                         
 -11  10   3        148.33         64.99        77.53 o                         
 -10  10   3         31.80         -5.70        69.55 o                         
  -9  10   3          0.00         19.41        41.86 o                         
  -8  10   3        308.52        192.68        54.73 o                         
  -7  10   3       1397.22       1398.64       127.76 o                         
  -6  10   3       1128.15       1053.12        80.30 o                         
  -5  10   3       2141.78       1956.72       140.42 o                         
  -4  10   3        633.08        649.08        53.07 o                         
  -3  10   3       1024.47        962.37        74.13 o                         
  -2  10   3        146.46        169.67        26.12 o                         
  -1  10   3       1274.44       1274.31        93.45 o                         
   0  10   3         34.94         17.05        23.40 o                         
   1  10   3        335.94        413.68        39.61 o                         
   2  10   3          0.05        -24.16        24.16 o                         
   3  10   3        141.59        132.20        28.22 o                         
   4  10   3          0.45        -43.69        43.69 o                         
   5  10   3          0.04        -14.87        27.04 o                         
   6  10   3        372.78        373.75        45.90 o                         
   7  10   3          9.81        -38.67        38.67 o                         
   8  10   3        708.43        662.30       109.45 o                         
   9  10   3        271.91        236.00        66.13 o                         
  10  10   3         18.14        -18.24        63.85 o                         
  11  10   3         15.60          5.70        72.97 o                         
 -13  11   3        119.41        200.66       108.31 o                         
 -12  11   3        151.79        263.37       102.61 o                         
 -11  11   3         47.48         21.66        79.81 o                         
 -10  11   3        728.31       1018.01       148.22 o                         
  -9  11   3         70.17         41.18        41.09 o                         
  -8  11   3        175.41        163.30        42.52 o                         
  -7  11   3         16.27        -36.73        44.46 o                         
  -6  11   3          8.27         10.26        33.83 o                         
  -5  11   3          0.97         25.21        51.31 o                         
  -4  11   3        502.09        454.14        43.83 o                         
  -3  11   3        568.10        585.72        84.82 o                         
  -2  11   3          0.26         -5.53        24.07 o                         
  -1  11   3        205.71        191.71        30.76 o                         
   0  11   3        305.02        411.46        69.90 o                         
   1  11   3        254.03        298.52        35.90 o                         
   2  11   3        659.81        647.88        55.39 o                         
   3  11   3         17.51        -12.35        28.63 o                         
   4  11   3          0.24          2.68        38.60 o                         
   5  11   3         44.85         -1.34        41.63 o                         
   6  11   3       1041.33       1263.10       193.25 o                         
   7  11   3         50.25         36.48        67.27 o                         
   8  11   3         98.87         96.91        74.11 o                         
   9  11   3          0.20         69.55        69.55 o                         
  10  11   3         39.69         59.29        71.83 o                         
 -12  12   3          0.92         67.27       104.89 o                         
 -11  12   3         23.29        104.89        74.11 o                         
 -10  12   3        444.47        481.13        96.91 o                         
  -9  12   3        193.27        170.81        44.80 o                         
  -8  12   3        863.32        791.66       127.69 o                         
  -7  12   3          0.67         69.76        41.47 o                         
  -6  12   3        416.45        432.65       105.46 o                         
  -5  12   3        713.87        799.65        82.22 o                         
  -4  12   3        134.91         87.99        38.24 o                         
  -3  12   3        123.93         55.46        40.71 o                         
  -2  12   3        109.92         -9.06        37.17 o                         
  -1  12   3         18.50         -7.45        44.75 o                         
   0  12   3        529.67        586.06        66.33 o                         
   1  12   3          9.94         -9.29        38.60 o                         
   2  12   3         73.32         49.81        41.23 o                         
   3  12   3         87.24         57.27        42.85 o                         
   4  12   3        160.23        195.34        58.72 o                         
   5  12   3         45.01         28.68        46.57 o                         
   6  12   3        404.88        446.03        66.68 o                         
   7  12   3        354.69        250.83        82.09 o                         
   8  12   3        104.60        110.59        82.09 o                         
 -11  13   3         11.32         59.29        79.81 o                         
 -10  13   3        214.29        224.60        83.23 o                         
  -9  13   3        123.45         53.89        49.54 o                         
  -8  13   3        305.74        305.30        55.56 o                         
  -7  13   3          6.68        -52.10        70.12 o                         
  -6  13   3        104.53        110.63        43.89 o                         
  -5  13   3        368.42        359.29        56.03 o                         
  -4  13   3        718.91        550.68        95.77 o                         
  -3  13   3         13.96         47.89        60.43 o                         
  -2  13   3        230.23        264.51        74.11 o                         
  -1  13   3        821.97        786.57       120.85 o                         
   0  13   3        152.70        200.66        68.41 o                         
   1  13   3        326.48        281.36        68.41 o                         
   2  13   3         13.44         -5.54        44.61 o                         
   3  13   3          0.01        -17.36        47.12 o                         
   4  13   3        186.70        289.47        71.83 o                         
   5  13   3        640.73        839.28       200.09 o                         
   6  13   3        236.03        418.69        69.11 o                         
   7  13   3         13.41         43.32        85.51 o                         
   8  13   3        131.80        245.13        96.91 o                         
 -10  14   3         53.80         39.90       100.33 o                         
  -9  14   3          6.46        -11.40        78.67 o                         
  -8  14   3         26.54         23.94        71.83 o                         
  -7  14   3        246.36        221.18        78.67 o                         
  -6  14   3        351.99        237.15        72.97 o                         
  -5  14   3        193.05        140.23        72.97 o                         
  -4  14   3         64.46         71.83        67.27 o                         
  -3  14   3         43.99         55.87        67.27 o                         
  -2  14   3         17.87        -70.69        70.69 o                         
  -1  14   3          7.36         22.80        68.41 o                         
   0  14   3        170.39        147.08        72.97 o                         
   1  14   3         97.40        192.68        78.67 o                         
   2  14   3        219.66        202.94        82.09 o                         
   3  14   3          9.34         33.06        77.53 o                         
   4  14   3          9.05         32.28        55.81 o                         
   5  14   3       1200.75       1755.31       166.87 o                         
   6  14   3        344.69        353.53        73.53 o                         
   7  14   3         64.60        -10.26        96.91 o                         
  -9  15   3         22.23        -68.41        90.07 o                         
  -8  15   3         69.44         28.50        82.09 o                         
  -7  15   3        557.23        493.67       106.03 o                         
  -6  15   3        330.63        259.95        84.37 o                         
  -5  15   3        136.50        141.37        82.09 o                         
  -4  15   3         38.82        -14.82        77.53 o                         
  -3  15   3        165.34        117.43        76.39 o                         
  -2  15   3          3.00        -12.54        78.67 o                         
  -1  15   3          3.62         45.60        75.25 o                         
   0  15   3         65.79        197.24        84.37 o                         
   1  15   3        432.01        416.14       101.47 o                         
   2  15   3        145.66        179.00        93.49 o                         
   3  15   3         32.54        -63.85        91.21 o                         
   4  15   3          6.23        121.99        98.05 o                         
   5  15   3         49.58         83.23       104.89 o                         
  -8  16   3          0.01        -38.76        90.07 o                         
  -7  16   3         74.10         51.31        88.93 o                         
  -6  16   3         41.49        -41.04        84.37 o                         
  -5  16   3         27.10         86.65        84.37 o                         
  -4  16   3         16.30        -61.57        85.51 o                         
  -3  16   3         43.53        155.06        88.93 o                         
  -2  16   3          3.53        -74.11        87.79 o                         
  -1  16   3         83.66        140.23        88.93 o                         
   0  16   3          3.03         -3.42        84.37 o                         
   1  16   3        552.22        569.95       120.85 o                         
   2  16   3         20.86        -82.09        98.05 o                         
   3  16   3        136.01        218.90       109.45 o                         
   4  16   3         40.59        123.13       119.71 o                         
  -5  17   3         18.92        114.01        95.77 o                         
  -4  17   3          0.29          0.00       103.75 o                         
  -3  17   3        159.02         90.07       101.47 o                         
  -2  17   3         60.38        -43.32        96.91 o                         
  -1  17   3         49.27         39.90       102.61 o                         
   0  17   3         26.14          4.56       101.47 o                         
   1  17   3        303.92        328.35       120.85 o                         
   1 -19   4         16.45         50.24        73.68 o                         
   2 -19   4        156.99        326.18        77.52 o                         
   3 -19   4        357.40        435.72        81.05 o                         
  -3 -18   4         29.12         -0.87        69.55 o                         
  -2 -18   4        232.01        340.21       109.45 o                         
  -1 -18   4        335.42        385.11        74.75 o                         
   0 -18   4         37.14         32.42        60.54 o                         
   1 -18   4         29.99        118.59        61.27 o                         
   2 -18   4         13.05          3.33        55.67 o                         
   3 -18   4        122.82         78.28        57.37 o                         
   4 -18   4         45.64         65.38        61.82 o                         
   5 -18   4        153.66        210.51        75.25 o                         
   6 -18   4         32.38         21.37       102.04 o                         
   7 -18   4          7.10         94.80        71.18 o                         
  -5 -17   4        118.03        161.85        73.53 o                         
  -4 -17   4          1.68         64.21        64.27 o                         
  -3 -17   4         31.47         57.56        61.82 o                         
  -2 -17   4        233.26        229.80        61.20 o                         
  -1 -17   4        211.10        180.40        59.25 o                         
   0 -17   4          2.11         41.81        51.62 o                         
   1 -17   4         54.73         72.42        60.43 o                         
   2 -17   4         52.58         57.57        48.51 o                         
   3 -17   4         40.37        -17.52        52.55 o                         
   4 -17   4         24.98         26.18        53.37 o                         
   5 -17   4        323.60        403.28        69.11 o                         
   6 -17   4        149.99        137.24        60.67 o                         
   7 -17   4          0.06        123.99        65.26 o                         
   8 -17   4          0.30          8.76        67.95 o                         
  -7 -16   4          2.12        -67.27       116.29 o                         
  -6 -16   4        244.94        258.04        75.04 o                         
  -5 -16   4        152.50        150.98        78.67 o                         
  -4 -16   4        389.92        489.76        88.30 o                         
  -3 -16   4         46.82         72.94        55.30 o                         
  -2 -16   4        408.90        416.83        64.59 o                         
  -1 -16   4         84.55        113.05        49.03 o                         
   0 -16   4          4.16         57.54        61.00 o                         
   1 -16   4        149.64        125.51        97.48 o                         
   2 -16   4        410.01        489.22       103.69 o                         
   3 -16   4          0.87        -15.68        44.30 o                         
   4 -16   4         84.31         97.03        51.43 o                         
   5 -16   4        200.68        175.82        72.97 o                         
   6 -16   4         32.57         78.53        51.77 o                         
   7 -16   4          0.42          6.79        55.35 o                         
   8 -16   4         41.84        116.22        59.29 o                         
   9 -16   4         85.90         41.04        83.23 o                         
  10 -16   4          0.78        -23.94        96.91 o                         
  -8 -15   4          9.15          0.00        86.65 o                         
  -7 -15   4         37.98         99.46        63.18 o                         
  -6 -15   4        315.50        612.19       143.03 o                         
  -5 -15   4         98.35        103.29        54.97 o                         
  -4 -15   4        429.77        511.72        70.66 o                         
  -3 -15   4         47.51         81.40        62.71 o                         
  -2 -15   4        145.69        131.99        55.87 o                         
  -1 -15   4         52.86        -36.55        43.18 o                         
   0 -15   4         32.27         66.15        43.27 o                         
   1 -15   4          9.14         41.20        39.97 o                         
   2 -15   4         14.57         85.86        43.99 o                         
   3 -15   4        283.89        193.53        77.53 o                         
   4 -15   4         14.84         -4.77        43.93 o                         
   5 -15   4         91.43         18.69        45.06 o                         
   6 -15   4          5.67          2.40        46.68 o                         
   7 -15   4         11.51         20.14        50.62 o                         
   8 -15   4         84.10         34.93        68.41 o                         
   9 -15   4        214.90        242.85        87.79 o                         
  10 -15   4         35.09        -88.93        88.93 o                         
  11 -15   4          0.04         63.85        96.91 o                         
  -9 -14   4         29.25         84.37        84.37 o                         
  -8 -14   4          5.59         10.26        76.39 o                         
  -7 -14   4         96.66         99.24        59.43 o                         
  -6 -14   4          4.95         97.25        52.70 o                         
  -5 -14   4         40.01         -3.47        48.76 o                         
  -4 -14   4         15.68         63.68        47.65 o                         
  -3 -14   4          1.70        -25.30        43.55 o                         
  -2 -14   4        506.38        632.08        82.03 o                         
  -1 -14   4        181.21        243.53        60.43 o                         
   0 -14   4        427.89        493.02        60.54 o                         
   1 -14   4        326.54        236.20       114.58 o                         
   2 -14   4        160.77         81.14        38.30 o                         
   3 -14   4         34.42          6.98        46.17 o                         
   4 -14   4          3.66         -9.36        39.75 o                         
   5 -14   4          2.68        -10.67        41.37 o                         
   6 -14   4        187.57        204.81        49.96 o                         
   7 -14   4         47.35         44.46        45.15 o                         
   8 -14   4         31.97        -27.78        48.35 o                         
   9 -14   4        249.26        273.63        82.09 o                         
  10 -14   4         13.99         46.74        83.23 o                         
  11 -14   4         64.20        296.43       102.61 o                         
  12 -14   4         72.56        150.50       100.33 o                         
 -10 -13   4         33.08         15.96        86.65 o                         
  -9 -13   4         82.64        112.87        76.39 o                         
  -8 -13   4        200.00         79.81        66.13 o                         
  -7 -13   4        308.17        267.64        63.28 o                         
  -6 -13   4        142.23        102.85        73.54 o                         
  -5 -13   4        271.18        275.24        53.95 o                         
  -4 -13   4         65.47         72.80        42.98 o                         
  -3 -13   4        506.79        466.45        64.99 o                         
  -2 -13   4          2.70         81.58        39.17 o                         
  -1 -13   4         39.74         20.32        45.03 o                         
   0 -13   4         71.43         38.38        41.04 o                         
   1 -13   4        577.36        546.06        61.48 o                         
   2 -13   4          0.10         -3.97        34.73 o                         
   3 -13   4          1.01         60.04        35.71 o                         
   4 -13   4         27.22          0.31        35.87 o                         
   5 -13   4        366.71        302.18        47.96 o                         
   6 -13   4        158.76        169.61        43.44 o                         
   7 -13   4          1.55         -2.28        41.92 o                         
   8 -13   4        246.62        255.71        51.60 o                         
   9 -13   4        259.03        232.58        76.39 o                         
  10 -13   4         88.70         69.55        70.69 o                         
  11 -13   4        390.09        490.25       108.31 o                         
  12 -13   4          0.01         29.64        92.35 o                         
 -11 -12   4         20.18         77.53        88.93 o                         
 -10 -12   4         19.80         69.55        76.39 o                         
  -9 -12   4          9.26         -3.42        64.99 o                         
  -8 -12   4         47.79         60.99        49.98 o                         
  -7 -12   4        598.85        692.28       196.04 o                         
  -6 -12   4          0.06         50.59        42.95 o                         
  -5 -12   4         33.09         14.82        39.90 o                         
  -4 -12   4        138.53        141.44        40.81 o                         
  -3 -12   4          0.07         37.43        35.32 o                         
  -2 -12   4        296.12        318.08        70.69 o                         
  -1 -12   4         77.87         90.46        34.51 o                         
   0 -12   4       1374.88       1644.60       145.89 o                         
   1 -12   4         17.34         10.81        29.58 o                         
   2 -12   4        656.13        820.23       157.34 o                         
   3 -12   4        583.58        640.80        66.90 o                         
   4 -12   4          0.55        -27.93        32.25 o                         
   5 -12   4       2241.35       2941.17       360.28 o                         
   6 -12   4       1277.80       1318.85       122.56 o                         
   7 -12   4         22.75         20.52        36.28 o                         
   8 -12   4         12.25          9.64        44.22 o                         
   9 -12   4         43.87         67.84        66.13 o                         
  10 -12   4        278.45        413.96       102.61 o                         
  11 -12   4         96.10        179.79        57.22 o                         
  12 -12   4         75.61         74.02        56.44 o                         
  13 -12   4         14.71         21.32        86.65 o                         
 -11 -11   4         52.48         -9.12        70.69 o                         
 -10 -11   4         56.06         90.07        72.97 o                         
  -9 -11   4          0.05        -19.38        59.29 o                         
  -8 -11   4          4.34         38.07        45.18 o                         
  -7 -11   4        290.82        237.86        78.67 o                         
  -6 -11   4        671.13        740.96        78.09 o                         
  -5 -11   4       2822.25       3083.46       266.83 o                         
  -4 -11   4       3429.61       4189.57       354.72 o                         
  -3 -11   4       4122.60       4837.46       410.27 o                         
  -2 -11   4        318.48        289.97        63.85 o                         
  -1 -11   4        526.20        518.00        56.28 o                         
   0 -11   4        807.63        939.45        89.06 o                         
   1 -11   4       1488.31       1628.73       217.71 o                         
   2 -11   4        803.10        893.33        84.24 o                         
   3 -11   4       1176.89       1386.95       124.96 o                         
   4 -11   4        808.56       1019.41        95.53 o                         
   5 -11   4        145.17        153.92        26.17 o                         
   6 -11   4        906.07        801.42        63.37 o                         
   7 -11   4       1273.90       1430.29       106.19 o                         
   8 -11   4        105.24        110.08        30.61 o                         
   9 -11   4        157.24        249.38        53.59 o                         
  10 -11   4         13.88         -4.75        46.35 o                         
  11 -11   4         50.12         21.59        51.19 o                         
  12 -11   4         52.02         63.28        56.43 o                         
  13 -11   4        367.14        295.99        72.15 o                         
 -12 -10   4         96.16        111.73        70.69 o                         
 -11 -10   4         20.38         20.52        70.69 o                         
 -10 -10   4          2.60         78.67        61.57 o                         
  -9 -10   4          5.49         -6.84        53.59 o                         
  -8 -10   4         53.59        108.38        42.18 o                         
  -7 -10   4        972.72        929.36       157.34 o                         
  -6 -10   4        923.97        894.78        88.21 o                         
  -5 -10   4       1123.08       1197.34       110.83 o                         
  -4 -10   4          8.27          6.45        30.35 o                         
  -3 -10   4       1245.70       1298.60       117.28 o                         
  -2 -10   4         29.33         27.19        25.97 o                         
  -1 -10   4       1831.61       1703.88       149.14 o                         
   0 -10   4       1988.00       2265.00       268.50 o                         
   1 -10   4       2418.14       2513.33       215.65 o                         
   2 -10   4         38.05         34.28        16.43 o                         
   3 -10   4       1034.42       1036.80        75.87 o                         
   4 -10   4        363.33        286.50        29.44 o                         
   5 -10   4         45.63         63.00        21.46 o                         
   6 -10   4        164.94        155.09        25.73 o                         
   7 -10   4        800.52        906.43        70.85 o                         
   8 -10   4       1322.15       1402.92       103.77 o                         
   9 -10   4        605.67        597.49        68.92 o                         
  10 -10   4         15.62         33.21        40.42 o                         
  11 -10   4        196.08        160.94        48.37 o                         
  12 -10   4          0.09        -21.54        51.88 o                         
  13 -10   4         88.13        154.53        62.63 o                         
  14 -10   4         11.73         45.14        71.99 o                         
 -13  -9   4        119.67        111.73        75.25 o                         
 -12  -9   4          0.07        -60.43        60.43 o                         
 -11  -9   4         21.72          3.42        69.55 o                         
 -10  -9   4         32.70          1.14        61.57 o                         
  -9  -9   4          2.44         14.82        51.31 o                         
  -8  -9   4         57.61         25.98        58.72 o                         
  -7  -9   4        390.23        377.85        48.68 o                         
  -6  -9   4        567.75        633.51        99.70 o                         
  -5  -9   4        168.96        110.15        31.16 o                         
  -4  -9   4        837.69        977.80        90.67 o                         
  -3  -9   4         10.43         26.71        26.79 o                         
  -2  -9   4         91.14         81.29        23.55 o                         
  -1  -9   4        617.72        598.56        57.98 o                         
   0  -9   4        765.86        783.11        72.93 o                         
   1  -9   4         88.52         93.82        26.79 o                         
   2  -9   4         21.19         34.17        13.64 o                         
   3  -9   4         38.65         13.82        15.63 o                         
   4  -9   4         18.26          6.93        16.57 o                         
   5  -9   4         50.90         62.87        22.88 o                         
   6  -9   4        805.73        800.73        61.63 o                         
   7  -9   4        786.16        881.55        67.54 o                         
   8  -9   4        213.31        242.68        32.13 o                         
   9  -9   4         67.83         69.94        37.87 o                         
  10  -9   4         22.22         -5.06        38.60 o                         
  11  -9   4          4.50         17.93        46.35 o                         
  12  -9   4         34.67         92.03        50.27 o                         
  13  -9   4        129.50         43.83        59.64 o                         
  14  -9   4         54.40         50.19        66.21 o                         
 -13  -8   4        253.92        193.82        75.25 o                         
 -12  -8   4        143.02        159.62        61.57 o                         
 -11  -8   4        309.08        399.04        84.37 o                         
 -10  -8   4         63.96         96.91        55.87 o                         
  -9  -8   4         72.38         64.99        51.31 o                         
  -8  -8   4        482.68        607.18        71.34 o                         
  -7  -8   4       4347.24       4531.94       316.84 o                         
  -6  -8   4          9.51          2.88        19.57 o                         
  -5  -8   4         71.45         46.57        18.08 o                         
  -4  -8   4        508.23        450.64        40.24 o                         
  -3  -8   4         44.68         46.36        13.48 o                         
  -2  -8   4        241.48        221.19        21.24 o                         
  -1  -8   4          0.26         15.45        17.81 o                         
   0  -8   4      13342.38      13532.53      1144.30 o                         
   1  -8   4       1056.52       1136.91        80.93 o                         
   2  -8   4        375.38        399.95        40.52 o                         
   3  -8   4       3011.61       3209.67       222.05 o                         
   4  -8   4        511.47        649.21       100.05 o                         
   5  -8   4         46.15         42.54        18.11 o                         
   6  -8   4       1504.56       1573.61       112.78 o                         
   7  -8   4         17.77         33.53        25.91 o                         
   8  -8   4        368.60        409.29        48.73 o                         
   9  -8   4        470.37        574.34        64.49 o                         
  10  -8   4        736.04        774.68        79.33 o                         
  11  -8   4        584.27        658.13        75.38 o                         
  12  -8   4         32.18         14.25        48.77 o                         
  13  -8   4        388.46        474.26       148.73 o                         
  14  -8   4         42.57         -4.81       115.15 o                         
 -13  -7   4        160.70         67.27        64.99 o                         
 -12  -7   4        114.91         12.54        51.31 o                         
 -11  -7   4        737.41        754.52        78.96 o                         
 -10  -7   4         45.90         58.66        37.43 o                         
  -9  -7   4       1335.36       1297.40       118.05 o                         
  -8  -7   4         76.55         53.93        24.94 o                         
  -7  -7   4        888.33       1041.33        77.87 o                         
  -6  -7   4        330.66        376.60        34.30 o                         
  -5  -7   4        508.61        515.51        40.85 o                         
  -4  -7   4       5066.16       4908.99       341.78 o                         
  -3  -7   4       2731.79       2678.17       184.30 o                         
  -2  -7   4          9.34          5.79         9.51 o                         
  -1  -7   4        882.65        733.88        66.90 o                         
   0  -7   4       3616.70       3218.23       274.51 o                         
   1  -7   4        626.57        691.04        47.94 o                         
   2  -7   4        296.88        312.26        26.41 o                         
   3  -7   4          9.38         17.44        12.91 o                         
   4  -7   4         22.32         31.68        17.52 o                         
   5  -7   4          9.07        -11.19        25.21 o                         
   6  -7   4        163.11        163.67        21.35 o                         
   7  -7   4        163.42        171.34        25.07 o                         
   8  -7   4         66.00         81.53        42.75 o                         
   9  -7   4        114.77        199.79        38.14 o                         
  10  -7   4        514.20        591.59        65.67 o                         
  11  -7   4        313.32        395.51        54.66 o                         
  12  -7   4         29.89          0.00        44.34 o                         
  13  -7   4        569.46        665.32        78.35 o                         
  14  -7   4         34.76         -6.47        59.15 o                         
  15  -7   4         28.94        124.21        71.26 o                         
 -14  -6   4         15.11         25.08        69.55 o                         
 -13  -6   4         24.40         14.15        53.02 o                         
 -12  -6   4        209.90        191.92        46.24 o                         
 -11  -6   4        475.36        529.93        62.06 o                         
 -10  -6   4        174.79        150.99        39.09 o                         
  -9  -6   4       1081.12       1136.54       105.21 o                         
  -8  -6   4         27.64         14.35        22.51 o                         
  -7  -6   4        401.30        619.91        84.85 o                         
  -6  -6   4       3059.51       3108.73       215.46 o                         
  -5  -6   4        144.80        212.62        32.38 o                         
  -4  -6   4        888.43        883.99        64.49 o                         
  -3  -6   4       1377.13       1679.30       116.94 o                         
  -2  -6   4       3456.18       3299.98       225.56 o                         
  -1  -6   4        549.05        472.98        80.38 o                         
   0  -6   4        964.69       1007.01        87.47 o                         
   1  -6   4       1490.92       1284.99        88.19 o                         
   2  -6   4       4520.10       4881.09       339.37 o                         
   3  -6   4       4285.42       4454.76       309.60 o                         
   4  -6   4        852.70        681.25        50.45 o                         
   5  -6   4       1861.82       1852.30       129.45 o                         
   6  -6   4        364.65        399.46        40.95 o                         
   7  -6   4        481.14        532.24        42.65 o                         
   8  -6   4        123.39        115.51        35.34 o                         
   9  -6   4        176.11        204.99        35.81 o                         
  10  -6   4         13.03         31.04        33.39 o                         
  11  -6   4         77.76         66.58        40.66 o                         
  12  -6   4        479.31        568.28        70.82 o                         
  13  -6   4        897.85       1065.52       167.60 o                         
  14  -6   4         50.38         34.27        52.85 o                         
  15  -6   4         66.54         70.23        63.53 o                         
 -14  -5   4         13.23         60.15        88.36 o                         
 -13  -5   4        775.87        805.16       116.86 o                         
 -12  -5   4          1.23        -22.76        39.45 o                         
 -11  -5   4        162.12        187.27        93.49 o                         
 -10  -5   4        697.06        666.30        68.90 o                         
  -9  -5   4        214.14        351.09        88.36 o                         
  -8  -5   4        193.93        252.59        28.92 o                         
  -7  -5   4         61.64         30.31        17.94 o                         
  -6  -5   4        868.03        799.32        59.89 o                         
  -5  -5   4        340.17        310.90        27.39 o                         
  -4  -5   4        868.39       1032.77        73.06 o                         
  -3  -5   4       3778.70       3845.16       266.81 o                         
  -2  -5   4       2496.44       2111.81       146.79 o                         
  -1  -5   4        363.77        352.40       100.90 o                         
   0  -5   4         90.55         74.20        26.79 o                         
   1  -5   4        175.95        209.26        17.77 o                         
   2  -5   4      10273.49       9943.46       688.24 o                         
   3  -5   4        967.83       1015.05        84.54 o                         
   4  -5   4        997.16        935.86        67.36 o                         
   5  -5   4       4654.57       4586.04       318.37 o                         
   6  -5   4        278.58        365.51        30.63 o                         
   7  -5   4        559.61        455.71        37.38 o                         
   8  -5   4          0.60        -14.16        30.78 o                         
   9  -5   4        859.48       1016.54        95.13 o                         
  10  -5   4        610.88        675.61        70.54 o                         
  11  -5   4        447.45        416.07        56.03 o                         
  12  -5   4        819.70        953.69       275.91 o                         
  13  -5   4          0.01          9.40        58.72 o                         
  14  -5   4         14.17        -25.39        48.48 o                         
  15  -5   4         74.66         33.71        60.52 o                         
 -14  -4   4          6.61         16.73        75.25 o                         
 -13  -4   4        883.44        782.35       153.35 o                         
 -12  -4   4         97.00         55.67        62.71 o                         
 -11  -4   4        658.20        618.72        66.11 o                         
 -10  -4   4        300.68        239.98        38.94 o                         
  -9  -4   4         53.07         87.79        38.76 o                         
  -8  -4   4        139.61        123.68        22.15 o                         
  -7  -4   4         25.51         26.34        17.23 o                         
  -6  -4   4        461.58        542.46        41.89 o                         
  -5  -4   4       5901.13       6568.73       455.44 o                         
  -4  -4   4         12.06         39.76        12.20 o                         
  -3  -4   4       3885.82       4339.45       300.38 o                         
  -2  -4   4      12067.41      11064.82       765.26 o                         
  -1  -4   4        156.87        142.37        15.28 o                         
   0  -4   4       7608.16       9093.47       627.68 o                         
   1  -4   4        367.04        428.16        32.46 o                         
   2  -4   4       2036.91       1888.77       131.43 o                         
   3  -4   4       9819.90      10271.93       709.53 o                         
   4  -4   4        558.47        499.35        37.72 o                         
   5  -4   4       3339.87       2933.89       205.59 o                         
   6  -4   4        353.12        326.47        27.92 o                         
   7  -4   4       1186.48       1154.26        85.32 o                         
   8  -4   4        835.20        871.57        81.42 o                         
   9  -4   4         29.13          4.36        26.93 o                         
  10  -4   4          4.74         -8.33        31.16 o                         
  11  -4   4       2134.40       2236.06       194.68 o                         
  12  -4   4        112.17        157.59        43.18 o                         
  13  -4   4        178.94        199.10        83.23 o                         
  14  -4   4         80.63         96.06       118.57 o                         
  15  -4   4         67.86        119.20        64.42 o                         
 -15  -3   4         85.95          5.54        58.11 o                         
 -14  -3   4          3.01         15.56        48.29 o                         
 -13  -3   4        240.80        191.29        46.22 o                         
 -12  -3   4        464.43        416.61        56.81 o                         
 -11  -3   4          7.22         20.95        53.59 o                         
 -10  -3   4          0.27        -12.57        28.76 o                         
  -9  -3   4         35.19         15.44        26.28 o                         
  -8  -3   4        149.13        179.59        29.35 o                         
  -7  -3   4         32.55          6.12        15.54 o                         
  -6  -3   4        227.24        431.72        61.36 o                         
  -5  -3   4       5054.60       5077.61       430.42 o                         
  -4  -3   4        680.51        782.25        55.73 o                         
  -3  -3   4      24296.61      24742.94      1709.27 o                         
  -2  -3   4        282.97        326.29        25.41 o                         
  -1  -3   4       2515.09       2495.40       172.90 o                         
   0  -3   4         82.97         95.64        11.85 o                         
   1  -3   4       2818.03       3281.46       227.10 o                         
   2  -3   4       6670.74       6625.64       458.08 o                         
   3  -3   4       1403.81       1282.37        89.30 o                         
   4  -3   4        272.36        317.24        25.21 o                         
   5  -3   4       4998.20       4661.92       321.44 o                         
   6  -3   4       2786.42       2911.85       196.37 o                         
   7  -3   4        152.42        132.34        25.76 o                         
   8  -3   4        955.73        851.51        77.77 o                         
   9  -3   4        232.99        281.24        37.87 o                         
  10  -3   4          8.02          5.37        29.84 o                         
  11  -3   4        656.85        561.15        63.55 o                         
  12  -3   4        435.88        433.89       167.03 o                         
  13  -3   4         47.08        121.83        48.46 o                         
  14  -3   4        139.97        134.42        87.22 o                         
  15  -3   4          0.20        -42.31        53.39 o                         
 -15  -2   4        478.10        324.94        65.89 o                         
 -14  -2   4         25.48          9.24        45.93 o                         
 -13  -2   4         44.53         -4.18        41.37 o                         
 -12  -2   4         55.04         59.29        39.71 o                         
 -11  -2   4        836.43        906.49        89.02 o                         
 -10  -2   4          0.88         -6.58        28.08 o                         
  -9  -2   4        175.95        199.61        32.13 o                         
  -8  -2   4        340.11        364.30       106.60 o                         
  -7  -2   4          1.86        -15.11        17.68 o                         
  -6  -2   4        507.61        526.21        40.14 o                         
  -5  -2   4       1036.60       1061.66        74.16 o                         
  -4  -2   4        101.63        119.82        13.56 o                         
  -3  -2   4       1485.40       1335.42        93.69 o                         
  -2  -2   4      12616.61      12122.33       837.88 o                         
  -1  -2   4       3022.37       3477.79       240.48 o                         
   0  -2   4       9572.50      10661.20       736.73 o                         
   1  -2   4       2728.99       2657.20       183.65 o                         
   2  -2   4       3183.44       2969.39       205.15 o                         
   3  -2   4         87.49         65.80        10.21 o                         
   4  -2   4         91.35         73.12        16.36 o                         
   5  -2   4       1434.70       1518.52       106.41 o                         
   6  -2   4       1035.05       1290.11       135.67 o                         
   7  -2   4         39.98         55.13        20.55 o                         
   8  -2   4        968.73        944.91       119.14 o                         
   9  -2   4          0.24         -3.32        23.69 o                         
  10  -2   4          8.64          0.71        28.41 o                         
  11  -2   4         19.04        -17.13        32.79 o                         
  12  -2   4         99.45          9.44        37.33 o                         
  13  -2   4         78.75        -17.66        45.12 o                         
  14  -2   4          1.21        -25.07        50.96 o                         
  15  -2   4         43.13        -33.24        55.51 o                         
 -15  -1   4        478.00        531.59        79.33 o                         
 -14  -1   4          0.03         32.87        98.62 o                         
 -13  -1   4         43.68         18.52        40.71 o                         
 -12  -1   4        491.77        420.95        56.36 o                         
 -11  -1   4        307.16        408.66       112.87 o                         
 -10  -1   4       1356.04       1275.71       115.69 o                         
  -9  -1   4       1486.63       1571.44       138.26 o                         
  -8  -1   4          0.01         12.68        16.52 o                         
  -7  -1   4       1424.97       1469.48       103.78 o                         
  -6  -1   4       3165.31       3472.49       241.14 o                         
  -5  -1   4       6174.61       6637.53       459.61 o                         
  -4  -1   4          8.52         89.74        23.57 o                         
  -3  -1   4        131.76        178.09        16.43 o                         
  -2  -1   4       9794.07      10211.21       706.02 o                         
  -1  -1   4      30312.50      33035.75      2281.07 o                         
   0  -1   4      11290.46      12928.50       893.18 o                         
   1  -1   4      21932.78      24149.60      1666.71 o                         
   2  -1   4      65582.30      68373.63      4714.58 o                         
   3  -1   4      21397.33      23614.35      1630.57 o                         
   4  -1   4        508.43        513.55        38.14 o                         
   5  -1   4         10.70          4.88         9.05 o                         
   6  -1   4        841.94        725.73        65.70 o                         
   7  -1   4         28.97         19.38        19.35 o                         
   8  -1   4        259.78        266.48        70.69 o                         
   9  -1   4       1358.41       1436.23       127.78 o                         
  10  -1   4        290.91        264.89        39.50 o                         
  11  -1   4        727.24        832.19        83.84 o                         
  12  -1   4         21.77        -23.93        35.06 o                         
  13  -1   4        133.68        130.54        45.15 o                         
  14  -1   4          0.66         32.49        48.29 o                         
  15  -1   4          9.85        -56.63        56.63 o                         
 -15   0   4        160.23        150.32        60.06 o                         
 -14   0   4         84.69         61.91        48.35 o                         
 -13   0   4         61.86          2.45        40.29 o                         
 -12   0   4        508.20        403.15        55.11 o                         
 -11   0   4        747.03        884.92        87.45 o                         
 -10   0   4        316.26        282.05        51.88 o                         
  -9   0   4       1205.52       1217.94        89.30 o                         
  -8   0   4        953.97        762.64        56.82 o                         
  -7   0   4       2101.85       2257.67       158.86 o                         
  -6   0   4       4692.53       4611.24       319.47 o                         
  -5   0   4         18.94          8.91        10.88 o                         
  -4   0   4        573.93        490.97        36.85 o                         
  -3   0   4      32464.38      34437.41      2378.21 o                         
  -2   0   4     104761.34     109974.61      7585.31 o                         
  -1   0   4      46459.66      45749.81      3156.41 o                         
   0   0   4       8704.80       7014.66       485.50 o                         
   1   0   4      34341.98      37782.34      2608.60 o                         
   2   0   4      54584.56      57552.80      3969.72 o                         
   3   0   4      58471.74      66679.98      4600.26 o                         
   4   0   4       2331.87       2305.14       161.05 o                         
   5   0   4       1196.10       1051.76        72.45 o                         
   6   0   4       1258.71       1224.16       107.22 o                         
   7   0   4       1945.64       1888.70       163.66 o                         
   8   0   4        158.97        135.83        26.57 o                         
   9   0   4       3400.87       3361.38       287.00 o                         
  10   0   4       1504.90       1306.10       119.31 o                         
  11   0   4        506.40        727.83        75.78 o                         
  12   0   4         28.66         74.47        41.02 o                         
  13   0   4         32.04        -22.75        82.66 o                         
  14   0   4        224.02        202.68        59.29 o                         
  15   0   4         56.93         40.93        58.03 o                         
 -15   1   4          8.55        -51.31        57.17 o                         
 -14   1   4         31.19         69.86        49.58 o                         
 -13   1   4        309.27        331.97       128.83 o                         
 -12   1   4        727.52        823.38       118.57 o                         
 -11   1   4          0.15         35.46        34.51 o                         
 -10   1   4        471.19        538.59        58.41 o                         
  -9   1   4       1488.82       1417.46       125.06 o                         
  -8   1   4        610.61        634.47        50.19 o                         
  -7   1   4       1277.69       1386.30       114.75 o                         
  -6   1   4        537.51        566.07        43.22 o                         
  -5   1   4        673.04        583.87        43.64 o                         
  -4   1   4         37.68         32.56        21.92 o                         
  -3   1   4      16792.43      19307.43      1333.92 o                         
  -2   1   4       1397.74       1757.88       122.21 o                         
  -1   1   4       1648.56       1635.93       139.47 o                         
   0   1   4      42643.96      42973.27      2964.20 o                         
   1   1   4       1951.20       2204.60       153.37 o                         
   2   1   4         56.03         46.49         9.83 o                         
   3   1   4       2166.15       2871.29       198.35 o                         
   4   1   4       1837.38       1885.95       131.21 o                         
   5   1   4        333.84        334.22        32.02 o                         
   6   1   4        525.90        561.26        41.60 o                         
   7   1   4        144.29         84.59        23.21 o                         
   8   1   4         72.83         78.45        25.39 o                         
   9   1   4       2014.75       1850.22       162.04 o                         
  10   1   4          1.51          6.09        30.13 o                         
  11   1   4       1175.44       1027.16        97.14 o                         
  12   1   4        637.38        795.15       221.70 o                         
  13   1   4         23.75         25.08        42.71 o                         
  14   1   4        107.29         86.97        54.80 o                         
  15   1   4         66.18         27.73        62.29 o                         
 -15   2   4        133.27        178.15        62.38 o                         
 -14   2   4         53.53         70.14        50.71 o                         
 -13   2   4         14.46         20.56        44.32 o                         
 -12   2   4        157.82        171.52        58.72 o                         
 -11   2   4        485.75        603.02       100.27 o                         
 -10   2   4         35.66         13.10        30.22 o                         
  -9   2   4       2149.43       2198.76       180.25 o                         
  -8   2   4          5.22         -5.98        17.94 o                         
  -7   2   4        253.06        326.02        29.46 o                         
  -6   2   4       2161.02       2264.07       158.86 o                         
  -5   2   4        980.60        829.41        60.12 o                         
  -4   2   4       1279.49       1300.44        89.73 o                         
  -3   2   4      10097.04      10797.52       747.05 o                         
  -2   2   4        132.61        215.24        18.12 o                         
  -1   2   4       2075.32       1502.89       129.39 o                         
   0   2   4       9819.45       9587.57       812.56 o                         
   1   2   4       6266.09       5675.84       394.01 o                         
   2   2   4         29.27         63.31        10.96 o                         
   3   2   4       4012.90       4236.38       294.46 o                         
   4   2   4       3239.72       3143.75       217.88 o                         
   5   2   4         84.58         94.98        19.70 o                         
   6   2   4         55.87         56.15        15.15 o                         
   7   2   4         53.34         87.05        31.35 o                         
   8   2   4       4062.70       3786.69       324.09 o                         
   9   2   4       1358.37       1362.31       121.73 o                         
  10   2   4        878.03        896.35        85.86 o                         
  11   2   4       1524.98       1353.20       124.14 o                         
  12   2   4        834.48        876.60        89.02 o                         
  13   2   4          0.28        -44.95        44.95 o                         
  14   2   4          2.57          8.37        55.22 o                         
 -15   3   4          5.56        -22.10        60.54 o                         
 -14   3   4         41.39         29.10        51.15 o                         
 -13   3   4         59.27         28.85        46.22 o                         
 -12   3   4         30.68         62.00        40.09 o                         
 -11   3   4       1529.36       1846.23       163.25 o                         
 -10   3   4        441.11        482.08        62.14 o                         
  -9   3   4       2878.29       2908.91       204.27 o                         
  -8   3   4          6.72         25.16        18.77 o                         
  -7   3   4          4.54         43.07        16.13 o                         
  -6   3   4        342.92        398.75        33.05 o                         
  -5   3   4         50.66         61.49        13.74 o                         
  -4   3   4       1335.37       1133.20        79.86 o                         
  -3   3   4       2298.10       2457.69       170.27 o                         
  -2   3   4         33.07         22.92        12.33 o                         
  -1   3   4       1228.49        939.34        66.46 o                         
   0   3   4          1.16          8.46         8.29 o                         
   1   3   4          5.08         16.37         9.93 o                         
   2   3   4        284.56        500.85        37.27 o                         
   3   3   4         13.62         59.57        14.31 o                         
   4   3   4       1124.01        886.73        63.19 o                         
   5   3   4         86.45        160.18        77.26 o                         
   6   3   4        122.40        116.44        17.94 o                         
   7   3   4       2982.06       3045.75       261.20 o                         
   8   3   4       4161.14       4130.04       352.71 o                         
   9   3   4         55.12         72.60        28.99 o                         
  10   3   4          3.68         20.24        32.79 o                         
  11   3   4         95.38         78.10        38.80 o                         
  12   3   4        195.89        142.58        42.27 o                         
  13   3   4         99.19         72.58        49.10 o                         
  14   3   4         35.92         21.74        55.99 o                         
 -15   4   4        134.84        -68.83        68.83 o                         
 -14   4   4          0.66        -35.14        58.84 o                         
 -13   4   4          9.99         22.71        49.34 o                         
 -12   4   4        327.08        404.40       151.64 o                         
 -11   4   4        233.34        166.14       103.75 o                         
 -10   4   4        576.18        689.92        70.94 o                         
  -9   4   4         30.60         63.45        23.25 o                         
  -8   4   4       1767.95       1731.01       122.87 o                         
  -7   4   4        190.88        175.78        23.08 o                         
  -6   4   4        974.11        970.25        70.86 o                         
  -5   4   4         91.15        118.27        17.28 o                         
  -4   4   4        285.76        242.36        22.90 o                         
  -3   4   4         69.02        167.93        17.45 o                         
  -2   4   4       4703.78       5613.72       390.49 o                         
  -1   4   4        259.51        364.44        29.73 o                         
   0   4   4       1778.90       1637.62       115.62 o                         
   1   4   4         45.50         96.81        14.27 o                         
   2   4   4         21.69         39.09        16.20 o                         
   3   4   4       1250.48       1399.43        97.86 o                         
   4   4   4       1502.06       1484.55       130.54 o                         
   5   4   4        577.49        580.43        44.50 o                         
   6   4   4        590.43        589.38        45.85 o                         
   7   4   4       2607.39       2538.51       218.48 o                         
   8   4   4          4.33          7.72        33.63 o                         
   9   4   4        487.86        449.95        50.77 o                         
  10   4   4        609.08        624.21        66.51 o                         
  11   4   4        141.29        179.31        43.33 o                         
  12   4   4        294.85        267.00       125.98 o                         
  13   4   4        130.38         87.79        50.79 o                         
  14   4   4         44.99         13.19        52.80 o                         
 -15   5   4        525.49        672.56       135.67 o                         
 -14   5   4         70.49        129.97        80.95 o                         
 -13   5   4        406.89        374.04        61.35 o                         
 -12   5   4        290.52        259.61        50.15 o                         
 -11   5   4        330.81        381.85        53.57 o                         
 -10   5   4          2.52         29.99        36.17 o                         
  -9   5   4        635.79        514.59        55.24 o                         
  -8   5   4       3625.06       3508.72       244.87 o                         
  -7   5   4       1379.73       1298.19        94.12 o                         
  -6   5   4        226.27        203.94        32.21 o                         
  -5   5   4       1781.44       1604.64       112.77 o                         
  -4   5   4       1161.60        986.80        70.86 o                         
  -3   5   4       2820.88       2980.63       204.93 o                         
  -2   5   4        439.07        545.78        40.74 o                         
  -1   5   4          2.67          3.77        11.74 o                         
   0   5   4       5108.40       5108.81       355.17 o                         
   1   5   4         11.25          4.26        12.86 o                         
   2   5   4       2047.69       2000.74       140.20 o                         
   3   5   4        322.64        357.58        31.61 o                         
   4   5   4        631.96        631.98        49.36 o                         
   5   5   4        836.36        888.07        66.48 o                         
   6   5   4        394.67        375.36        33.56 o                         
   7   5   4         60.61         32.18        24.64 o                         
   8   5   4         50.90         24.83        28.20 o                         
   9   5   4        914.50        819.36       102.61 o                         
  10   5   4        351.33        336.56        91.21 o                         
  11   5   4        162.84        252.49        47.48 o                         
  12   5   4         46.24        -32.57        44.14 o                         
  13   5   4        351.90        257.90        58.34 o                         
 -14   6   4         30.97        -28.50        77.53 o                         
 -13   6   4        158.56         82.09        76.39 o                         
 -12   6   4         67.03         75.52        47.94 o                         
 -11   6   4        211.68        228.78        47.16 o                         
 -10   6   4         62.16        165.98        41.09 o                         
  -9   6   4        165.98        256.02        32.57 o                         
  -8   6   4        567.69        626.58        51.85 o                         
  -7   6   4       1315.20       1263.80        92.15 o                         
  -6   6   4        187.18        227.90        25.62 o                         
  -5   6   4         55.52         26.97        15.75 o                         
  -4   6   4          6.59         23.53        14.76 o                         
  -3   6   4       1320.80       1150.48        82.48 o                         
  -2   6   4         45.17         58.48        37.70 o                         
  -1   6   4       1309.78       1610.83       114.31 o                         
   0   6   4       3513.07       3445.94       240.48 o                         
   1   6   4        159.91        240.92        24.30 o                         
   2   6   4       5922.40       5930.89       411.78 o                         
   3   6   4          0.98         18.14        17.09 o                         
   4   6   4       2147.11       2227.93       157.10 o                         
   5   6   4        962.19        916.43        69.11 o                         
   6   6   4         18.78         -8.07        25.46 o                         
   7   6   4        300.81        273.61        37.06 o                         
   8   6   4        239.12        238.74        37.33 o                         
   9   6   4         28.48         15.96        45.60 o                         
  10   6   4         15.29         40.44        34.20 o                         
  11   6   4          2.67        -39.41        39.41 o                         
  12   6   4        310.42        346.34        58.34 o                         
  13   6   4        441.41        400.98        77.53 o                         
 -14   7   4         26.93        132.25        77.53 o                         
 -13   7   4         12.39        -19.38        76.39 o                         
 -12   7   4         45.81         -7.98        62.71 o                         
 -11   7   4         75.98         72.97        67.27 o                         
 -10   7   4        577.14        706.55       135.05 o                         
  -9   7   4        104.59         82.19        44.90 o                         
  -8   7   4        282.45        326.47        35.53 o                         
  -7   7   4         46.53         30.41        21.89 o                         
  -6   7   4        896.51        933.74        95.96 o                         
  -5   7   4        165.10        140.73        34.78 o                         
  -4   7   4        660.90        749.79        57.01 o                         
  -3   7   4        126.92        118.78        29.51 o                         
  -2   7   4       5206.52       5638.18       390.27 o                         
  -1   7   4        115.62        147.52        40.14 o                         
   0   7   4        885.82        905.85        65.98 o                         
   1   7   4        283.14        259.89        27.14 o                         
   2   7   4       3191.88       3309.35       231.70 o                         
   3   7   4         10.79         40.42        27.56 o                         
   4   7   4          3.17          4.10        19.90 o                         
   5   7   4        260.42        326.71        46.37 o                         
   6   7   4        116.35         96.63        25.40 o                         
   7   7   4        971.44       1029.92        95.93 o                         
   8   7   4         76.36        137.39        35.91 o                         
   9   7   4         81.02         71.77        34.41 o                         
  10   7   4         28.48        -18.52        35.87 o                         
  11   7   4         61.38         49.56        42.04 o                         
  12   7   4         15.86         40.23        47.12 o                         
 -14   8   4          7.71        -87.79        87.79 o                         
 -13   8   4        300.20        364.84       104.89 o                         
 -12   8   4        268.68        126.55        84.37 o                         
 -11   8   4         68.13         31.92        61.57 o                         
 -10   8   4         66.50         23.94        63.85 o                         
  -9   8   4        246.97        196.14        40.71 o                         
  -8   8   4          0.08        -24.19        33.60 o                         
  -7   8   4        197.69        171.95        28.58 o                         
  -6   8   4         18.16         -3.87        20.26 o                         
  -5   8   4        903.90        855.74        65.36 o                         
  -4   8   4         14.79         11.59        19.46 o                         
  -3   8   4        173.40        133.33        21.61 o                         
  -2   8   4         65.57         85.20        19.21 o                         
  -1   8   4        202.50        223.85        25.97 o                         
   0   8   4        942.40        935.85        70.17 o                         
   1   8   4        794.74        852.95        63.79 o                         
   2   8   4       1883.10       1853.70       131.65 o                         
   3   8   4         44.95         71.35        22.21 o                         
   4   8   4         70.64         61.65        23.31 o                         
   5   8   4          0.01          5.42        23.19 o                         
   6   8   4        433.24        496.53        52.51 o                         
   7   8   4        605.55        425.26        74.11 o                         
   8   8   4         37.16         40.91        34.41 o                         
   9   8   4         55.22         23.60        37.17 o                         
  10   8   4          4.56         44.38        41.55 o                         
  11   8   4        368.72        386.44        60.02 o                         
  12   8   4         44.04         89.58        55.01 o                         
 -13   9   4        591.17        726.14       137.95 o                         
 -12   9   4        116.47        151.64        85.51 o                         
 -11   9   4          1.21        -15.96        71.83 o                         
 -10   9   4        105.27        128.83        70.69 o                         
  -9   9   4        196.09        352.72       121.42 o                         
  -8   9   4          1.10         50.93        35.87 o                         
  -7   9   4        833.37        685.09        70.54 o                         
  -6   9   4        290.55        336.70        43.08 o                         
  -5   9   4       1156.63       1174.20        86.66 o                         
  -4   9   4       1212.48       1265.35        91.91 o                         
  -3   9   4          1.43        -21.31        21.31 o                         
  -2   9   4         15.98         30.93        21.01 o                         
  -1   9   4         20.42         18.50        25.86 o                         
   0   9   4          0.67        -18.70        22.13 o                         
   1   9   4         45.69         74.05        23.03 o                         
   2   9   4       1966.13       2231.51       157.31 o                         
   3   9   4         53.46         56.24        24.56 o                         
   4   9   4        417.73        460.63        44.60 o                         
   5   9   4          1.38        -24.12        26.62 o                         
   6   9   4        451.49        550.71       102.10 o                         
   7   9   4        696.63        694.01        86.08 o                         
   8   9   4        237.09        243.91        45.50 o                         
   9   9   4        301.16        209.59        45.50 o                         
  10   9   4        266.85        247.77        65.56 o                         
  11   9   4        269.10        119.71        70.69 o                         
 -13  10   4        202.08        355.72       114.01 o                         
 -12  10   4         26.78         34.20        91.21 o                         
 -11  10   4         79.91         94.63        82.09 o                         
 -10  10   4         94.17        101.47        75.25 o                         
  -9  10   4        529.62        562.49        82.03 o                         
  -8  10   4        142.02        141.52        36.98 o                         
  -7  10   4        177.04        128.25        37.87 o                         
  -6  10   4       1571.94       1498.06       135.84 o                         
  -5  10   4        286.77        228.58        40.71 o                         
  -4  10   4        108.20         99.29        33.45 o                         
  -3  10   4         62.92         88.33        30.59 o                         
  -2  10   4        139.65        147.45        27.52 o                         
  -1  10   4        224.73        179.88        37.41 o                         
   0  10   4        805.52        934.21        71.69 o                         
   1  10   4        760.65        836.10        65.06 o                         
   2  10   4        764.42        801.84        64.42 o                         
   3  10   4        199.81        171.50        30.84 o                         
   4  10   4          1.68        -21.15        27.25 o                         
   5  10   4       1047.47       1091.07       136.27 o                         
   6  10   4        400.63        342.49        41.92 o                         
   7  10   4        155.81        188.79        55.30 o                         
   8  10   4        307.17        332.92        74.11 o                         
   9  10   4        147.37        102.61        63.85 o                         
  10  10   4        266.62        329.49        83.23 o                         
  11  10   4         21.63        -10.26        77.53 o                         
 -12  11   4          0.68         83.23        90.07 o                         
 -10  11   4         12.87          2.28        67.27 o                         
  -9  11   4         49.04          8.71        39.45 o                         
  -8  11   4        663.59        550.14        67.21 o                         
  -7  11   4         90.89         69.52        39.90 o                         
  -6  11   4        408.07        373.96        52.38 o                         
  -5  11   4        245.38        190.47        60.43 o                         
  -4  11   4        142.28        140.23        39.48 o                         
  -3  11   4         15.48         13.67        35.44 o                         
  -2  11   4          2.51         -9.12        35.47 o                         
  -1  11   4        553.35        587.06        66.51 o                         
   0  11   4        195.41        184.46        32.95 o                         
   1  11   4        593.14        726.51        95.29 o                         
   2  11   4        394.43        476.19        47.28 o                         
   3  11   4        920.87        919.55        73.84 o                         
   4  11   4        107.61        178.35        37.78 o                         
   5  11   4        603.65        516.02       137.90 o                         
   6  11   4          1.46         59.35        47.72 o                         
   7  11   4        756.24        784.29       120.85 o                         
   9  11   4          7.62        115.15        71.83 o                         
  10  11   4         33.39         74.11        76.39 o                         
 -12  12   4          4.54        145.94        99.19 o                         
 -11  12   4         50.88        111.73        79.81 o                         
 -10  12   4          0.13         -9.12        70.69 o                         
  -9  12   4         44.30         20.25        46.68 o                         
  -8  12   4        481.42        428.96        61.25 o                         
  -7  12   4        104.80         50.54        55.30 o                         
  -6  12   4        461.91        433.47       107.17 o                         
  -5  12   4        259.53        185.89        83.80 o                         
  -4  12   4         27.79         20.72        41.51 o                         
  -3  12   4          3.08        -31.07        40.29 o                         
  -2  12   4        220.00        272.53        48.35 o                         
  -1  12   4          0.42        -24.54        42.18 o                         
   0  12   4        353.50        347.90        53.94 o                         
   1  12   4        351.78        337.48        78.67 o                         
   2  12   4        476.50        458.24        67.84 o                         
   3  12   4         24.00         18.05        43.49 o                         
   4  12   4        140.24        111.82        47.94 o                         
   5  12   4          8.46         55.09        48.76 o                         
   6  12   4          3.67         29.94        53.06 o                         
   7  12   4        242.28        253.11        82.09 o                         
   9  12   4         17.23         35.34        80.95 o                         
 -11  13   4         97.09         90.07        85.51 o                         
 -10  13   4          6.48        -30.78        77.53 o                         
  -9  13   4          4.49          8.89        51.99 o                         
  -8  13   4         13.11         -4.04        49.81 o                         
  -7  13   4        108.74        116.42        50.38 o                         
  -6  13   4          4.04        -43.56        44.25 o                         
  -5  13   4        211.79        194.87        49.00 o                         
  -4  13   4        113.27        164.13        48.65 o                         
  -3  13   4        240.16        273.63        76.39 o                         
  -2  13   4        586.96        404.74        86.65 o                         
  -1  13   4        242.81        153.92        69.55 o                         
   0  13   4          0.79         14.82        66.13 o                         
   1  13   4        196.75         84.37        70.69 o                         
   2  13   4        487.28        696.50       117.43 o                         
   3  13   4        297.14        220.04        83.23 o                         
   4  13   4        199.92        208.64        83.23 o                         
   5  13   4        152.54        131.90       109.45 o                         
   6  13   4        262.84        390.28        99.19 o                         
   7  13   4        167.63        202.94        90.07 o                         
 -10  14   4         39.36         96.91        95.77 o                         
  -9  14   4          3.53        -48.07        60.32 o                         
  -8  14   4         38.17         86.65        82.09 o                         
  -7  14   4         35.45         50.17        74.11 o                         
  -6  14   4         22.01         66.13        69.55 o                         
  -5  14   4        293.46        103.75        70.69 o                         
  -4  14   4          0.89         23.94        67.27 o                         
  -3  14   4        110.66         17.10        71.83 o                         
  -2  14   4        360.90        274.77        82.09 o                         
  -1  14   4          0.13        -10.26        64.99 o                         
   0  14   4        146.24        314.67        86.65 o                         
   1  14   4         63.05         28.50        76.39 o                         
   2  14   4         11.22         14.82        77.53 o                         
   3  14   4        107.94        184.70        87.79 o                         
   4  14   4          8.32         43.32        85.51 o                         
   5  14   4          0.12         62.71        93.49 o                         
  -9  15   4         24.30        104.89        93.49 o                         
  -8  15   4        107.28        198.38        93.49 o                         
  -7  15   4         42.57        -38.76        82.09 o                         
  -6  15   4          2.12          7.98        84.37 o                         
  -5  15   4          3.72        -34.20        79.81 o                         
  -4  15   4        185.38        107.17        78.67 o                         
  -3  15   4         32.33          1.14        83.23 o                         
  -2  15   4         27.05        -17.10        75.25 o                         
  -1  15   4         30.36         52.45        77.53 o                         
   0  15   4        162.10        183.56        83.23 o                         
   1  15   4          4.81        -76.39        84.37 o                         
   2  15   4          6.26         91.21        91.21 o                         
   3  15   4         65.47         76.39        95.77 o                         
   4  15   4         12.74        115.15       101.47 o                         
   5  15   4        146.71        205.22       108.31 o                         
  -7  16   4         54.29         70.69       101.47 o                         
  -6  16   4         13.89        103.75        91.21 o                         
  -5  16   4         65.55        120.85        92.35 o                         
  -4  16   4        441.68        352.30       100.33 o                         
  -3  16   4         10.13         42.18        91.21 o                         
  -2  16   4         48.97        117.43        90.07 o                         
  -1  16   4         12.75        -39.90        86.65 o                         
   0  16   4         84.85         54.73        88.93 o                         
   1  16   4         16.76          9.12        90.07 o                         
   2  16   4          0.90         45.60        99.19 o                         
   3  16   4         21.58         21.66       109.45 o                         
  -3  17   4         57.70        120.85       102.61 o                         
  -2  17   4          5.27        -41.04       101.47 o                         
  -1  17   4          9.17        -18.24       109.45 o                         
   0 -19   5        214.73        298.19        77.24 o                         
   1 -19   5         38.84         16.85        71.22 o                         
   2 -19   5         28.60         13.80        92.35 o                         
   3 -19   5         15.77        -59.00        65.91 o                         
   4 -19   5         33.97         47.92        71.09 o                         
  -3 -18   5          0.13         23.38        91.21 o                         
  -2 -18   5         87.89         38.85        65.46 o                         
  -1 -18   5        207.40         92.58        61.20 o                         
   0 -18   5        192.11        280.35        66.20 o                         
   1 -18   5         51.78         44.80        90.64 o                         
   2 -18   5          2.66         29.24        55.05 o                         
   3 -18   5        142.19        213.19        60.11 o                         
   4 -18   5         22.02          0.43        59.43 o                         
   5 -18   5        184.58        197.54        69.64 o                         
   6 -18   5          0.00         61.81        67.14 o                         
   7 -18   5         27.06        -22.27        72.50 o                         
  -5 -17   5         26.68        -49.42        69.02 o                         
  -4 -17   5          1.87         19.75        62.35 o                         
  -3 -17   5        102.55         99.61        61.36 o                         
  -2 -17   5          8.23         14.19        56.98 o                         
  -1 -17   5         79.00         71.97        83.23 o                         
   0 -17   5        200.77        224.89        80.38 o                         
   1 -17   5         48.69         62.31        52.23 o                         
   2 -17   5         36.28         53.51        48.29 o                         
   3 -17   5        208.63        213.65        57.25 o                         
   4 -17   5         20.29         18.21        52.32 o                         
   5 -17   5          0.16         21.49        57.44 o                         
   6 -17   5         61.93         92.16        61.48 o                         
   7 -17   5        123.82        103.05        62.63 o                         
   8 -17   5        119.83        192.52        70.60 o                         
   9 -17   5         49.26         52.45       103.75 o                         
  -7 -16   5          9.49         15.68        90.64 o                         
  -6 -16   5         34.87         93.40        66.50 o                         
  -5 -16   5         74.65         42.42        62.46 o                         
  -4 -16   5         12.22         35.81        56.13 o                         
  -3 -16   5        205.04        167.03       171.02 o                         
  -2 -16   5         23.92        -10.06       112.87 o                         
  -1 -16   5         15.10         26.25        87.22 o                         
   0 -16   5         19.24         23.23        44.30 o                         
   1 -16   5        368.75        279.05        52.05 o                         
   2 -16   5         17.54         56.66        56.44 o                         
   3 -16   5          1.38         27.40        47.05 o                         
   4 -16   5         69.59         66.89        49.46 o                         
   5 -16   5         55.62         90.89        50.27 o                         
   6 -16   5         55.12         58.81        53.39 o                         
   7 -16   5         26.68         27.82        68.98 o                         
   8 -16   5         60.96        105.65        72.97 o                         
   9 -16   5        230.19        144.80        90.07 o                         
  10 -16   5        297.75        329.49       110.59 o                         
  -8 -15   5        220.91        179.00        87.79 o                         
  -7 -15   5         74.32         81.72        97.48 o                         
  -6 -15   5         50.43        -11.54        56.70 o                         
  -5 -15   5        265.31        368.04        65.08 o                         
  -4 -15   5          7.73         16.55        49.00 o                         
  -3 -15   5         16.66         74.26        50.17 o                         
  -2 -15   5         43.45         85.38        55.30 o                         
  -1 -15   5        305.08        267.17        52.32 o                         
   0 -15   5         66.61        -39.71        39.71 o                         
   1 -15   5        714.70        781.20       183.56 o                         
   2 -15   5        444.27        443.77        86.08 o                         
   3 -15   5          0.02         71.00        44.48 o                         
   4 -15   5        444.27        646.83       106.54 o                         
   5 -15   5        175.25        236.41        51.88 o                         
   6 -15   5        200.27        118.72        52.45 o                         
   7 -15   5        137.36         45.77       110.02 o                         
   8 -15   5          0.08         -3.66        53.57 o                         
   9 -15   5        173.39         68.41        80.95 o                         
  10 -15   5         31.99        123.13        87.79 o                         
  11 -15   5          3.57        107.17        96.91 o                         
  -9 -14   5          0.56         13.68        84.37 o                         
  -8 -14   5         80.05         13.68        70.69 o                         
  -7 -14   5        166.88        236.85        59.24 o                         
  -6 -14   5        205.65        200.65        97.48 o                         
  -5 -14   5        184.56        191.58        52.31 o                         
  -4 -14   5          0.31         17.17        44.86 o                         
  -3 -14   5          1.68         14.47        42.95 o                         
  -2 -14   5       1396.36       1592.95       147.47 o                         
  -1 -14   5        657.18        642.11        71.53 o                         
   0 -14   5        173.24        134.21        40.54 o                         
   1 -14   5        224.63        270.38        50.74 o                         
   2 -14   5        479.58        582.64       124.22 o                         
   3 -14   5          6.68         36.02        40.09 o                         
   4 -14   5          0.68         18.24        40.31 o                         
   5 -14   5         17.80         79.81        42.18 o                         
   6 -14   5         38.22         71.44        85.51 o                         
   7 -14   5         96.17         77.64        47.54 o                         
   8 -14   5          2.29        -47.48        47.48 o                         
   9 -14   5        105.41        119.71        75.25 o                         
  10 -14   5         23.20        -83.23        83.23 o                         
  11 -14   5         48.81          4.56        93.49 o                         
  12 -14   5         28.53        100.33       100.33 o                         
 -10 -13   5        122.48         83.23        86.65 o                         
  -9 -13   5          5.39        -47.89        70.69 o                         
  -8 -13   5          1.88        -22.89        50.56 o                         
  -7 -13   5        150.54        148.64        51.67 o                         
  -6 -13   5         42.79        116.68        47.83 o                         
  -5 -13   5         10.14         21.27        43.27 o                         
  -4 -13   5         58.96        108.36        43.83 o                         
  -3 -13   5          0.03          1.77        37.72 o                         
  -2 -13   5          0.49         32.14        37.78 o                         
  -1 -13   5          3.01         13.17        35.61 o                         
   0 -13   5        362.61        333.64        82.66 o                         
   1 -13   5       1206.18       1200.28       112.41 o                         
   2 -13   5        128.52        117.47        76.96 o                         
   3 -13   5        310.29        290.26        45.87 o                         
   4 -13   5        390.72        586.61        66.48 o                         
   5 -13   5       1152.27       1375.89       139.09 o                         
   6 -13   5        934.35       1167.75       311.82 o                         
   7 -13   5        161.60        161.40        45.50 o                         
   8 -13   5         22.25         44.78        43.13 o                         
   9 -13   5        168.89        133.39        72.97 o                         
  10 -13   5         12.84        -59.29        66.13 o                         
  11 -13   5        113.86        134.53        85.51 o                         
  12 -13   5         35.55         30.78        92.35 o                         
 -11 -12   5         46.95         15.96        86.65 o                         
 -10 -12   5         55.67         52.45        74.11 o                         
  -9 -12   5          7.37         35.34        64.99 o                         
  -8 -12   5        146.78        231.58       101.47 o                         
  -7 -12   5         53.69         38.35        59.86 o                         
  -6 -12   5       1028.71       1352.42       296.43 o                         
  -5 -12   5         19.75         46.91        46.74 o                         
  -4 -12   5        130.70        184.74        42.68 o                         
  -3 -12   5        356.32        403.52       140.23 o                         
  -2 -12   5        316.06        349.27        46.91 o                         
  -1 -12   5        120.87         72.45        61.57 o                         
   0 -12   5          9.14        -23.19        28.67 o                         
   1 -12   5        336.79        468.85        53.85 o                         
   2 -12   5       2636.84       2924.71       253.14 o                         
   3 -12   5        479.85        496.60        71.26 o                         
   4 -12   5       1327.48       1508.91       136.25 o                         
   5 -12   5       1938.63       2106.82       183.81 o                         
   6 -12   5         14.43         53.29        35.71 o                         
   7 -12   5        734.11        729.50       161.27 o                         
   8 -12   5         22.22         87.22        61.00 o                         
   9 -12   5         42.38          1.14        63.85 o                         
  10 -12   5         45.39         79.94        55.30 o                         
  11 -12   5        106.09        121.69        56.83 o                         
  12 -12   5         46.34         58.59        61.25 o                         
  13 -12   5         16.60         17.12        68.84 o                         
 -11 -11   5         38.97        -35.34        78.67 o                         
 -10 -11   5          6.98         -7.98        69.55 o                         
  -9 -11   5         51.87         31.92        58.15 o                         
  -8 -11   5          2.50         21.41        44.46 o                         
  -7 -11   5         99.33        104.24        41.63 o                         
  -6 -11   5       1183.63       1507.56       139.83 o                         
  -5 -11   5         39.23         19.50        35.06 o                         
  -4 -11   5         67.75         40.18        33.40 o                         
  -3 -11   5        162.15         68.08        32.29 o                         
  -2 -11   5       1729.47       1681.75       149.53 o                         
  -1 -11   5       1447.36       1514.15       177.29 o                         
   0 -11   5         86.30         92.57        39.33 o                         
   1 -11   5       1213.08       1129.75       103.57 o                         
   2 -11   5          1.28         27.14        28.41 o                         
   3 -11   5        490.63        545.81        58.03 o                         
   4 -11   5         53.80         72.51        30.16 o                         
   5 -11   5        208.48        225.01        38.67 o                         
   6 -11   5        139.59        148.98        37.80 o                         
   7 -11   5       1700.98       1730.91       125.49 o                         
   8 -11   5        551.42        845.77        69.33 o                         
   9 -11   5          0.74         18.46        41.83 o                         
  10 -11   5         40.10         53.69        45.87 o                         
  11 -11   5         63.08         50.17        49.98 o                         
  12 -11   5          3.33         16.48        51.13 o                         
  13 -11   5         43.49         82.71        61.31 o                         
 -11 -10   5         62.90        103.75        72.97 o                         
 -10 -10   5          2.64         -6.84        66.13 o                         
  -9 -10   5        185.51        209.78        66.13 o                         
  -8 -10   5         42.35         57.46        39.71 o                         
  -7 -10   5        112.66        127.37        39.45 o                         
  -6 -10   5          3.41        -30.95        38.76 o                         
  -5 -10   5          0.34         -5.49        30.13 o                         
  -4 -10   5          7.56         -8.17        39.90 o                         
  -3 -10   5         53.63         42.50        26.53 o                         
  -2 -10   5        133.27        146.79        47.31 o                         
  -1 -10   5        428.67        336.66        39.92 o                         
   0 -10   5        819.60        757.80       152.78 o                         
   1 -10   5         15.77         18.39        49.03 o                         
   2 -10   5         91.84         73.02        27.00 o                         
   3 -10   5         95.14         59.85        18.12 o                         
   4 -10   5          8.41         23.99        18.53 o                         
   5 -10   5        707.93        718.72        55.88 o                         
   6 -10   5        928.85        828.12        63.60 o                         
   7 -10   5        201.22        159.35        28.37 o                         
   8 -10   5       1183.75       1424.29       130.99 o                         
   9 -10   5        125.60        121.15        42.27 o                         
  10 -10   5          0.08         16.05        83.23 o                         
  11 -10   5        168.96        144.41        51.99 o                         
  12 -10   5          6.57        -47.21        52.80 o                         
  13 -10   5          6.13        -36.35        59.40 o                         
  14 -10   5        108.58        175.56        73.50 o                         
 -12  -9   5         80.86        110.59        66.13 o                         
 -11  -9   5        446.46        502.79        96.91 o                         
 -10  -9   5         92.05        101.47        63.85 o                         
  -9  -9   5         44.50         38.76        55.87 o                         
  -8  -9   5         16.77         45.99        37.78 o                         
  -7  -9   5       1831.42       1988.48       175.75 o                         
  -6  -9   5          0.27        -31.16        31.16 o                         
  -5  -9   5        705.88        742.94        72.93 o                         
  -4  -9   5         41.91         15.72        26.12 o                         
  -3  -9   5         95.22         34.18        23.69 o                         
  -2  -9   5          9.73          6.60        23.01 o                         
  -1  -9   5        115.61        156.81        67.84 o                         
   0  -9   5         15.86         26.09        21.26 o                         
   1  -9   5        496.57        547.96        54.38 o                         
   2  -9   5        486.50        555.65        50.10 o                         
   3  -9   5         88.00         76.43        16.46 o                         
   4  -9   5          0.29          2.83        16.94 o                         
   5  -9   5       3375.99       3400.01       237.63 o                         
   6  -9   5         58.19         39.79        20.98 o                         
   7  -9   5       1615.94       1567.97       113.87 o                         
   8  -9   5       1132.59       1321.51       120.90 o                         
   9  -9   5        205.32        205.30        62.71 o                         
  10  -9   5        570.21        533.28        95.71 o                         
  11  -9   5         37.31         31.35        47.57 o                         
  12  -9   5          1.20        -13.30        47.36 o                         
  13  -9   5          5.37        -41.13        66.13 o                         
  14  -9   5         42.10         64.59        68.90 o                         
 -13  -8   5          2.81        -47.89        63.85 o                         
 -12  -8   5         69.79         75.25        61.57 o                         
 -11  -8   5        262.50        242.85        72.97 o                         
 -10  -8   5          3.51        -43.32        55.87 o                         
  -9  -8   5        557.81        458.33        79.81 o                         
  -8  -8   5        437.79        391.59        50.27 o                         
  -7  -8   5        114.23         81.11        31.65 o                         
  -6  -8   5         11.21         11.25        21.33 o                         
  -5  -8   5       2270.20       2065.85       146.78 o                         
  -4  -8   5        405.62        399.31        43.33 o                         
  -3  -8   5          3.18         -2.69        11.90 o                         
  -2  -8   5        102.85         63.57        20.81 o                         
  -1  -8   5        102.87        115.32        23.21 o                         
   0  -8   5         72.71         69.67        25.08 o                         
   1  -8   5        617.16        545.96        41.06 o                         
   2  -8   5         23.83         20.50        12.55 o                         
   3  -8   5        992.55        974.10        70.84 o                         
   4  -8   5       1413.91       1504.48       106.41 o                         
   5  -8   5       1697.14       1761.78       124.63 o                         
   6  -8   5        143.06        149.50        22.08 o                         
   7  -8   5       3483.83       3565.78       248.82 o                         
   8  -8   5          2.55          4.49        30.60 o                         
   9  -8   5          0.06         -3.22        34.55 o                         
  10  -8   5         81.80        123.84        38.80 o                         
  11  -8   5        141.97        225.04       116.86 o                         
  12  -8   5         20.21         -0.08        47.84 o                         
  13  -8   5         15.81        -23.77        59.29 o                         
  14  -8   5         70.30         21.31        59.97 o                         
 -13  -7   5         77.72         45.60        62.71 o                         
 -12  -7   5        364.95        514.19        88.93 o                         
 -10  -7   5        166.83        202.29        43.44 o                         
  -9  -7   5       1905.61       2074.22       182.19 o                         
  -8  -7   5        803.82        919.42        71.52 o                         
  -7  -7   5       1091.10       1047.37        78.75 o                         
  -6  -7   5          0.52          2.94        20.80 o                         
  -5  -7   5       1914.98       1807.79       128.79 o                         
  -4  -7   5       1818.43       1940.77       137.78 o                         
  -3  -7   5        163.23        131.92        21.58 o                         
  -2  -7   5        191.21        169.66        16.80 o                         
  -1  -7   5          6.84          7.44        16.03 o                         
   0  -7   5        405.26        507.42        49.58 o                         
   1  -7   5        583.20        683.14        50.17 o                         
   2  -7   5         39.99         31.36        14.65 o                         
   3  -7   5       1347.85       1304.73        93.47 o                         
   4  -7   5         51.39         31.33        15.18 o                         
   5  -7   5       1955.64       1787.23       125.94 o                         
   6  -7   5          0.12         20.98        17.95 o                         
   7  -7   5       1958.16       1941.63       179.97 o                         
   8  -7   5        449.46        393.75        47.12 o                         
   9  -7   5         48.24         79.52        31.77 o                         
  10  -7   5        108.24        107.67        38.60 o                         
  11  -7   5         61.15         51.62        41.51 o                         
  12  -7   5          0.83        -18.24        43.53 o                         
  13  -7   5        162.71        137.57        54.31 o                         
  14  -7   5        424.96        480.04        75.93 o                         
  15  -7   5        190.83        189.31        70.27 o                         
 -14  -6   5          5.96        -51.31        71.83 o                         
 -13  -6   5         16.17         19.89        46.83 o                         
 -12  -6   5         39.63         89.39        43.27 o                         
 -11  -6   5          0.71         43.83        39.17 o                         
 -10  -6   5        125.17        244.72        98.05 o                         
  -9  -6   5        121.42        142.46        35.44 o                         
  -8  -6   5        108.90        143.79        26.09 o                         
  -7  -6   5        640.39        731.91        56.82 o                         
  -6  -6   5          4.42        -11.40        17.04 o                         
  -5  -6   5       3938.23       3827.17       266.81 o                         
  -4  -6   5       7741.89       7491.78       519.29 o                         
  -3  -6   5        681.69        639.49        46.21 o                         
  -2  -6   5       2306.99       2116.26       181.39 o                         
  -1  -6   5       1570.67       1574.46       135.84 o                         
   0  -6   5         28.60          0.80        14.90 o                         
   1  -6   5       2715.20       3134.21       217.44 o                         
   2  -6   5       2792.59       3148.86       217.22 o                         
   3  -6   5       6124.56       5962.63       413.75 o                         
   4  -6   5        599.24        653.06        48.68 o                         
   5  -6   5       1788.79       1782.67       126.38 o                         
   6  -6   5        933.34        777.00        58.55 o                         
   7  -6   5        287.93        222.21        23.80 o                         
   8  -6   5       1312.13       1222.14       110.04 o                         
   9  -6   5         36.47         89.64        57.01 o                         
  10  -6   5         31.50         30.13        33.83 o                         
  11  -6   5         33.54         36.88        37.48 o                         
  12  -6   5         38.01         48.29        42.52 o                         
  13  -6   5        169.37        171.78        49.57 o                         
  14  -6   5        166.82        119.94        55.00 o                         
  15  -6   5         80.62        112.24        69.28 o                         
 -14  -5   5          2.08         -7.08        53.69 o                         
 -13  -5   5         31.01         -3.81        44.48 o                         
 -12  -5   5         97.88         88.75        40.53 o                         
 -11  -5   5         90.41        121.50        38.31 o                         
 -10  -5   5          5.97        -10.89        32.05 o                         
  -9  -5   5        532.78        505.83        56.42 o                         
  -8  -5   5         63.96        112.69        23.23 o                         
  -7  -5   5        317.80        433.66        37.74 o                         
  -6  -5   5       2652.77       2785.19       193.96 o                         
  -5  -5   5       5750.43       5856.87       405.20 o                         
  -4  -5   5         43.67         27.75        18.37 o                         
  -3  -5   5        969.45        892.46        63.61 o                         
  -2  -5   5        747.99        713.87        64.09 o                         
  -1  -5   5       3965.18       3729.25       260.66 o                         
   0  -5   5          4.04         19.55        12.94 o                         
   1  -5   5        281.65        417.57        30.64 o                         
   2  -5   5      24581.07      24779.22      1711.03 o                         
   3  -5   5       1332.23       1493.17       104.88 o                         
   4  -5   5        509.54        559.83        42.32 o                         
   5  -5   5       3372.12       3426.87       238.50 o                         
   6  -5   5        156.26        162.08        46.26 o                         
   7  -5   5        197.36        167.55        20.79 o                         
   8  -5   5        355.14        335.55        41.47 o                         
   9  -5   5         82.92        117.96        46.17 o                         
  10  -5   5          3.06         31.19        31.78 o                         
  11  -5   5        350.82        413.68        55.18 o                         
  12  -5   5        206.13        145.69        45.12 o                         
  13  -5   5        100.18        102.21        45.47 o                         
  14  -5   5        225.08        188.15        55.34 o                         
  15  -5   5         54.97         48.97        59.69 o                         
 -14  -4   5         72.72         92.75        53.06 o                         
 -13  -4   5          8.85        -43.27        43.27 o                         
 -12  -4   5         11.99        -34.53        37.53 o                         
 -11  -4   5        339.52        405.80        52.69 o                         
 -10  -4   5         18.94         19.18        31.47 o                         
  -9  -4   5        175.70        161.57        70.69 o                         
  -8  -4   5        213.30        244.53        48.23 o                         
  -7  -4   5         28.25         56.17        18.41 o                         
  -6  -4   5       1688.05       1656.66       116.51 o                         
  -5  -4   5       5843.17       6985.98       483.75 o                         
  -4  -4   5       1171.69       1104.99        78.77 o                         
  -3  -4   5       1997.25       2589.41       221.30 o                         
  -2  -4   5      20006.76      19774.94      1672.68 o                         
  -1  -4   5       9579.09       8137.65       563.61 o                         
   0  -4   5       1285.42        828.41        59.02 o                         
   1  -4   5      18180.15      17111.96      1182.74 o                         
   2  -4   5       4014.40       3939.20       273.17 o                         
   3  -4   5          5.78          3.39        12.64 o                         
   4  -4   5       1620.79       1588.55       111.24 o                         
   5  -4   5        395.29        423.57        32.82 o                         
   6  -4   5       1513.25       1597.65       132.03 o                         
   7  -4   5        242.11        387.23        33.18 o                         
   8  -4   5        153.33        183.27        30.16 o                         
   9  -4   5        114.27        193.86        33.74 o                         
  10  -4   5        924.64        979.76        93.09 o                         
  11  -4   5        490.00        669.43       162.98 o                         
  12  -4   5        321.54        337.58        95.77 o                         
  13  -4   5        201.39        282.86        56.43 o                         
  14  -4   5        272.20        324.10        59.97 o                         
  15  -4   5         83.57        108.56        65.17 o                         
 -15  -3   5        149.64         67.39        61.83 o                         
 -14  -3   5        245.35        277.38        60.19 o                         
 -13  -3   5        161.47        173.27        47.94 o                         
 -12  -3   5         18.96         11.24        38.60 o                         
 -11  -3   5          6.79        -15.33        30.60 o                         
 -10  -3   5        148.73        107.75        31.03 o                         
  -9  -3   5         21.36         29.32        23.36 o                         
  -8  -3   5        207.29        273.45        28.80 o                         
  -7  -3   5        216.98        217.33        25.43 o                         
  -6  -3   5          3.19         10.86        14.22 o                         
  -5  -3   5       1670.14       1732.66       121.78 o                         
  -4  -3   5        964.64        846.59        60.34 o                         
  -3  -3   5         11.37         53.20        10.74 o                         
  -2  -3   5        715.80        674.07        47.61 o                         
  -1  -3   5      11586.80      11203.25       773.60 o                         
   0  -3   5       1012.72        940.71        66.48 o                         
   1  -3   5       5113.02       4645.59       319.25 o                         
   2  -3   5        235.25        277.51        22.38 o                         
   3  -3   5       1313.45       1429.80       100.49 o                         
   4  -3   5        439.69        512.76        38.38 o                         
   5  -3   5          7.08         13.02        10.78 o                         
   6  -3   5          2.69         -3.53        11.47 o                         
   7  -3   5         79.42        103.18        25.80 o                         
   8  -3   5       1645.19       1532.11       134.63 o                         
   9  -3   5       1205.97       1320.59       119.31 o                         
  10  -3   5        483.08        554.17       141.32 o                         
  11  -3   5          0.44          2.03        36.67 o                         
  12  -3   5         51.65         90.39        43.33 o                         
  13  -3   5        583.41        552.22       101.98 o                         
  14  -3   5          3.82         75.10        51.43 o                         
  15  -3   5         61.43         93.26        62.64 o                         
 -15  -2   5         35.39         58.22        60.06 o                         
 -14  -2   5          6.00         63.79        82.09 o                         
 -13  -2   5         72.81         49.90        44.61 o                         
 -12  -2   5        790.99        765.06        79.80 o                         
 -11  -2   5       1198.68       1096.34       103.15 o                         
 -10  -2   5       2127.44       2023.12       209.21 o                         
  -9  -2   5        376.88        370.62        34.64 o                         
  -8  -2   5        268.63        324.34        37.76 o                         
  -7  -2   5        630.99        692.88        52.41 o                         
  -6  -2   5       1538.41       1665.65       116.73 o                         
  -5  -2   5       1537.63       1513.48       106.64 o                         
  -4  -2   5         28.58         34.28        20.44 o                         
  -3  -2   5       1248.18       1279.73        90.40 o                         
  -2  -2   5       3295.82       2935.26       203.62 o                         
  -1  -2   5        493.73        423.85        30.70 o                         
   0  -2   5       1111.00       1027.12        71.97 o                         
   1  -2   5        567.37        435.17        31.81 o                         
   2  -2   5        202.10        275.05        42.26 o                         
   3  -2   5       2770.09       2967.44       206.47 o                         
   4  -2   5        158.82        219.81        28.70 o                         
   5  -2   5        509.24        530.53        39.16 o                         
   6  -2   5          0.09        -17.68        17.68 o                         
   7  -2   5        929.48        885.68        79.41 o                         
   8  -2   5        573.19        640.92        63.63 o                         
   9  -2   5       2221.84       2269.86       197.52 o                         
  10  -2   5         83.30        114.16        31.32 o                         
  11  -2   5        518.37        531.98        61.57 o                         
  12  -2   5        212.09        309.02        74.68 o                         
  13  -2   5        829.52        763.25        84.22 o                         
  14  -2   5        111.16        173.13       126.55 o                         
  15  -2   5         16.74        -34.04        62.87 o                         
 -15  -1   5          8.04         30.48        58.92 o                         
 -14  -1   5         45.09         21.27        48.68 o                         
 -13  -1   5        396.33        360.68        77.53 o                         
 -12  -1   5        479.94        502.90        61.25 o                         
 -11  -1   5        789.38        931.78       136.24 o                         
 -10  -1   5       1374.16       1378.31       124.54 o                         
  -9  -1   5        141.36        112.78        25.82 o                         
  -8  -1   5        501.51        524.47        42.67 o                         
  -7  -1   5        103.43        102.11        35.05 o                         
  -6  -1   5         34.77          0.67        16.51 o                         
  -5  -1   5       1625.05       1460.26       102.47 o                         
  -4  -1   5        104.74        216.35        19.28 o                         
  -3  -1   5         45.44         67.15        10.56 o                         
  -2  -1   5       7431.57       7099.27       491.43 o                         
  -1  -1   5       4341.77       3841.10       266.37 o                         
   0  -1   5         97.81        191.02        22.72 o                         
   1  -1   5       1570.12       1406.83        97.86 o                         
   2  -1   5       3154.76       3251.38       226.00 o                         
   3  -1   5        417.29        485.90        35.96 o                         
   4  -1   5        252.67        318.44        32.06 o                         
   5  -1   5         10.96          9.45        21.15 o                         
   6  -1   5       3355.89       3555.55       247.71 o                         
   7  -1   5        170.39        154.47        27.00 o                         
   8  -1   5        750.79        792.50        75.82 o                         
   9  -1   5       3181.42       3364.59       288.21 o                         
  10  -1   5        999.89       1082.71       102.38 o                         
  11  -1   5          3.75         38.83        36.67 o                         
  12  -1   5        170.91        143.48        43.93 o                         
  13  -1   5        252.65        333.62        56.73 o                         
  14  -1   5        192.77        268.66        75.25 o                         
  15  -1   5         47.00         25.74        72.97 o                         
 -15   0   5         35.06          6.87        77.53 o                         
 -14   0   5        293.04        245.01        66.70 o                         
 -13   0   5        235.14        285.97        51.58 o                         
 -12   0   5        102.85         88.48        67.27 o                         
 -11   0   5        164.94        246.64        43.67 o                         
 -10   0   5         85.69         96.26        35.91 o                         
  -9   0   5       5045.27       5426.97       376.01 o                         
  -8   0   5         38.02         46.05        18.98 o                         
  -7   0   5       2234.66       2174.31       152.05 o                         
  -6   0   5        483.75        579.86        44.07 o                         
  -5   0   5          1.17          6.33        11.73 o                         
  -4   0   5        399.87        477.42        36.19 o                         
  -3   0   5        453.76        655.82        48.04 o                         
  -2   0   5       2031.97       1560.27       108.83 o                         
  -1   0   5       5262.20       4031.75       278.88 o                         
   0   0   5          3.89         59.88         9.28 o                         
   1   0   5       2387.33       1656.43       116.07 o                         
   2   0   5       2392.13       2182.95       150.74 o                         
   3   0   5        230.26        183.50        24.17 o                         
   4   0   5          0.91          2.73        10.95 o                         
   5   0   5       6210.61       6632.67       460.27 o                         
   6   0   5       1516.93       1575.92       110.35 o                         
   7   0   5         95.71        115.50        31.35 o                         
   8   0   5        649.32        713.05        89.50 o                         
   9   0   5         11.14          3.63        26.57 o                         
  10   0   5       4471.33       4446.53       378.91 o                         
  11   0   5        255.64        289.61        46.31 o                         
  12   0   5        267.99        223.03        45.61 o                         
  13   0   5        313.44        415.43        81.52 o                         
  14   0   5          3.81        -20.22        55.22 o                         
  15   0   5        189.40        191.19        67.59 o                         
 -15   1   5          1.80        -32.29        59.51 o                         
 -14   1   5         71.80         74.72        54.06 o                         
 -13   1   5        378.97        349.79        55.61 o                         
 -12   1   5          1.57          9.96        41.37 o                         
 -11   1   5        261.81        258.11        42.27 o                         
 -10   1   5        350.69        398.95        48.29 o                         
  -9   1   5       2065.70       1949.96       154.09 o                         
  -8   1   5         44.58         17.71        22.18 o                         
  -7   1   5         38.67         38.03        20.33 o                         
  -6   1   5       6737.20       7111.55       490.77 o                         
  -5   1   5        127.21        201.07        40.67 o                         
  -4   1   5        873.76        781.18        55.27 o                         
  -3   1   5         62.72         75.49        10.91 o                         
  -2   1   5        325.62        358.22        38.75 o                         
  -1   1   5       6030.58       6175.76       523.13 o                         
   0   1   5          0.16          0.87         7.73 o                         
   1   1   5       1403.89       1414.94        99.39 o                         
   2   1   5         74.71         59.36        10.84 o                         
   3   1   5        128.36        142.33        19.66 o                         
   4   1   5       7720.84       7926.06       548.91 o                         
   5   1   5        454.23        479.28        37.19 o                         
   6   1   5        110.00        182.02        27.85 o                         
   7   1   5          0.23        -13.29        19.96 o                         
   8   1   5        339.98        295.39        77.53 o                         
   9   1   5         35.88         23.91        26.93 o                         
  10   1   5       1946.46       1975.62       172.93 o                         
  11   1   5        108.76        107.53        41.09 o                         
  12   1   5         37.58         27.41        38.60 o                         
  13   1   5        197.02        142.82        48.05 o                         
  14   1   5         50.10         27.50        79.81 o                         
 -15   2   5          7.48        -18.61        60.32 o                         
 -14   2   5          2.64         35.10        55.47 o                         
 -13   2   5        329.06        329.13        59.25 o                         
 -12   2   5         49.85        116.36        42.27 o                         
 -11   2   5          0.97          2.22        37.33 o                         
 -10   2   5       1473.58       1649.18       146.73 o                         
  -9   2   5       1671.90       1520.25       109.49 o                         
  -8   2   5         28.76          3.90        18.60 o                         
  -7   2   5        200.79        155.95        20.76 o                         
  -6   2   5       4320.79       4202.63       292.26 o                         
  -5   2   5       1001.12       1176.55        83.15 o                         
  -4   2   5        651.83        671.10        52.99 o                         
  -3   2   5        662.49        606.35        44.28 o                         
  -2   2   5       2649.76       2360.17       200.74 o                         
  -1   2   5        110.37         93.39        24.51 o                         
   0   2   5        638.71        536.72        40.12 o                         
   1   2   5          8.53         30.70        26.85 o                         
   2   2   5       4970.15       4842.84       335.42 o                         
   3   2   5      13179.71      14106.70       973.26 o                         
   4   2   5       3274.05       3744.96       259.79 o                         
   5   2   5        470.73        440.77        35.27 o                         
   6   2   5         24.24         13.25        15.03 o                         
   7   2   5        207.59        185.71        42.18 o                         
   8   2   5        154.96        143.23        71.83 o                         
   9   2   5        519.31        467.47        53.21 o                         
  10   2   5        788.94        818.82        81.32 o                         
  11   2   5        194.80        148.21        40.09 o                         
  12   2   5         51.56         17.88        42.52 o                         
  13   2   5         33.38         28.85        47.54 o                         
  14   2   5        135.01        107.36        55.92 o                         
 -15   3   5         10.97        -74.11        83.23 o                         
 -14   3   5          0.56          7.35        54.38 o                         
 -13   3   5        153.85        287.42        58.79 o                         
 -12   3   5          0.08         24.79        41.51 o                         
 -11   3   5          8.56         31.35        37.05 o                         
 -10   3   5       3041.10       3257.51       278.13 o                         
  -9   3   5        356.29        349.08        34.85 o                         
  -8   3   5          0.18         15.90        19.50 o                         
  -7   3   5        450.19        489.90        40.12 o                         
  -6   3   5         76.62         64.73        16.08 o                         
  -5   3   5        829.45        786.73        57.48 o                         
  -4   3   5        919.94        757.08        65.26 o                         
  -3   3   5       9602.78       9513.24       657.08 o                         
  -2   3   5       2186.30       2284.70       195.90 o                         
  -1   3   5         31.59         28.42        38.19 o                         
   0   3   5        120.29        100.56        16.72 o                         
   1   3   5        149.86        132.24        15.29 o                         
   2   3   5        634.44        562.60        42.76 o                         
   3   3   5      20444.20      23532.44      1619.38 o                         
   4   3   5        952.34        928.10        72.52 o                         
   5   3   5          6.35         22.78        19.07 o                         
   6   3   5          1.64         -6.02        15.62 o                         
   7   3   5        454.00        599.50        59.51 o                         
   8   3   5        374.64        375.40        44.32 o                         
   9   3   5         20.07         19.95        29.83 o                         
  10   3   5        938.01        964.82       166.46 o                         
  11   3   5        675.43        677.27        73.54 o                         
  12   3   5         73.32         -8.17        39.40 o                         
  13   3   5          3.56         63.54        50.38 o                         
  14   3   5         13.95         45.94        55.35 o                         
 -15   4   5         12.83         37.62       103.75 o                         
 -14   4   5          3.60          1.14        85.51 o                         
 -13   4   5        217.37        235.99       114.01 o                         
 -12   4   5        289.68        437.87        86.08 o                         
 -11   4   5        369.84        548.49       102.55 o                         
 -10   4   5        972.40        908.68        89.06 o                         
  -9   4   5        159.99        196.90        28.68 o                         
  -8   4   5       1495.56       1546.72       111.24 o                         
  -7   4   5         14.42         23.75        18.28 o                         
  -6   4   5        268.22        330.58        32.77 o                         
  -5   4   5         68.43         68.09        15.05 o                         
  -4   4   5        295.73        283.66        24.89 o                         
  -3   4   5       6765.85       6953.36       481.99 o                         
  -2   4   5        502.83        554.33        41.14 o                         
  -1   4   5        122.99        112.19        14.22 o                         
   0   4   5          1.15         11.43        10.82 o                         
   1   4   5          6.70         -4.82        14.30 o                         
   2   4   5         17.70         28.28        13.54 o                         
   3   4   5       5294.03       5286.74       366.58 o                         
   4   4   5        859.56        903.69        65.82 o                         
   5   4   5         17.47         -4.62        15.59 o                         
   6   4   5        209.68        176.08        23.74 o                         
   7   4   5        985.75        895.48        83.44 o                         
   8   4   5          8.10         -1.35        27.39 o                         
   9   4   5         20.82        -11.46        30.35 o                         
  10   4   5       3177.36       3098.50       379.66 o                         
  11   4   5        145.61         79.70        42.18 o                         
  12   4   5        220.83        209.05        61.00 o                         
  13   4   5        357.82        289.13        55.61 o                         
  14   4   5         12.13         67.27        80.95 o                         
 -15   5   5         35.29         92.35        96.91 o                         
 -14   5   5        135.28         46.74        87.79 o                         
 -13   5   5        158.46        171.02        80.95 o                         
 -12   5   5        143.14        149.36        66.13 o                         
 -11   5   5          4.53          6.25        39.61 o                         
 -10   5   5         22.51         57.61        48.46 o                         
  -9   5   5         32.62         34.35        24.74 o                         
  -8   5   5       1119.65       1038.68        77.63 o                         
  -7   5   5        532.39        537.62        44.50 o                         
  -6   5   5          6.50        119.44        20.25 o                         
  -5   5   5         22.93         -3.34        14.49 o                         
  -4   5   5       1311.95       1427.40        98.51 o                         
  -3   5   5        887.82        805.26        59.43 o                         
  -2   5   5          2.49         30.09        18.71 o                         
  -1   5   5        153.51        155.02        43.53 o                         
   0   5   5         12.97         13.35        13.10 o                         
   1   5   5        155.03        205.54        73.98 o                         
   2   5   5        171.77        176.95        21.28 o                         
   3   5   5        710.38        584.71        45.41 o                         
   4   5   5        626.59        593.13        57.64 o                         
   5   5   5        275.18        208.05        24.50 o                         
   6   5   5        361.05        383.32        35.69 o                         
   7   5   5       1409.64       1158.25       105.60 o                         
   8   5   5         41.06         59.30        42.75 o                         
   9   5   5        154.49        203.60        37.43 o                         
  10   5   5        964.91       1021.25       169.31 o                         
  11   5   5         39.61         76.16        40.71 o                         
  12   5   5         15.65         46.74        45.15 o                         
  13   5   5        404.69        355.34        68.98 o                         
 -14   6   5          5.72         20.52        86.65 o                         
 -13   6   5         80.17         47.89        70.69 o                         
 -12   6   5        489.60        533.58       102.61 o                         
 -11   6   5        228.23        392.20        80.95 o                         
 -10   6   5       2348.12       2384.90       297.57 o                         
  -9   6   5        183.59        120.63        27.84 o                         
  -8   6   5        164.90        200.82        35.51 o                         
  -7   6   5        969.79       1111.66       100.00 o                         
  -6   6   5          5.12          4.34        17.76 o                         
  -5   6   5        565.40        557.29        43.78 o                         
  -4   6   5        274.77        399.97        34.92 o                         
  -3   6   5        208.82        372.50        59.85 o                         
  -2   6   5       2297.13       2178.22       152.26 o                         
  -1   6   5       1490.61       1526.70       108.15 o                         
   0   6   5         19.78          8.35        14.42 o                         
   1   6   5       1759.25       1916.63       135.81 o                         
   2   6   5       1816.11       1672.14       116.28 o                         
   3   6   5        412.14        503.24        41.55 o                         
   4   6   5        362.58        343.27        32.87 o                         
   5   6   5       1341.84       1486.70       131.81 o                         
   6   6   5         36.00         61.63        21.64 o                         
   7   6   5        107.52        132.84        31.98 o                         
   8   6   5         39.94         56.86        31.50 o                         
   9   6   5          4.73        -21.33        34.22 o                         
  10   6   5        133.51        141.41        39.40 o                         
  11   6   5         41.55         78.12        43.67 o                         
  12   6   5         48.30         33.26        47.54 o                         
  13   6   5        101.88         93.66        53.57 o                         
 -14   7   5         20.85         52.45        87.79 o                         
 -13   7   5         38.06        168.74        93.49 o                         
 -12   7   5          1.90         -3.42        74.11 o                         
 -11   7   5          4.43        -37.62        58.15 o                         
 -10   7   5       1400.35       1787.48       231.44 o                         
  -9   7   5          0.09         -6.30        32.94 o                         
  -8   7   5         47.56         75.14        34.41 o                         
  -7   7   5       1824.40       1478.62       186.98 o                         
  -6   7   5         77.17         60.00        28.92 o                         
  -5   7   5       1557.97       1247.62        89.05 o                         
  -4   7   5          0.03         22.32        20.00 o                         
  -3   7   5         21.36         19.95        16.84 o                         
  -2   7   5       2516.82       2398.06       165.87 o                         
  -1   7   5        554.47        607.51        47.74 o                         
   0   7   5        126.70        144.03        47.38 o                         
   1   7   5         15.10         -5.16        17.40 o                         
   2   7   5       2099.10       2105.53       148.32 o                         
   3   7   5        142.69        111.81        22.29 o                         
   4   7   5        174.03        169.70        31.13 o                         
   5   7   5       2179.92       1901.71       135.82 o                         
   6   7   5        505.53        537.62        47.33 o                         
   7   7   5       1124.37       1047.68        97.12 o                         
   8   7   5        499.56        391.68        57.01 o                         
   9   7   5         32.25         15.53        37.05 o                         
  10   7   5        128.24         29.40        40.53 o                         
  11   7   5          6.33          2.08        41.90 o                         
  12   7   5        104.53        208.14        57.89 o                         
 -14   8   5        111.98         68.41       109.45 o                         
 -13   8   5         11.37         -6.84        78.67 o                         
 -12   8   5          4.93        -38.76        80.95 o                         
 -11   8   5        259.40        172.16        78.67 o                         
 -10   8   5        191.75        164.18        63.85 o                         
  -9   8   5        114.74        101.68        39.04 o                         
  -8   8   5        113.00         77.53        46.74 o                         
  -7   8   5        926.84        807.13        90.64 o                         
  -6   8   5        100.90        116.04        32.64 o                         
  -5   8   5       2457.82       2452.01       212.83 o                         
  -4   8   5        253.82        336.43        43.53 o                         
  -3   8   5       1275.99       1224.23        87.94 o                         
  -2   8   5       2597.15       2698.80       190.01 o                         
  -1   8   5       1431.47       1392.94       100.02 o                         
   0   8   5          3.93        -12.78        20.64 o                         
   1   8   5        140.47        109.69        23.32 o                         
   2   8   5        135.18        119.86        23.64 o                         
   3   8   5       1304.66       1296.67        95.65 o                         
   4   8   5        657.20        604.01       100.69 o                         
   5   8   5        250.65        211.76        52.06 o                         
   6   8   5          3.41        -28.43        28.43 o                         
   7   8   5          0.08         -2.55        32.46 o                         
   8   8   5        292.96        269.01        45.29 o                         
   9   8   5          4.41         -3.23        38.89 o                         
  10   8   5        738.15        933.54       128.83 o                         
  11   8   5        221.75        202.45        71.83 o                         
  12   8   5         34.35         74.44        58.59 o                         
 -13   9   5        135.01        153.92        90.07 o                         
 -12   9   5          7.31         -1.14        86.65 o                         
 -11   9   5         21.20         -9.12        68.41 o                         
 -10   9   5          0.26        -60.43        62.71 o                         
  -9   9   5          5.58         14.06        37.48 o                         
  -8   9   5        467.25        377.24       121.42 o                         
  -7   9   5        487.99        410.28        64.42 o                         
  -6   9   5         41.82          0.98        30.60 o                         
  -5   9   5       1907.65       1785.84       157.60 o                         
  -4   9   5        451.83        438.05        52.40 o                         
  -3   9   5       1210.84       1046.78        98.05 o                         
  -2   9   5        285.87        356.19        45.93 o                         
  -1   9   5       2989.06       3404.05       234.99 o                         
   0   9   5         87.68         96.28        26.99 o                         
   1   9   5        310.81        342.12        37.33 o                         
   2   9   5        445.47        555.90       100.37 o                         
   3   9   5        479.77        554.97        48.92 o                         
   4   9   5        178.20        229.54        45.33 o                         
   5   9   5        751.28        933.03        74.57 o                         
   6   9   5        197.89        159.22        34.24 o                         
   7   9   5         12.17         25.08        36.28 o                         
   8   9   5         53.43         90.87        40.90 o                         
   9   9   5        170.84        176.73        46.57 o                         
  10   9   5        361.93        532.18        78.61 o                         
  11   9   5         64.33          6.11        57.21 o                         
 -13  10   5        131.64        145.94        99.19 o                         
 -12  10   5         26.20         92.35        87.79 o                         
 -10  10   5        119.33        121.27        56.04 o                         
  -9  10   5         14.71         29.26        45.60 o                         
  -8  10   5        495.07        476.03        58.79 o                         
  -7  10   5         18.14         49.93        37.06 o                         
  -6  10   5        277.20        356.62        63.28 o                         
  -5  10   5        311.71        351.02       119.71 o                         
  -4  10   5          0.00          1.72        32.46 o                         
  -3  10   5          0.99         42.68        36.48 o                         
  -2  10   5        273.76        287.45        43.08 o                         
  -1  10   5       4222.47       4275.88       367.62 o                         
   0  10   5        227.42        177.59        41.12 o                         
   1  10   5       2658.73       2730.45       192.64 o                         
   2  10   5          6.47         -8.20        27.49 o                         
   3  10   5          6.07         23.64        28.27 o                         
   4  10   5        172.66        142.75        31.09 o                         
   5  10   5          7.06        -12.03        31.82 o                         
   6  10   5         92.75         86.08        35.07 o                         
   7  10   5        441.94        552.96        93.49 o                         
   8  10   5         22.58         -3.46        43.44 o                         
   9  10   5        113.04        124.27        67.27 o                         
  10  10   5         40.58        145.94        74.11 o                         
 -12  11   5         29.74         38.76        92.35 o                         
 -11  11   5          8.43         20.52        64.99 o                         
 -10  11   5         57.26         21.08        51.43 o                         
  -9  11   5         37.61        114.65        44.14 o                         
  -8  11   5         26.59          6.76        41.90 o                         
  -7  11   5         75.85         73.42        39.85 o                         
  -6  11   5        233.49        109.61        40.66 o                         
  -5  11   5        250.36        231.74        43.80 o                         
  -4  11   5        179.23        126.55        45.60 o                         
  -3  11   5         18.97         30.50        41.04 o                         
  -2  11   5       1012.79       1074.36       102.79 o                         
  -1  11   5       2949.37       3496.65       389.35 o                         
   0  11   5          5.53         -2.88        39.09 o                         
   1  11   5       2443.19       2810.56       353.38 o                         
   2  11   5        627.20        650.06        72.54 o                         
   3  11   5          0.04        -20.49        30.81 o                         
   4  11   5         43.81         23.41        32.86 o                         
   5  11   5        127.55        150.19        38.81 o                         
   6  11   5        210.22        319.33        58.11 o                         
   8  11   5        280.94        263.37        76.39 o                         
   9  11   5        123.56        168.74        74.11 o                         
 -11  12   5         41.84         30.78        74.11 o                         
 -10  12   5         63.02        128.34        64.32 o                         
  -9  12   5         62.97         66.45        51.58 o                         
  -8  12   5         53.43         69.69        45.93 o                         
  -7  12   5         12.31        -12.36        45.76 o                         
  -6  12   5          0.03         22.80        43.53 o                         
  -5  12   5         92.97         58.02        44.95 o                         
  -4  12   5         40.83         23.89        43.89 o                         
  -3  12   5         54.41         25.48        51.88 o                         
  -2  12   5        543.46        529.07        66.90 o                         
  -1  12   5        286.25        253.67        54.73 o                         
   0  12   5          5.97         31.58        57.58 o                         
   1  12   5         67.71         29.95        44.74 o                         
   2  12   5        398.73        508.49        95.77 o                         
   3  12   5        232.00        323.79        82.09 o                         
   4  12   5         44.54         96.91        71.83 o                         
   5  12   5        100.55         18.24        78.67 o                         
   6  12   5        343.83        352.68        71.99 o                         
   7  12   5          0.08         36.48        85.51 o                         
   8  12   5        112.31         94.63        76.39 o                         
 -10  13   5         77.06        127.69        79.81 o                         
  -9  13   5        201.26        164.24        61.00 o                         
  -8  13   5        198.84        201.53        57.98 o                         
  -7  13   5        307.47        224.93        54.01 o                         
  -6  13   5        141.72         97.32        48.73 o                         
  -5  13   5         78.59         49.46        48.73 o                         
  -4  13   5        122.19        122.43        49.91 o                         
  -3  13   5        320.94        255.51        61.57 o                         
  -2  13   5        403.85        338.62        78.67 o                         
  -1  13   5        160.98        104.89        71.83 o                         
   0  13   5          3.03         39.90        68.41 o                         
   1  13   5          5.34          2.28        70.69 o                         
   2  13   5        122.08        140.23        77.53 o                         
   3  13   5         75.25        117.43        77.53 o                         
   4  13   5        171.91        263.37        92.35 o                         
   5  13   5        704.15       1007.75       158.48 o                         
  -9  14   5          0.58        -64.99        64.99 o                         
  -8  14   5         40.72         79.53        57.60 o                         
  -7  14   5        149.49         61.57        80.95 o                         
  -6  14   5         55.36         84.37        79.81 o                         
  -5  14   5        223.36        185.84        80.95 o                         
  -4  14   5         86.06         57.01        75.25 o                         
  -3  14   5          0.22        -31.92        70.69 o                         
  -2  14   5         98.26        144.80        71.83 o                         
  -1  14   5         17.57        111.73        75.25 o                         
   0  14   5         96.09          0.00        75.25 o                         
   1  14   5         18.80        -50.17        76.39 o                         
   2  14   5         43.61        134.53        84.37 o                         
   3  14   5          7.50         87.79        85.51 o                         
   4  14   5         14.53         12.54        88.93 o                         
   5  14   5        490.80        541.56       121.99 o                         
  -8  15   5         42.03         76.39        93.49 o                         
  -7  15   5        264.51        419.56       110.59 o                         
  -6  15   5         25.74        -39.90        84.37 o                         
  -5  15   5        508.23        409.30       100.33 o                         
  -4  15   5          7.80        -44.46        82.09 o                         
  -3  15   5          3.38        -66.13        80.95 o                         
  -2  15   5         18.50        -31.92        74.11 o                         
  -1  15   5        118.23        179.00        80.95 o                         
   0  15   5         10.16         67.27        86.65 o                         
   1  15   5         38.37        115.15        91.21 o                         
   2  15   5         42.92        149.36        95.77 o                         
   3  15   5         33.93        -27.36        95.77 o                         
   4  15   5         39.70         58.15       110.59 o                         
  -6  16   5        127.05        245.13       111.73 o                         
  -5  16   5        190.00         91.21        98.05 o                         
  -4  16   5         30.35         67.27        96.91 o                         
  -3  16   5          2.87        -54.73        92.35 o                         
  -2  16   5         39.52         34.20        88.93 o                         
  -1  16   5         94.03         58.15        87.79 o                         
   0  16   5          0.77        -39.90        90.07 o                         
   1  16   5         21.42        296.43       116.29 o                         
   2  16   5          2.87       -112.87       112.87 o                         
   0 -19   6         12.43        -37.74        69.92 o                         
   1 -19   6          1.95         45.19        70.37 o                         
   2 -19   6         51.84         26.30        65.08 o                         
   3 -19   6         60.75        120.27        66.22 o                         
   4 -19   6        180.32        260.64        75.86 o                         
  -3 -18   6         36.35         34.09        70.64 o                         
  -2 -18   6        132.18        172.05        76.39 o                         
  -1 -18   6         66.97         49.75        62.13 o                         
   0 -18   6          4.18        -44.53        58.86 o                         
   1 -18   6         77.30        117.10        60.44 o                         
   2 -18   6          3.44         14.09        56.87 o                         
   3 -18   6         41.08         52.38        59.89 o                         
   4 -18   6        531.90        665.49       177.23 o                         
   5 -18   6          3.74         37.59        65.40 o                         
   6 -18   6          9.78         96.87        70.60 o                         
   7 -18   6         12.70         -5.17        80.95 o                         
  -5 -17   6         51.13         72.14        69.48 o                         
  -4 -17   6        218.41        216.92       129.40 o                         
  -3 -17   6         67.81         54.83       193.82 o                         
  -2 -17   6        244.41        272.53        62.93 o                         
  -1 -17   6        131.46        194.22        59.07 o                         
   0 -17   6         10.68         -1.58        64.42 o                         
   1 -17   6         77.88         74.20        50.80 o                         
   2 -17   6         16.22         -5.64        47.45 o                         
   3 -17   6         21.77        -32.52        50.13 o                         
   4 -17   6        168.74        224.93        59.59 o                         
   5 -17   6        220.93        320.21        66.33 o                         
   6 -17   6         59.29        118.64        61.48 o                         
   7 -17   6          4.83        -11.92        63.63 o                         
   8 -17   6         17.74         26.22        91.21 o                         
   9 -17   6        133.63        237.15       107.17 o                         
  -7 -16   6          0.50        -13.43        67.28 o                         
  -6 -16   6         37.32         29.38        62.82 o                         
  -5 -16   6        103.66         69.96        58.54 o                         
  -4 -16   6         39.86         52.57        57.52 o                         
  -3 -16   6        136.35        199.79        56.43 o                         
  -2 -16   6        154.84        134.43        52.05 o                         
  -1 -16   6          0.88        -26.48        69.55 o                         
   0 -16   6        156.08        106.94        99.76 o                         
   1 -16   6          1.04        -30.75        62.14 o                         
   2 -16   6        152.98        177.12        51.50 o                         
   3 -16   6          9.77         32.05        46.83 o                         
   4 -16   6         37.46         14.07        80.38 o                         
   5 -16   6        351.22        488.35        68.84 o                         
   6 -16   6         59.07         84.10        54.38 o                         
   7 -16   6         86.38        201.61        73.54 o                         
   8 -16   6          2.12        -41.04        80.95 o                         
   9 -16   6          0.09         11.40        87.79 o                         
  10 -16   6         26.27        -98.05        98.05 o                         
  -8 -15   6         54.62        144.80        86.65 o                         
  -7 -15   6        173.68        200.84       171.02 o                         
  -6 -15   6          6.30         53.12        84.37 o                         
  -5 -15   6        455.84        589.71       121.37 o                         
  -4 -15   6         95.77        179.12       103.18 o                         
  -3 -15   6          0.21         22.75        48.76 o                         
  -2 -15   6        129.74        106.45        80.38 o
[truncated: 704,215 more chars]
